# Supplementary material for: SARS-CoV2 variants differentially impact on the plasma metabolome
Source: Metabolomics. 2025 Apr 5;21(2):50. doi: 10.1007/s11306-025-02238-y (PMC11972186; doi:10.1007/s11306-025-02238-y)
Supplement: Supplementary file 1 — Supplementary material 1 (XLSX 7088.0 kb) [file 11306_2025_2238_MOESM1_ESM.xlsx]

## Sheet: Negative 
m/z		HE01	HE02	HE03	HE04	HE05	HE06	HE07	HE08	HE09	HE10	HE11	HE12	HE13	IC001	IC002	IC003	IC004	IC005	IC006	IC008	IC009	IC010	IC011	IC012	IC013	IC014	IC016	IC017	IC018	IC019	IC020	IC022	IC023	IC024	IC025	IC026	IC027	IC028	IC029	IC030	IC031	IC032	IC033	IC034	IC035	IC036	IC044	IC045
	Label	HC	HC	HC	HC	HC	HC	HC	HC	HC	HC	HC	HC	HC	Alpha	Alpha	Alpha	Alpha	Alpha	Alpha	Alpha	Alpha	Alpha	Alpha	Alpha	Alpha	Alpha	Alpha	Alpha	Alpha	Alpha	Alpha	Alpha	Alpha	Alpha	Alpha	Alpha	Alpha	Alpha	Alpha	Alpha	Alpha	Alpha	Alpha	Alpha	Alpha	Alpha	HC	HC
100.046		7.7e-06	1.88e-05	7.62e-06	1.08e-05	1.21e-05	8.78e-06	1.54e-05	1.39e-05	5.1e-06	1.12e-05	1.72e-05	9.7e-06	1.11e-05	5.68e-06	8.87e-06	1.08e-05	1.17e-05	5.59e-06	1.25e-05	3.34e-06	9.52e-06	1.16e-05	1.19e-05	5.29e-06	5.72e-06	9.83e-06	6.71e-06	1.07e-05	8.36e-06	1.22e-05	1.01e-05	7.06e-06	1.17e-05	9.97e-06	7.36e-06	1.14e-05	7.88e-06	9.71e-06	7.54e-06	6.92e-06	8.46e-06	1.23e-05	1.1e-05	9.91e-06	6.92e-06	5.8e-06	3.83e-05	1.13e-05
100.076		1.16e-06	1.75e-06	1.45e-06	2.58e-06	3.47e-06	1.78e-06	1.16e-06	3.64e-06	1.98e-05	1.58e-06	6.83e-07	1.55e-06	2.41e-06	7.55e-07	2.98e-06	8e-07	5.5e-06	1.54e-06	1.87e-06	3.06e-06	5.55e-06	2.34e-06	5.51e-06	9.9e-07	6.36e-07	1.58e-06	9.58e-07	5.88e-07	2.87e-07	1.58e-06	9.29e-07	3.42e-07	1.31e-06	3.78e-07	1.87e-06	1.04e-06	1.7e-06	2.33e-06	1.8e-06	1.65e-06	6.34e-07	3.8e-07	3.24e-06	3.31e-07	3.8e-07	4.7e-06	1.77e-06	1.5e-06
100.112		6.35e-06	3.25e-06	2.52e-06	1.45e-06	1.83e-06	2.36e-07	3.21e-06	1.82e-06	1.06e-06	3.17e-06	1.74e-06	4.83e-06	3.14e-06	8.43e-06	1.46e-06	4.33e-07	4.32e-07	4e-06	8.25e-06	1.64e-06	2.05e-06	2.23e-06	2.73e-06	1.59e-06	1.1e-06	1.85e-06	2.97e-06	6.32e-07	2.83e-06	1.53e-06	2.52e-06	2.36e-06	3.47e-06	1.26e-06	8.85e-06	1.75e-06	7.61e-07	6.11e-07	2.47e-07	7.87e-06	7.88e-06	2.74e-06	5.11e-07	6.79e-06	1.86e-06	2.11e-06	3.65e-06	1.36e-06
100.917		2.78e-05	4.27e-05	2.97e-05	3.42e-05	3.75e-05	2.66e-05	2.16e-05	3.06e-05	3.19e-05	3.13e-05	3.03e-05	3.7e-05	3.47e-05	1.67e-05	1.04e-05	3.57e-05	1.63e-05	3.02e-05	3.52e-05	2.56e-05	2.64e-05	2.07e-05	4.55e-05	3.19e-05	2.89e-05	2.08e-05	3.28e-05	2.17e-05	2.54e-05	7.98e-06	2.63e-05	2.43e-05	4.4e-05	4.53e-05	3.63e-05	2.99e-05	1.77e-05	2.31e-05	2.45e-05	2.8e-05	1.88e-05	2.1e-05	2.07e-05	2.81e-05	2.09e-05	3.14e-05	1.97e-05	3.03e-05
100.958		0.000154	0.000172	0.000124	0.000248	0.000202	0.00015	0.000206	0.000171	0.000148	0.000201	0.00023	0.000146	0.00019	0.00013	0.000137	0.000205	0.000207	0.000127	0.000191	7.04e-05	0.000214	0.000192	0.000229	0.000164	0.000127	0.000103	0.000154	0.000173	0.000165	0.000111	0.000158	0.000103	0.000232	0.000162	0.000244	0.000121	0.000126	0.000118	0.000143	0.000155	0.000179	0.000175	0.0002	0.000157	0.000159	0.000111	0.000201	0.000192
100.994		2.88e-06	3.4e-06	1.01e-06	4.57e-06	1.65e-06	3.99e-06	1.06e-06	4.23e-06	2.25e-06	3.75e-06	3.08e-06	2.57e-06	7.19e-06	1.36e-06	1.81e-06	3.24e-06	1.32e-06	1.67e-06	8.55e-06	4.07e-06	3.3e-06	2.36e-06	8.16e-06	3.1e-06	9.56e-06	1.63e-06	3.28e-06	2.68e-06	1.22e-06	1.62e-06	3.25e-06	7.88e-06	2.19e-06	8.26e-06	1.3e-06	1.93e-06	1.89e-06	7.93e-07	2.95e-06	1.32e-06	2.54e-06	2.24e-06	2.08e-06	7.6e-07	3.77e-06	3.19e-06	3.14e-06	1.57e-06
1000.35		4.43e-05	7.15e-05	6.72e-05	2.93e-05	4.74e-05	6.66e-05	1.91e-05	4.9e-05	4.82e-05	5.1e-05	7.94e-05	2.3e-05	8.7e-05	2.02e-05	2.18e-05	7.81e-05	1.93e-05	3.39e-06	2.64e-05	5.57e-05	3.09e-05	3.85e-05	3.3e-05	7.84e-05	2.36e-05	3.27e-06	6.39e-05	1.25e-05	4.7e-05	2.05e-05	2.25e-05	2.3e-05	2.54e-05	8.35e-06	1.72e-05	1.71e-05	1.99e-05	1.92e-05	2.94e-05	2.36e-05	4.42e-05	2.14e-05	2.85e-05	2.48e-05	5.18e-05	9.23e-06	4.02e-05	3.33e-05
101.032		1.55e-06	9.53e-07	3.67e-07	1.16e-06	1.6e-06	8.87e-07	2.58e-07	1.75e-06	1.13e-06	7.99e-07	8.06e-07	1.08e-06	1.28e-06	2.74e-07	1.28e-06	1.11e-06	7.29e-07	3.53e-06	1.79e-06	3.78e-07	1.49e-06	3.1e-06	2.22e-06	1.1e-06	3.26e-06	1.2e-06	1.33e-06	1.91e-08	8.7e-07	1.7e-06	1.38e-06	3.15e-06	3.45e-07	6.96e-08	9.37e-07	6.71e-07	8.83e-07	9.26e-07	2.73e-06	1.49e-06	9.48e-07	1.44e-06	1.5e-06	7.01e-07	2.76e-07	2.36e-06	6.42e-07	2.35e-07
101.954		6.17e-06	4.76e-06	3.25e-06	1.81e-05	4.45e-06	5.38e-06	8.52e-06	5e-06	9.27e-07	7.74e-06	8.47e-06	6.16e-06	6.81e-06	3.64e-06	7.32e-06	9.35e-06	1.48e-05	1.88e-05	1.77e-05	8.22e-06	1.85e-05	1.01e-05	1.64e-05	5.21e-06	2.31e-05	5.32e-06	1.75e-06	6.52e-06	7.54e-06	9.97e-06	1.72e-06	2.6e-05	1.66e-06	1.18e-05	5.77e-06	5.58e-06	1.14e-05	6.06e-06	4.57e-06	6.22e-06	8.23e-06	1.02e-05	9.19e-07	7.85e-06	6.21e-06	1.1e-05	9.12e-06	5.61e-06
1014.28		8.06e-05	0.0001	8.69e-05	0.000124	7.36e-05	0.000117	7.04e-05	2.8e-05	0.000108	9.13e-05	6.61e-05	3.71e-05	0.000104	2.3e-05	3.71e-05	6.32e-05	2.67e-05	6.76e-05	0.000129	6.59e-05	8.76e-05	1.33e-05	0.000135	0.000108	3.33e-05	4.18e-05	5.88e-05	4.99e-05	9.73e-05	2.83e-05	8.51e-05	6.06e-05	2.79e-05	0.000125	6.38e-05	0.000114	3.46e-05	5.34e-05	2.28e-05	4.2e-05	0.000115	2.68e-05	4.34e-05	3.1e-05	0.000121	3.62e-05	4.4e-05	2.06e-05
1016.27		6.49e-05	9.67e-05	0.00011	0.000124	0.000114	0.00012	1.53e-05	7.99e-05	0.000119	0.000102	3.89e-05	4.57e-05	1.2e-05	3.94e-05	1.99e-05	8.79e-05	6.88e-05	2.45e-05	0.000177	9.6e-05	6.96e-05	3.76e-05	1.14e-05	0.000137	4.59e-05	1.24e-05	3.69e-05	6.73e-05	8.85e-05	2.28e-05	4.19e-05	2.88e-05	0.000121	9.59e-05	5.62e-05	4.77e-05	2.92e-05	1.26e-05	1.15e-05	8.93e-05	5.09e-05	5.27e-05	1.83e-05	4.31e-05	2.1e-05	5.79e-05	1.67e-05	9.41e-05
1016.28		2.75e-05	1.98e-05	1.92e-05	8.35e-05	3.34e-05	1.8e-05	8.36e-05	1.98e-05	2.01e-05	3.48e-05	4.65e-05	2.93e-05	4.27e-05	4e-05	1.17e-05	2e-05	3.02e-05	4.64e-05	2.19e-05	1.88e-05	2.4e-05	4.84e-05	9.37e-05	2.26e-05	4.63e-05	2.02e-05	8.34e-05	3.58e-05	6.32e-06	3.18e-05	7.92e-05	3.77e-05	3.38e-05	3.29e-05	3.96e-05	9.84e-05	1.79e-05	6.47e-05	1.88e-05	1.86e-05	4.72e-05	3.27e-05	4.8e-05	1.96e-05	0.000117	4.51e-05	2.21e-05	1.88e-05
1018.47		2.37e-05	1.94e-05	2.58e-05	3.7e-05	5.91e-05	1.66e-05	2e-05	2.31e-05	1.04e-05	6.8e-06	8.7e-06	3.71e-05	1.06e-05	2.04e-05	2.41e-05	1.97e-05	7.49e-06	8.91e-06	2.66e-05	4.73e-05	6.19e-05	3.48e-05	4.76e-05	1.63e-05	2.73e-06	1.68e-05	5.41e-05	1.73e-05	4.19e-05	2.27e-05	4.59e-06	2.83e-05	3.19e-05	4.56e-05	8.91e-06	6.33e-05	2.85e-05	4.78e-05	2.02e-05	2.67e-05	3.13e-05	2.53e-05	9.4e-06	3.6e-05	4.66e-05	8.98e-06	3.39e-05	7.85e-06
102.034		2.62e-06	4.88e-06	1.63e-06	3.82e-06	3.39e-06	3.4e-06	5.7e-06	2.74e-06	2.04e-06	4.7e-07	3.76e-06	3.79e-06	2.93e-06	1.85e-06	1.63e-06	2.3e-06	2.01e-06	1.31e-06	2.2e-06	5.31e-07	2.16e-06	3.08e-06	2.23e-06	6.39e-07	1.85e-06	4.8e-07	1.31e-06	2.79e-06	3.09e-06	1.8e-06	2.2e-06	1.25e-06	5e-06	3.77e-06	1.31e-06	5.85e-07	2.08e-06	4.87e-07	5.32e-07	1.27e-06	3.83e-06	6.04e-06	3.78e-06	4.67e-07	2.36e-06	1.42e-06	3.57e-06	4.97e-06
102.092		5.4e-06	3.01e-06	6.26e-06	2.45e-06	5.28e-06	2.25e-06	8.09e-06	6.51e-06	5.88e-06	3.78e-06	5.13e-06	7.29e-06	3.12e-06	1e-06	2.27e-06	8.91e-06	1.68e-05	5.7e-06	6.61e-06	3.56e-06	5.83e-06	5.66e-06	8.74e-06	5.35e-06	9.82e-06	2.41e-06	2.54e-06	3.83e-06	5.68e-06	3.82e-06	2.43e-06	7.54e-06	3.91e-06	1.18e-05	5.96e-06	7.52e-06	1.32e-05	4.9e-06	5.9e-06	3.27e-06	2.01e-06	2.68e-07	7.36e-06	6.42e-06	6.96e-06	5.86e-06	3.93e-06	4.43e-06
102.128		2.67e-06	2.77e-06	3.02e-06	6.56e-06	6.57e-06	2.46e-06	6.32e-07	2.88e-06	2.67e-06	4.57e-06	2.86e-06	3.22e-06	2.82e-06	3.61e-06	4.44e-06	2.56e-06	1.72e-06	3.33e-06	3.61e-06	6.41e-06	7.17e-06	4.68e-06	5.72e-06	7.98e-06	4.29e-06	5.53e-06	2.57e-06	3.56e-06	4.27e-06	3.09e-06	2.27e-06	5.18e-06	2.15e-06	3.65e-06	1.91e-06	3.29e-06	1.72e-06	5.18e-06	4.66e-06	2.14e-06	1.79e-06	1.07e-06	4.44e-06	5e-06	3.7e-06	3.04e-06	7.04e-06	2.18e-06
102.537		9.56e-06	1.12e-05	9.87e-06	1.88e-05	1.28e-05	1.25e-05	1.34e-05	1.17e-05	6.38e-06	1.17e-05	9.42e-06	4.55e-06	2.1e-05	4.43e-06	1.33e-05	1.51e-05	2.19e-05	2.05e-05	1.8e-05	1.28e-05	2.45e-05	1.75e-05	2.26e-05	5.07e-06	2.66e-05	7.6e-06	9.26e-06	1.27e-05	6.79e-06	3.93e-05	7.39e-06	2.54e-05	2.2e-06	1.98e-05	5.97e-06	1.4e-05	1.55e-05	9.13e-06	1.07e-05	1.63e-05	1.18e-05	1e-05	4.63e-06	1.61e-05	6.43e-06	1.44e-05	2.69e-05	1.33e-05
102.959		1.34e-06	5.9e-07	7.69e-07	2.26e-06	9.93e-07	1.43e-06	2.45e-06	1.66e-06	1.05e-06	5.06e-06	2.77e-06	1.64e-06	1.08e-06	6.14e-07	1.31e-06	4.13e-06	2.49e-06	5.17e-07	9.28e-07	6.18e-07	8.65e-07	2.41e-06	3.61e-06	1.27e-06	7.18e-07	1.61e-07	1.47e-06	1.5e-06	1.35e-06	6.23e-07	6.82e-07	1.39e-06	7.72e-07	1.34e-06	3.3e-06	1.34e-06	1.24e-06	1.73e-06	8.76e-07	1.28e-06	1.4e-06	1.94e-06	1.65e-06	7.77e-07	2.11e-06	1.69e-07	2.46e-06	2.9e-06
102.974		0.000239	0.000287	0.000316	0.000237	0.000214	0.000203	0.000131	0.000161	0.000197	0.000214	0.000297	0.000254	0.000243	0.000155	6.03e-05	0.000315	0.000129	0.000188	7.43e-05	0.000175	0.000174	0.000127	0.000242	0.000152	0.000162	0.000117	0.000143	0.000158	0.000142	0.000138	0.000173	7.58e-05	0.000203	0.000197	0.000261	0.000104	5.55e-05	0.000121	0.000187	0.000119	0.000198	0.000208	0.000211	0.000136	0.000183	0.000132	4.09e-05	0.000349
1020.27		1.37e-05	3.06e-05	4.71e-05	8.36e-05	2.39e-05	3.82e-06	1.12e-05	3.64e-05	1.87e-05	3.96e-05	2.52e-05	1.81e-05	3.7e-05	1.73e-05	1.32e-05	2.3e-05	1.7e-05	1.88e-05	7.11e-05	3.44e-05	2.59e-05	1.99e-05	5.59e-05	3.76e-05	2.33e-05	1.88e-05	5.98e-05	3.51e-05	5.78e-05	1.85e-05	9.38e-06	2.52e-05	1.02e-05	2.84e-05	2.2e-05	2.4e-05	1.89e-06	2.08e-05	3.99e-06	3.96e-06	4.22e-05	5.06e-07	2.38e-06	1.83e-05	2.69e-05	1.32e-05	3.38e-05	2.15e-05
1020.47		3.41e-05	7.16e-05	3.86e-05	3.75e-05	1.4e-06	1.69e-05	2.55e-05	5.32e-05	3.51e-05	1.4e-06	1.95e-05	3.18e-05	1.92e-05	2.58e-05	7.2e-05	1.42e-06	3.27e-05	2e-05	3.63e-05	5.96e-05	3.78e-05	2e-05	2.63e-05	5.03e-05	3.2e-05	7.1e-05	3.97e-05	1.39e-05	6.61e-05	2.64e-05	5.71e-05	2.99e-05	3.51e-05	1.58e-06	2e-05	1.94e-05	1.68e-05	2.24e-05	1.76e-05	5.11e-05	2.96e-05	2.53e-05	2.11e-05	1.39e-06	3.7e-05	2.13e-05	5.37e-05	3.51e-05
1028.72		0.000112	8.81e-05	1.41e-05	0.000105	3.69e-05	7.07e-05	3.85e-05	2.1e-05	7.41e-05	4.93e-05	2.64e-05	4.31e-05	8.02e-05	7.31e-05	2.62e-05	3.46e-06	4.57e-05	4.84e-06	7.18e-06	8.02e-06	2.7e-05	2.33e-05	2.75e-05	4.01e-05	2.5e-05	2.17e-05	2.67e-05	1.03e-05	5.7e-05	1.73e-05	6.89e-05	7.19e-06	6.74e-05	3.1e-05	2.47e-05	1.63e-05	4.03e-06	2.07e-05	3.85e-05	3.88e-05	2.44e-05	1.97e-05	3.96e-05	2.35e-05	2.09e-05	3.65e-06	4.67e-05	3.1e-05
1029.22		0.000115	4.66e-05	6.76e-05	4.5e-05	0.000104	9.23e-05	5.92e-05	6.04e-05	0.000124	3.19e-05	6.35e-05	3.31e-05	6.67e-05	1.51e-05	2.36e-05	5.77e-06	2.02e-06	1.39e-05	7.15e-06	1.77e-05	4.8e-05	4.76e-05	1.61e-06	4.56e-05	1.36e-05	5.8e-06	3.11e-05	2.92e-05	3.09e-05	1.24e-05	1.75e-05	5.84e-06	5.59e-05	3.39e-05	4.87e-05	1.01e-05	2.25e-05	1.87e-05	4.79e-05	1.76e-05	2.17e-05	3.02e-05	0.000116	1.64e-05	2.17e-05	6.09e-06	1.1e-05	2.63e-05
103.013		2.57e-05	3.26e-05	2.73e-05	5.51e-05	4.12e-05	3.21e-05	4.09e-05	4.12e-05	3.6e-05	5.01e-05	5.81e-05	2.69e-05	3.13e-05	3.75e-05	2.61e-05	6.59e-05	5.02e-05	5.91e-05	5.52e-05	2.94e-05	2.34e-05	4.11e-05	5.84e-05	3.75e-05	5.98e-05	4.51e-05	4.94e-05	3.53e-05	3.65e-05	5.34e-05	3.2e-05	5.16e-05	5.56e-05	6.38e-05	5.88e-05	3.23e-05	4.96e-05	4.5e-05	2.79e-05	3.63e-05	4.56e-05	1.76e-05	6.01e-05	5e-05	3.34e-05	4.5e-05	6.84e-05	7.59e-05
1036.22		1.41e-05	5.1e-05	6.12e-05	3.53e-05	1.73e-06	2.41e-05	2.92e-05	2.11e-05	5.26e-05	1.61e-05	1.29e-05	1.41e-05	1.47e-05	5.12e-06	1.39e-05	1.76e-06	4.31e-05	1.62e-05	2.92e-05	1.31e-05	3.26e-05	1.92e-05	4.17e-05	2.45e-05	1.98e-05	1.77e-06	3.81e-05	4.67e-05	1.43e-05	1.35e-05	2.92e-06	1.47e-05	4.11e-06	4.92e-05	4.5e-05	2.97e-05	1.08e-05	1.79e-06	1.58e-05	2.23e-05	1.48e-05	3.11e-05	1.78e-05	1.73e-05	3.2e-05	1.86e-06	4.86e-05	4.64e-05
104.008		4.69e-06	4.77e-06	5.46e-06	4.93e-06	6.86e-07	3.77e-06	1.41e-06	1.07e-06	5.15e-06	5.17e-06	4.17e-06	3.28e-06	5.52e-06	3.55e-06	1.61e-06	3.33e-06	1.43e-06	3.61e-06	3.24e-06	3.42e-06	5.65e-06	2.31e-06	2.44e-06	7.42e-07	1.75e-06	1.53e-06	1.25e-06	3.26e-06	1.06e-06	1.52e-06	1.66e-06	3.84e-06	3.64e-06	5.44e-06	1.36e-06	2.42e-06	2.11e-06	1.53e-06	4.1e-06	2.05e-06	3.27e-06	2.98e-06	4.65e-06	2.25e-06	2.65e-06	3.02e-06	2.03e-06	6.81e-06
104.107		0.00101176	0.000897	0.000724	0.000857	0.000825	0.000753	0.000553	0.000721	0.000806	0.000794	0.000764	0.000846	0.000758	0.000513	0.000636	0.000518	0.000445	0.000578	0.00069	0.000577	0.000711	0.00071	0.000565	0.000791	0.000425	0.000698	0.000613	0.000732	0.00077	0.000418	0.000739	0.000567	0.000704	0.000729	0.00079	0.000715	0.000682	0.000771	0.00077	0.000671	0.000593	0.000664	0.000869	0.000654	0.00062	0.000625	0.000697	0.000672
104.547		6.99e-06	8.94e-06	3.62e-06	5.04e-06	1.12e-05	4.08e-06	4.99e-06	1.2e-05	9.84e-07	5.78e-06	1.04e-05	9.25e-06	8.76e-06	3.49e-06	1.17e-06	8.38e-06	9.31e-06	2.93e-06	7.22e-06	3.14e-06	8.51e-06	6.41e-06	9.84e-06	6.04e-06	4.78e-06	6.39e-06	6.7e-06	5.97e-06	6.87e-06	3.2e-06	3.78e-06	2.69e-06	7.43e-06	7.68e-06	8.21e-06	4.34e-06	4.65e-06	2.2e-06	4.68e-06	1.87e-06	6.13e-06	4.3e-06	5.97e-06	3.55e-06	7.48e-06	1.99e-06	1.93e-05	1.41e-05
104.967		4.27e-06	7.25e-06	7.33e-06	5.28e-06	3.92e-06	6.75e-06	2.77e-06	5.83e-06	4.25e-06	7.8e-06	8.4e-06	8.21e-06	7.9e-06	4.22e-06	5.79e-07	1.22e-05	2.8e-06	4.22e-06	4.17e-06	4.33e-06	5.35e-06	6.28e-06	5.5e-06	3.2e-06	4.61e-06	2.05e-06	3.18e-06	4.65e-06	2.69e-06	2.98e-06	4.14e-06	2.74e-06	3.7e-06	4.12e-06	5.01e-06	4.96e-06	2.72e-06	2.57e-06	4.14e-06	8.17e-07	4.77e-06	4.14e-06	5.4e-06	3e-06	5.61e-06	5.05e-06	3.54e-06	1.06e-05
104.992		0.000179	0.000167	0.000178	0.000182	0.000196	6.87e-05	0.000141	0.000174	0.000169	0.000177293	0.000211	0.000237	0.000162	0.000274	0.000586	0.000271	0.000179	0.000378	0.000216	0.000254	0.000335	0.000333	0.000341	0.000202	0.000236	0.000442	0.000289	0.000251	0.000283	0.000357	0.000257	0.0002	0.000267	0.000211	0.000344	0.000261	0.000487	0.000422	0.000415	0.000403	0.00024	0.000409	0.000359	0.000409	0.000233	0.000302	0.000289	0.000217
1040.72		0.000202	0.00012	9.66e-05	9.88e-05	0.000109	8.55e-05	0.000111	3.88e-05	9.34e-05	0.000122	5e-05	0.000115	0.000101	4.63e-05	3.43e-05	3.31e-05	8.41e-05	2.68e-05	1.58e-05	3.34e-05	3.48e-05	8.62e-05	5.21e-05	9.39e-05	1.16e-05	4.08e-05	2.38e-05	1.77e-05	1.42e-05	2.53e-05	4.85e-05	1.3e-05	8.33e-05	5.38e-05	7.6e-05	5.4e-05	4.74e-05	2.57e-05	0.000101	3.76e-05	3.64e-05	4.75e-05	7.87e-05	5.92e-05	2.09e-06	3.23e-05	9.09e-05	6.46e-05
1041.73		0.000195	0.000144	7.72e-05	0.000116	0.00016	0.000157	8.26e-05	0.000104	0.000156	0.000155	8.51e-05	0.000142	0.000143	5.57e-05	2.22e-05	3.42e-05	5.25e-05	3.1e-05	2.88e-05	7.5e-05	6.48e-05	4.37e-05	5.42e-05	9.86e-05	3.87e-05	7.82e-05	3.15e-05	2.82e-05	8.27e-05	3.34e-05	6.11e-05	3.71e-06	7.22e-05	6.15e-05	7.38e-05	2.33e-05	0.0001	5.61e-05	0.000138	2.58e-05	4.47e-05	6.5e-05	0.000167	6.12e-05	2.03e-05	2.34e-05	7.84e-05	7.07e-05
1042.23		0.000181	0.000277	9.21e-05	0.000161	0.000193	0.000122	0.000143	3.14e-05	0.000205	0.000111	7.27e-05	0.000123	0.000148	3.18e-05	3.09e-05	5.08e-05	0.00011	3.83e-05	4.29e-05	3.39e-05	7.75e-05	8.67e-05	7.02e-05	0.000131	3.95e-05	1.71e-05	4.06e-05	6.73e-05	5.98e-05	1.21e-05	0.000102	2.38e-05	0.000134	3.84e-05	8e-05	3.04e-05	3.57e-05	7.13e-05	0.000145	6.49e-05	6.2e-05	5.93e-05	0.000146	7.21e-05	0.00011	1.52e-05	0.000154	5.8e-05
1042.24		1.85e-05	2.12e-05	3.55e-05	2.09e-05	1.36e-05	4.92e-06	1.64e-05	9.7e-06	9.84e-06	2.57e-05	1.07e-05	2.15e-05	1e-05	1.88e-05	3.05e-05	2.97e-06	2.56e-05	5.18e-06	5.32e-06	1.56e-05	1.31e-05	2.38e-05	2.17e-05	6.17e-06	2.44e-05	3.41e-05	2.59e-05	2.94e-05	6.42e-05	1.83e-05	2.45e-05	9.93e-06	1.38e-05	3.82e-06	5.18e-06	5.65e-06	1.03e-05	2.24e-05	1.49e-05	1.69e-05	2.01e-05	3.49e-05	1e-05	1.33e-05	1.8e-05	2.17e-05	1.08e-05	2.44e-05
1042.73		8.16e-06	8.31e-05	2.25e-05	6.23e-05	9.3e-05	7.73e-05	4.86e-05	7.04e-05	0.000171	7.66e-05	4.9e-06	2.12e-05	8.25e-05	3.58e-05	2.08e-05	2.74e-05	2.03e-05	2.35e-05	2.34e-05	2.34e-05	4.6e-06	2.16e-05	3.6e-05	4.3e-05	1.58e-05	2.16e-05	2.13e-05	9.14e-06	3.12e-05	1.37e-05	4.08e-05	2.28e-05	4.7e-05	6.59e-06	8.56e-05	2.88e-05	2.08e-05	2.38e-05	7.65e-05	3.27e-05	4.23e-05	2.03e-05	6.95e-05	5.11e-05	2.39e-05	2.82e-05	9.27e-06	8.05e-05
1042.74		0.000237	0.00012	4.76e-05	6.03e-05	5.63e-05	6.08e-05	4.74e-05	1.43e-05	4.2e-05	3.48e-05	4.57e-05	0.000103	5.27e-05	4.04e-05	3.98e-05	6.78e-05	7.78e-05	3.53e-05	3.11e-05	2.34e-05	2.51e-05	4.03e-05	4.68e-05	3.11e-05	3.63e-05	3.74e-05	2.62e-05	1.37e-05	0.000129	2.69e-05	9.33e-05	1.76e-05	2.52e-05	3.53e-05	5.4e-05	3.22e-05	5.45e-05	6.23e-05	3.48e-05	4.88e-05	3.91e-05	5.12e-05	7.39e-05	3.72e-06	4.69e-06	6.37e-06	0.00012	1.96e-05
1043.24		0.000193	0.000226	9.41e-05	0.000141	0.000121	8.54e-05	5.35e-05	1.63e-05	0.000198	0.00012	8.55e-05	6.89e-05	0.000198	3.48e-05	5.32e-05	7.86e-06	4.83e-05	7.49e-06	2.1e-05	2.07e-05	3.99e-05	7.65e-05	4.31e-05	8.02e-05	8.34e-06	1.6e-05	2.8e-05	3.72e-05	0.000125	2.36e-05	7.46e-05	3.27e-05	7.21e-05	4.12e-05	8.89e-05	3.2e-05	4.47e-05	4.34e-05	9.9e-05	3.95e-05	3.33e-05	6.66e-05	0.000141	4.59e-05	7.71e-05	2.08e-05	6.49e-05	4.28e-05
105.003		7.44e-05	5.25e-05	7.77e-05	8.96e-05	5.12e-05	5.19e-05	4.36e-05	4.99e-05	2.95e-05	6.69e-05	6.2e-05	4.92e-05	0.000101	4.63e-05	6.75e-05	7.62e-05	4.23e-05	0.00024	0.000103	9.19e-05	0.000147	6.31e-05	0.000104	1.91e-05	0.000113	5.15e-05	1.52e-05	8.34e-05	5.4e-05	6.53e-05	5.73e-05	0.000146	4.79e-05	0.000108	4.87e-05	3.22e-05	6.28e-05	4.93e-05	3.88e-05	2.75e-05	9.02e-05	8.65e-05	3.99e-05	6.95e-05	5.49e-05	7.48e-05	2.36e-05	6.64e-05
105.017		1.28e-05	1.54e-05	3.2e-06	1.81e-05	1.35e-05	6.8e-06	1.4e-05	2.12e-05	1.23e-05	1.55e-05	1.04e-05	1.11e-05	1.72e-05	9.35e-06	9.61e-06	1.39e-05	1.41e-05	8.19e-06	1.43e-05	5.07e-06	1.24e-05	1.89e-05	1.61e-05	1.95e-05	8.26e-06	1.14e-05	1.4e-05	1.43e-05	1.24e-05	7.07e-06	7.69e-06	5.95e-06	1.57e-05	1.47e-05	1.63e-05	8.8e-06	1.39e-05	1.04e-05	1.23e-05	7.1e-06	1.44e-05	1.13e-05	1.64e-05	8.91e-06	1.41e-05	9.84e-06	1.73e-05	1.59e-05
105.04		2.11e-05	2.54e-05	1.47e-05	2.17e-05	1.99e-05	1.88e-05	1.81e-05	2.56e-05	1.79e-05	2.5e-05	3.09e-05	3.96e-05	2.57e-05	1e-05	1.12e-05	1.97e-05	2.62e-05	1.54e-05	2.13e-05	1.46e-05	2.29e-05	2.42e-05	2.12e-05	1.47e-05	9.98e-06	1.77e-05	1.93e-05	1.41e-05	1.45e-05	1.96e-05	1.26e-05	1.32e-05	2.63e-05	2.29e-05	3.2e-05	1.85e-05	1.2e-05	1.92e-05	2.19e-05	2.06e-05	2.81e-06	2.01e-05	2.1e-05	1.56e-05	1.23e-05	1.8e-05	3.88e-05	2.34e-05
105.111		3.77e-05	3.39e-05	2.45e-05	3.4e-05	2.75e-05	2.72e-05	1.96e-05	2.63e-05	3.86e-05	3.1e-05	2.43e-05	3.1e-05	2.67e-05	2.07e-05	2.06e-05	1.97e-05	1.77e-05	1.89e-05	2.6e-05	2.05e-05	2.84e-05	2.42e-05	1.9e-05	3.31e-05	1.46e-05	2.39e-05	2.58e-05	2.79e-05	2.7e-05	1.64e-05	2.56e-05	1.83e-05	2.59e-05	2.26e-05	2.55e-05	2.67e-05	2.38e-05	2.56e-05	2.61e-05	2.72e-05	2.45e-05	2.11e-05	3.09e-05	2.13e-05	2.24e-05	2.32e-05	2.38e-05	2.61e-05
105.963		0.000257	0.000311	0.000158	0.000424	0.000277	0.000226	0.000353	0.000299	0.000243	0.000291	0.000329	0.000247	0.000303	0.0002	0.000219	0.000293	0.000385	0.000179	0.0003	0.000153	0.000334	0.00032	0.000369	0.000278	0.000203	0.000182	0.00027	0.000299	0.000267	0.00016	0.000226	0.000169	0.000382	0.000246	0.000296	0.000222	0.000209	0.000212	0.000242	0.000235	0.000291	0.000275	0.000326	0.000267	0.000264	0.000219	0.000307	0.000267
105.996		2.21e-07	2.01e-06	7.33e-07	1.57e-06	1.09e-06	1.34e-06	1.84e-06	1.48e-06	1.82e-06	5.63e-07	2.14e-06	1.21e-06	9.37e-07	2.06e-06	4.01e-06	2.06e-06	1.36e-06	1.39e-06	3.74e-06	2.14e-06	5.17e-06	9.71e-07	3.23e-06	5.27e-07	1.2e-06	2.84e-06	1.85e-06	1.4e-06	2.27e-06	2.65e-06	1.79e-06	4.99e-07	1.3e-06	1.85e-06	3.49e-06	3.91e-07	2.1e-06	3.94e-06	2.3e-06	5.5e-06	1.43e-06	3.07e-06	2.59e-06	2.88e-06	6.82e-07	4.16e-06	2.06e-06	1.25e-06
1052.22		7.91e-05	9.13e-05	7.86e-05	4.06e-05	8.85e-05	4.64e-05	6.05e-05	2.42e-06	3.91e-05	5.8e-05	3.98e-05	8.14e-05	9.5e-05	1.45e-05	2.46e-05	1.21e-05	1.92e-05	1.31e-05	1.2e-05	1.71e-05	2.26e-05	4.72e-05	2.59e-05	6.78e-05	4.65e-06	2.7e-05	2.44e-05	2.85e-05	5.44e-05	1.63e-05	3.88e-05	2.16e-05	0.00013	1.14e-05	8.18e-05	3.66e-05	2.24e-05	2.73e-05	2.8e-05	2.08e-05	2.37e-05	3.64e-05	9.22e-05	4.36e-06	5.65e-05	2.77e-05	3.73e-05	5.53e-05
1052.72		7.9e-05	8.92e-05	5.58e-05	7.48e-05	7.77e-05	6.42e-05	5.57e-05	1.4e-05	8.16e-05	0.000119	6.9e-05	6.19e-05	0.000106	4.58e-05	7.58e-06	2.52e-05	5.81e-05	6.82e-06	3.01e-05	1.23e-05	3.3e-05	5.55e-05	3.39e-05	5.84e-05	2.53e-05	4.64e-06	3.33e-05	4.16e-06	5.17e-05	2.13e-05	6.22e-05	4.67e-06	7.69e-05	5.16e-06	2.88e-05	5.61e-05	3.15e-05	3.34e-05	5.57e-05	2.34e-05	8.72e-07	3.4e-05	0.000105	1.11e-05	2.09e-06	1.5e-05	5.12e-05	5.86e-05
1053.73		0.00018	0.000174	6.75e-05	0.000131	0.000108	8.71e-05	0.000132	2.99e-05	0.000219	0.00012	7.42e-05	0.000153	0.00012	4.24e-05	7.52e-06	4.69e-05	5.85e-05	3.53e-05	3.18e-05	7.92e-06	7.23e-05	7.32e-05	1.57e-05	0.000105	4.14e-05	0.000114	8.68e-05	4.73e-05	5.82e-05	3.08e-05	0.000132	3.73e-05	0.000153	4.72e-05	3.8e-05	3.52e-05	3.39e-05	6.16e-05	0.000153	5.02e-05	5.21e-05	6.18e-05	0.000178	4.85e-05	6.31e-05	3.33e-05	0.000109	0.000121
1054.23		0.000268	0.000229	0.000127	0.000144	0.000174	0.000121	0.000227	3.99e-05	0.00013	0.000193	7.76e-05	0.000164	0.000173	7.19e-05	2.76e-05	3.5e-05	6.2e-05	3.92e-05	6.57e-05	2.13e-05	7.6e-05	4.91e-05	6.39e-05	0.000136	4.92e-05	4.22e-05	4.47e-05	5.12e-05	0.000103	3.77e-05	6.3e-05	5.95e-06	0.000163	7.89e-05	0.000137	3.98e-05	5.51e-05	4.03e-05	0.000136	7.54e-05	6.22e-05	8.49e-05	0.000213	6.27e-05	6.36e-05	1.92e-05	0.000142	0.00018
1054.73		7.74e-05	6.66e-05	0.000101	2.14e-05	0.000138	4.95e-05	2.45e-05	2.44e-05	0.000186	8.79e-05	8.16e-05	2.41e-05	0.000176	2.6e-05	3.68e-05	1.43e-05	2.48e-05	3.66e-05	5.09e-05	3.37e-05	4.73e-05	1.96e-05	6.56e-05	4.12e-05	5.99e-05	3.47e-05	1.38e-05	3.05e-05	1.83e-05	3.97e-05	5.37e-05	3.59e-05	6.24e-05	5.92e-06	6.93e-05	3.75e-05	1.23e-05	2.63e-05	4.65e-05	5.4e-05	3.34e-05	7.71e-05	0.000113	3.58e-05	7.32e-05	3.36e-05	7.13e-05	0.00014
1054.74		0.000183	0.000201	3.2e-05	0.000109	4.06e-05	8.24e-05	0.000205	4.86e-05	1.71e-05	0.000138	2.73e-05	0.000165	5.58e-05	8.69e-05	2.32e-05	3.89e-05	8.29e-05	3.28e-05	3.49e-05	3.27e-05	3.49e-05	6.21e-05	3.56e-06	8.65e-05	3.7e-05	5.54e-05	4.58e-05	5.52e-05	5.74e-05	3.54e-05	0.0001	2.13e-05	6.11e-05	4.89e-05	5.54e-05	9.3e-05	5.13e-05	2.03e-05	9.66e-05	4.26e-05	4.6e-05	3.28e-05	5.53e-05	1.33e-05	4.61e-05	2.01e-05	0.000119	4.05e-05
1055.24		0.000288	0.000244	0.000206	0.000197	0.000197	0.00022	0.000174	3.6e-05	0.000196	0.000145	0.000107	0.000183	0.000193	8.11e-05	3.18e-05	4.47e-05	9.2e-05	2.85e-05	6.43e-05	3.89e-05	0.000103	0.000111	7.19e-05	0.000155	4.69e-06	5.2e-05	5.56e-05	7.84e-05	0.000113	3.62e-05	0.000145	1.42e-05	0.000141	6.37e-05	0.00012	7.87e-05	7.69e-05	5.91e-05	0.000115	0.000108	6.32e-05	0.000134	0.000212	8.77e-05	9.01e-05	1.58e-05	0.000157	0.000168
1055.74		0.000208	0.0002	0.000161	7.57e-05	0.000213	0.000165	0.000178	3.79e-05	0.000238	0.000155	8.74e-05	0.000189	0.000142	3.68e-05	1.03e-05	1.28e-05	6.5e-05	2.26e-05	2.76e-05	5.17e-05	4.23e-05	3.35e-05	2.12e-05	9.13e-05	2.56e-05	1.2e-05	2.45e-05	5.3e-05	7.53e-05	1.43e-05	0.000159	3.98e-05	0.000213	2.46e-05	7.42e-05	1.56e-05	2.83e-05	1.2e-05	0.000101	2.77e-05	4.69e-05	6.08e-05	0.000152	3.97e-05	4.91e-05	3.88e-05	0.000159	9.51e-05
1056.75		6.18e-05	9.42e-05	3.1e-05	7.6e-05	5.11e-05	5.91e-05	5.13e-05	6.11e-06	5.79e-05	4.41e-05	2.35e-05	4.66e-05	3.3e-05	1.65e-05	1.73e-05	1.06e-05	2.12e-05	1.51e-05	1.65e-05	9.4e-06	1.71e-05	7.11e-06	2.44e-05	4.71e-05	1.67e-05	1.82e-05	1.62e-05	1.31e-05	4.89e-05	1.43e-07	3.05e-05	1.57e-05	4.06e-05	2.3e-05	1.22e-05	1.37e-05	6.37e-06	1.82e-05	1.3e-05	1.16e-05	2.16e-05	8.72e-06	5.42e-05	1.33e-05	2.11e-05	1.35e-05	0.000102	2.18e-05
1059.78		6.24e-05	1.09e-05	4.32e-05	5.31e-05	6.59e-05	0.000201	5.63e-05	0.000186	5.97e-05	0.000102	2.16e-05	2.65e-05	6.52e-05	0.000189	0.000127	0.000134	0.00017	6.63e-05	4.51e-05	0.000167	2.97e-05	3.96e-05	3.02e-05	1.21e-05	0.000102	0.000198	4.88e-05	0.000154	7.17e-05	0.00016	0.000198	0.000251	4.58e-05	7.04e-05	5.03e-05	0.000106	0.000119	0.000181	7.53e-05	0.000102	0.000167	6.45e-05	1.96e-05	2.73e-05	0.000229	7.85e-05	7.65e-05	9.6e-05
106.015		6.27e-06	8.48e-06	2.81e-06	7.54e-06	1.06e-05	3.89e-06	1.05e-05	1e-05	7.44e-06	1.07e-05	2.55e-06	2e-06	8.86e-06	5.83e-06	3.29e-06	6.73e-06	8.42e-06	2.25e-06	5.96e-06	1.57e-06	5.63e-06	9.46e-06	8.59e-06	4.67e-06	3.94e-06	2.58e-06	7.03e-06	6.36e-06	4.42e-06	3.82e-06	5.21e-06	3.08e-06	8.3e-06	3.83e-06	6.22e-06	6.64e-06	9.43e-06	7.06e-07	3.2e-06	1.6e-06	6.14e-06	6.41e-06	5.13e-06	1.11e-06	6.68e-06	4.95e-06	6.46e-06	8.13e-06
106.041		8.26e-07	3.99e-07	1.17e-06	9.79e-07	6.4e-07	8.51e-07	3.16e-07	1.02e-06	6.79e-07	2.94e-06	1.4e-08	1.07e-06	4.54e-07	1.07e-06	8.45e-07	1.2e-06	7.88e-07	1.43e-08	1.47e-08	9.33e-07	7.55e-07	4.84e-07	5.46e-07	1.03e-06	1.09e-06	1.43e-06	1.12e-06	9.21e-07	8.68e-07	7.93e-07	3.72e-07	6.58e-07	1.81e-06	1.41e-06	1.43e-08	1e-06	7.5e-07	6.64e-07	8.54e-07	7.16e-07	7.83e-07	7.08e-08	7.3e-07	1.48e-06	5.21e-07	2.05e-06	3.48e-06	1.26e-08
106.957		8.91e-06	1.4e-05	5.77e-06	1.72e-05	1.04e-05	7.12e-06	1.03e-05	6.16e-06	6.84e-06	7.46e-06	9.66e-06	6.62e-06	6.57e-06	3.69e-06	3.71e-06	6.64e-06	6.26e-06	3.5e-06	7.86e-06	6.43e-06	3.98e-06	5.23e-06	7.6e-06	8.02e-06	1.1e-06	4.93e-06	6.81e-06	6.71e-06	7.93e-06	4.26e-06	4.33e-06	5.5e-06	8.75e-06	7.27e-06	6.9e-06	2.99e-06	3.28e-06	7.84e-06	3.54e-06	8.13e-06	6.43e-06	3.59e-06	8.3e-06	4.18e-06	5.95e-06	6.67e-06	8.26e-06	1.08e-05
106.972		0.000141	0.000207	0.000179	0.000149	0.00016	0.000127	9.17e-05	8.97e-05	0.000139	0.000144	0.000191	0.00017	0.00017	0.000109	8.25e-05	0.00017	9.12e-05	0.000117	8.43e-05	9.56e-05	0.00013	7.25e-05	0.000166	0.000119	0.000115	9.71e-05	0.000137	0.000124	0.00012	0.0001	0.00012	7.14e-05	0.000133	0.000118	0.000158	9.62e-05	5.27e-05	0.000127	0.00012	7.63e-05	0.000122	0.000142	0.000123	9.44e-05	0.000118	8.36e-05	6.18e-05	0.000285
1060.79		2.41e-05	6.95e-06	4.75e-05	5.64e-05	8.55e-05	0.00021	6.74e-05	9.15e-05	0.000144	8.76e-05	6.28e-05	5.56e-05	5.32e-05	0.000227	0.000163	9.05e-05	0.000192	8.31e-05	0.000148	0.000147	6.29e-05	3.89e-05	5.74e-05	3.58e-05	0.000198	0.000161	5.77e-05	0.000105	0.000107	0.000172	0.00022	0.000314	0.000115	7.4e-05	5.07e-05	0.000137	0.00013	0.000195	0.000125	0.000185	0.000167	6.9e-05	5.98e-05	6.79e-05	0.000148	0.00014	2.47e-05	1.98e-05
1061.8		2.29e-05	2.06e-06	1.26e-05	2.83e-05	1.36e-05	6.26e-06	5.16e-05	5.61e-05	1.92e-05	6.27e-05	1.06e-05	1.85e-05	2.39e-05	9.05e-05	0.000102	2.87e-05	5.27e-05	4e-05	5.24e-05	8.62e-05	3.6e-05	2.89e-05	4.76e-05	2.94e-05	0.000101	4.59e-05	5.05e-05	6.33e-05	6.65e-05	8.85e-05	4.38e-05	0.000106	1.4e-05	2.25e-05	7.99e-06	5.29e-05	3.32e-05	7.88e-05	2.17e-05	2.58e-05	6.34e-05	1.42e-05	2.98e-05	6.89e-06	9.82e-05	2.24e-05	5.95e-05	1.99e-05
1062.81		4.81e-05	7.78e-05	3.84e-05	5.48e-06	4.51e-05	8.59e-05	0.000143	0.00011	7.09e-05	8.32e-05	6.97e-05	2.99e-05	6.71e-05	0.000186	5.6e-05	6.87e-05	0.000164	7.31e-05	0.000114	0.000105	3.49e-05	4.87e-05	3.62e-05	2.56e-05	0.000236	0.000112	1.67e-05	6.24e-05	0.000144	0.000161	8.42e-05	9.96e-05	5.23e-05	8.17e-05	2.82e-05	7.6e-05	7.74e-05	8.45e-05	6.36e-05	0.00011	0.000148	7.14e-05	4.32e-05	6.23e-05	0.000134	8.58e-06	2.28e-05	6.54e-05
1063.81		1.2e-05	1.27e-05	2.42e-05	3.35e-05	2.2e-05	4.18e-05	0.000112	9.15e-05	1.6e-05	4.81e-05	2.68e-06	2.54e-05	3.65e-05	0.000138	7.42e-05	3.86e-05	0.000153	4.09e-05	9.02e-05	3.76e-05	5.34e-05	1.7e-05	4.99e-05	4.32e-05	0.000112	7.42e-05	3.03e-05	7.79e-05	8.43e-05	0.000101	8.46e-05	6.87e-05	4.1e-05	6.75e-05	4.01e-05	4.75e-05	8.22e-05	7.77e-05	3.62e-05	8.06e-05	6.62e-05	2.59e-05	4.82e-06	3.47e-05	6.33e-05	1.68e-05	1.36e-05	6.14e-05
1064.83		2.37e-05	2.81e-06	2.97e-05	2.93e-05	1.74e-05	3.03e-05	5.36e-05	6.24e-05	5.16e-05	3.1e-05	1.75e-05	4.52e-06	4.27e-05	0.000161	6.22e-05	6.15e-05	7.32e-05	4.79e-05	7.66e-05	4.83e-05	5.78e-05	3.02e-05	5.44e-05	5.38e-05	0.000201	9.47e-05	3.92e-05	2.98e-05	2.35e-05	0.000176	7.49e-05	0.000105	1.2e-05	5.86e-05	3.95e-05	4.15e-05	4.47e-05	9.97e-05	6.88e-05	3.32e-05	3.53e-05	1.89e-05	2.27e-05	3.5e-05	0.000106	2.26e-05	2.76e-05	8.85e-06
1065.83		1.59e-05	2.48e-05	7.48e-06	1.47e-05	1.08e-05	2.09e-05	2.81e-05	9.99e-05	1.73e-05	2.39e-05	2.04e-05	1.28e-05	2.97e-05	0.000137	2.76e-05	4.94e-05	7.47e-05	4.87e-05	4.8e-05	5.71e-05	4.22e-05	8.3e-06	1.48e-05	2.06e-05	0.000154	3.32e-05	4.74e-05	2.8e-05	2.55e-05	7.21e-05	6.57e-05	9.94e-05	1.86e-05	6.22e-05	2.8e-05	2.64e-05	1.55e-05	7.56e-05	5.12e-05	2.65e-05	4.42e-05	3.68e-05	2.5e-05	1.81e-05	1.63e-05	1.39e-05	5.63e-06	7.39e-06
1066.23		0.000293	0.000185	8.12e-05	8.56e-05	0.000107	7.38e-05	0.000154	4.89e-05	0.000162	0.000142	5.94e-05	0.000129	0.000121	4.77e-05	2.59e-05	2.69e-06	3.73e-05	2.73e-05	1.77e-05	2.84e-05	4.16e-05	0.000101	1.67e-05	6.08e-05	4.18e-05	9.36e-06	6.49e-05	5.57e-05	8.26e-05	2.85e-05	4.85e-05	9.07e-06	9.88e-05	4.37e-05	5.81e-05	5.7e-06	1.54e-05	1.35e-05	5.92e-05	6.51e-05	4.27e-05	5.4e-05	9.13e-05	2.98e-06	2.09e-05	1.61e-05	8.13e-05	0.000117
1066.74		0.000199	0.000173	3.1e-05	4.98e-05	2.26e-05	6.09e-05	0.000125	3.11e-05	2.8e-05	0.000132	4.57e-05	0.000128	5.48e-05	2.44e-05	7.93e-06	6.29e-05	3.49e-05	3.86e-05	4.23e-05	3.59e-05	3.23e-05	4.42e-05	1.43e-05	8.17e-05	3.08e-05	1.1e-05	3.64e-05	4.25e-05	5.51e-05	2.23e-05	2.72e-05	3.23e-05	6.23e-05	3.19e-05	6.64e-05	4.21e-05	4.44e-05	2.47e-05	3.97e-05	2.28e-05	4.16e-05	4.32e-05	7.07e-05	3.68e-06	3.71e-05	1.02e-05	0.000142	6e-05
1067.24		0.000249	0.000158	9.87e-05	9.75e-05	9.24e-05	0.000134	0.000157	6.78e-05	0.000162	0.000121	9.58e-05	0.000208	0.000145	1.66e-05	3.36e-05	2.63e-05	5.05e-05	2.58e-05	4.19e-05	2.12e-05	8.03e-05	8.29e-05	2.28e-06	0.000139	2.59e-05	1.22e-05	7.18e-05	5.95e-05	5.86e-05	3.01e-05	0.00011	8.4e-06	0.000114	2.45e-05	7.59e-05	6.71e-05	2e-05	5.73e-05	0.00011	9.84e-05	9.82e-06	6.78e-05	0.000163	3.27e-05	5.26e-05	8.56e-06	9.74e-05	0.000174
1067.74		0.000163	0.000186	0.000101	0.000121	0.000132	7.51e-05	0.000153	3.18e-05	0.000154	0.000169	0.000101	0.000129	0.000149	3.68e-06	1.07e-06	2.89e-05	3.17e-05	3.19e-05	4.03e-05	2.83e-05	4.72e-05	3.84e-05	1.8e-05	4.53e-05	2.06e-05	1.99e-05	4.4e-05	3.71e-05	2.07e-05	1.56e-05	0.000142	8.31e-06	3.31e-05	5.48e-05	4.1e-05	4.1e-05	4.55e-05	2.04e-05	8.88e-05	5.78e-05	3.85e-05	3.93e-05	0.000149	2.55e-05	3.49e-05	1.09e-06	7.6e-05	0.000112
1068.25		0.000194	0.000156	9.78e-05	0.000154	9.8e-05	0.000112	0.000133	3.07e-05	8.9e-05	0.000105	5.49e-05	0.000112	0.000108	4.55e-05	3.92e-06	1.55e-05	1.11e-05	1.5e-05	2.35e-05	3.09e-05	2.69e-05	1.83e-05	3.86e-05	0.000101	2.73e-05	5.62e-06	1.79e-05	4.23e-05	5.08e-05	2.44e-05	3.41e-05	1.81e-05	8.08e-05	2.02e-05	7.06e-05	2.62e-05	5.07e-05	3.96e-05	4.01e-05	3.6e-05	3.11e-05	5.38e-05	0.000165	5.15e-05	3.21e-05	2.54e-05	5.55e-05	4.64e-05
1068.75		0.000134	0.000157	6.35e-05	9.36e-05	5.41e-05	9.06e-05	0.000178	6.65e-06	9.33e-05	9.86e-05	6.75e-05	7.2e-05	0.000153	8.6e-06	1.44e-05	2.63e-05	2.46e-05	1.86e-05	3.14e-05	1.35e-05	1.63e-05	2.45e-05	1.44e-05	5.28e-05	1.57e-05	2.07e-05	2.65e-05	7.64e-06	3.04e-05	1.35e-05	6.87e-05	2.94e-06	3.57e-05	1.76e-05	4.28e-05	2.78e-05	2.46e-05	2.96e-06	3.04e-05	6.44e-05	2.02e-05	3.57e-05	6.41e-05	2.03e-05	1.81e-05	3.03e-05	2.2e-05	0.000106
107.037		7.09e-06	2.97e-06	5.8e-06	9.15e-06	4.42e-06	6.02e-06	9.09e-06	1.24e-05	4.83e-06	6.25e-06	8.44e-06	4.55e-06	9.09e-06	1.21e-06	5.02e-06	1.15e-05	1.28e-05	1.33e-05	1.3e-05	4.59e-06	1.03e-05	7.26e-06	1.67e-05	6.88e-06	1.59e-05	5.63e-06	3.17e-06	9.34e-06	7.58e-07	2.18e-05	7.4e-08	1.52e-05	2.54e-06	1.14e-05	7.24e-06	9.11e-06	2.19e-06	8.77e-06	5.43e-06	5.84e-06	8.77e-06	7.2e-06	2.96e-06	5.91e-06	3.39e-06	8.28e-06	1.87e-05	3.16e-06
107.086		7.05e-07	7.43e-07	4.93e-07	8.35e-07	6.82e-07	9.95e-07	1.38e-06	9.03e-07	1.89e-06	5.07e-07	9.51e-07	4.02e-09	1.88e-06	3.73e-06	2.3e-06	6.57e-07	2.29e-06	1.84e-06	9.57e-07	4.69e-06	1.01e-06	7.48e-06	3.52e-06	7.56e-06	2.64e-06	6.48e-06	4.05e-06	3.39e-06	7.13e-07	2.32e-06	8.16e-07	5.46e-06	1.66e-06	8.1e-07	1.69e-06	4.18e-06	3.31e-06	7.18e-06	8.44e-07	4.89e-08	1.87e-06	4.31e-09	4.86e-06	8.75e-07	1.17e-06	3.98e-06	9.2e-06	3.46e-07
107.96		0.000124	0.00015	8.98e-05	0.000208	0.000144	0.000114	0.000188	0.00016	0.000129	0.000151	0.00018	0.000109	0.000147	0.000107	0.00011	0.000151	0.000198	9.71e-05	0.000152	6.82e-05	0.000168	0.000154	0.000182	0.00014	0.000105	9.07e-05	0.000132	0.000151	0.000133	8.59e-05	0.000115	8.49e-05	0.000193	0.000133	0.000168	0.000118	0.000111	0.000102	0.000113	0.000128	0.000146	0.000146	0.000166	0.000138	0.000131	0.000115	0.000145	0.000147
107.967		1.04e-05	1.08e-05	7.01e-06	1.68e-05	9.79e-06	8.68e-06	7.56e-06	9.01e-06	9.24e-06	1.39e-05	7.47e-06	1.15e-05	9.82e-06	4.29e-06	5.58e-06	1.63e-06	4.99e-06	3.16e-05	1.32e-05	1.15e-05	1.18e-05	2.74e-06	1.7e-05	1.05e-05	2.26e-05	8.17e-06	8.42e-06	7.83e-06	2.29e-06	1.14e-05	4.42e-06	1.66e-05	3.97e-06	7.16e-06	5.55e-06	8e-06	8.88e-06	5.76e-06	1.11e-06	5.62e-06	1.17e-05	5.87e-06	3.79e-06	2.7e-06	5.82e-06	5.4e-06	4.41e-06	8.38e-06
1072.24		3.29e-05	1.63e-05	1.47e-05	2.87e-05	2.25e-05	1.38e-05	2.07e-05	1.52e-05	6.16e-05	3.29e-05	3.24e-05	2.86e-06	3.25e-05	1.79e-05	2.09e-05	2.64e-05	2.59e-05	4.65e-05	5.24e-05	1.44e-05	1.71e-05	2.69e-05	2.73e-05	3.73e-05	1.95e-05	1.84e-05	3.53e-05	1.89e-05	8.53e-06	1.94e-05	2.98e-05	2.76e-05	7.3e-06	2.14e-05	4.23e-05	1.58e-05	1.37e-05	2.19e-05	1.44e-05	1.43e-05	6.47e-05	1.99e-05	1.73e-05	2.28e-05	6.4e-05	1.38e-05	2.98e-05	1.44e-05
1078.23		0.000155	9.75e-05	3.66e-05	7.97e-05	9.33e-05	3.71e-05	0.000135	9.23e-06	6.34e-05	8.65e-05	2.47e-05	3.09e-05	6.08e-05	1.74e-05	2.05e-05	8.9e-06	2.31e-05	2.33e-05	3.51e-05	1.56e-05	4.44e-05	3.27e-06	3.44e-05	4.11e-05	1.86e-05	2.01e-05	2.97e-05	2.91e-05	3.85e-05	1.6e-05	3.27e-05	2.32e-05	2.72e-05	9.95e-06	4.28e-05	1.84e-05	8.88e-06	9.08e-06	2.22e-05	4.02e-05	3.82e-05	1.34e-05	3.59e-05	2.32e-05	2.62e-05	2.44e-05	2.41e-05	8.82e-05
1079.24		9.41e-05	4.87e-05	3.19e-05	9.31e-05	4.19e-05	0.000103	9.24e-05	4.89e-05	3.34e-05	5.21e-05	1.06e-05	5.68e-05	4.53e-05	1.39e-05	1.71e-06	1.7e-06	4.73e-07	1.24e-05	7.37e-06	1.46e-05	1e-05	3.18e-05	1.46e-05	1.34e-05	9.82e-06	1.3e-05	9.01e-06	1.22e-05	2.88e-05	7.9e-06	3.07e-05	1.72e-06	2.57e-05	1.83e-05	9.15e-06	1.69e-05	1.6e-05	7.18e-06	2.28e-05	1.53e-05	1.63e-05	2.68e-05	2.83e-05	5.87e-06	1.85e-05	6.11e-06	3.44e-05	7.87e-05
1079.74		8.63e-05	0.000101	6.34e-05	3.4e-05	4.34e-05	7.46e-05	0.000122	2.03e-05	4.93e-05	9.93e-05	4.17e-05	6.68e-05	2.95e-05	2.88e-06	2.7e-06	1.34e-05	2.78e-05	3.02e-05	3.49e-06	6.23e-07	2.54e-05	3.65e-05	5.68e-07	5.69e-05	4.08e-07	1.88e-05	2.43e-05	3.08e-06	7.11e-06	3.54e-07	8.14e-05	5.5e-05	7.41e-06	1.43e-05	2.6e-05	1.78e-06	5.19e-05	2.53e-05	2.96e-05	1.83e-05	2.19e-05	2.03e-05	2.9e-05	1.27e-05	1.09e-05	3.19e-06	3.63e-05	6.4e-05
108.042		1.31e-06	5.52e-07	7.96e-07	1.21e-06	7.96e-07	1.03e-06	1.58e-06	2.82e-08	3.35e-06	6.25e-07	7.81e-07	8.46e-07	1.41e-06	2.14e-06	2.66e-06	2.04e-06	9.36e-08	5.73e-06	1.22e-06	3.82e-06	1.52e-06	1.08e-05	3.13e-06	1.2e-05	4.46e-06	4.17e-06	8.4e-06	4.29e-06	3.57e-07	2.41e-06	1.09e-07	4.9e-06	1.24e-07	6.87e-07	2.13e-06	5.21e-06	5.58e-06	2.4e-06	1.45e-06	1.18e-06	1.2e-06	7.72e-07	9.73e-06	1.32e-06	3.35e-07	2.35e-06	1.57e-06	1.34e-07
108.074		7.59e-06	3.21e-06	6.61e-06	2.05e-05	7.12e-06	4.97e-06	1.14e-05	8.99e-06	3.45e-07	1.07e-05	1.22e-05	4.91e-06	1.21e-05	3.08e-06	1.47e-05	1.28e-05	1.42e-05	1.83e-05	2.28e-05	8.62e-06	2.61e-05	2.45e-05	2.59e-05	5.94e-06	3.65e-05	8.91e-06	9.17e-06	1.45e-05	9.82e-06	6.04e-06	5.48e-06	2.53e-05	9.03e-06	1.83e-05	5.67e-06	8.7e-06	1.44e-05	1.17e-05	6.81e-06	1.36e-05	1.66e-05	1.5e-05	2.26e-06	1.44e-05	8.76e-06	1.44e-05	6.75e-06	5.2e-06
108.961		1.39e-05	1.52e-05	9.51e-06	2.57e-05	1.68e-05	1.8e-05	2.3e-05	2.68e-05	1.67e-05	1.86e-05	2.14e-05	1.4e-05	2.23e-05	1.09e-05	1.29e-05	1.71e-05	2.91e-05	1e-05	1.93e-05	6.37e-06	2.26e-05	1.86e-05	1.79e-05	1.6e-05	1.12e-05	1.17e-05	1.3e-05	1.77e-05	1.56e-05	7.7e-06	1.36e-05	1.06e-05	2.52e-05	1.48e-05	2.63e-05	1.38e-05	1.52e-05	1.16e-05	1.88e-05	1.68e-05	2.23e-05	2.2e-05	2.05e-05	1.85e-05	1.59e-05	1.02e-05	1.88e-05	1.65e-05
1080.76		1.35e-05	3.8e-06	5.35e-08	9.45e-06	1.29e-05	9.24e-05	1.05e-05	2.96e-05	1.38e-05	5.12e-05	5.13e-06	1.21e-05	5.7e-08	7.26e-05	1.61e-05	2.56e-05	5.51e-05	1.47e-05	3.16e-05	3.81e-05	2.35e-05	4.66e-06	1.81e-05	2.7e-05	2.67e-05	3.8e-05	1.64e-05	3.66e-05	1.82e-05	5.85e-05	9e-05	8.06e-05	1.4e-05	2.07e-05	1.93e-05	4.15e-05	8.8e-05	5.84e-06	1.84e-05	2.71e-05	5.56e-05	3.56e-05	2.13e-05	5.6e-06	1.51e-05	3.08e-05	9.29e-07	2.71e-05
1082.77		2.82e-05	7.91e-05	5.63e-05	5.46e-05	0.000132	0.000189	0.000109	0.000223	5.47e-05	0.000187	8.76e-05	7.36e-05	0.000106	5.95e-05	7.11e-05	0.00017	5.67e-05	7.41e-05	8.44e-05	3.21e-05	6.1e-05	6.89e-05	9.71e-05	9.21e-05	6.96e-05	0.000183	7.75e-05	2.06e-05	4.66e-05	6.64e-05	0.000108	9.07e-05	0.0001	4.76e-05	9.17e-06	0.000173	0.000135	0.00018	0.000143	0.000164	0.00019	5.62e-05	9.22e-05	2.36e-05	4.37e-05	3.67e-05	2.09e-05	0.000144
1083.78		7.82e-05	7.39e-05	4.92e-05	1.16e-06	0.000137	0.000234	0.000187	0.000307	9.38e-05	0.000215	5.68e-06	6.11e-05	0.000172	0.000229	0.000224	0.000123	0.000179	0.000178	0.000131	0.000223	4.3e-05	0.000134	0.00011	9.42e-05	0.000229	0.000239	8.46e-05	0.000276	0.000255	0.000204	0.000308	0.000284	0.000116	0.000172	8.53e-05	0.00026	0.000249	0.000288	0.000205	0.000285	0.000407	9e-05	5.57e-05	0.00012	0.000253	0.000132	2.96e-05	0.000177
1084.79		0.000153	0.000223	0.000238	0.000217	0.00041	0.000755	0.000474	0.000773	0.000383	0.00059	0.000124	0.000268	0.000423	0.00097	0.000577	0.000666	0.000523	0.000451	0.000492	0.00066	0.000272	0.000364	0.00019	0.000309	0.000958	0.000782	0.000285	0.00062	0.000513	0.000754	0.000748	0.00074	0.000185	0.000679	0.000146	0.000772	0.000613	0.000799	0.000657	0.000686	0.000836	0.000286	0.000183	0.000296	0.000802	0.000448	0.000134	0.000351
1085.79		3.13e-05	7.78e-05	0.000185	5.44e-05	0.000248	0.000462	0.000318	0.000482	0.00019	0.000305	6.51e-05	0.000192	0.000264	0.000378	0.000246	0.000359	0.000332	0.000288	0.000366	0.000395	0.000212	0.000155	0.000198	8.45e-05	0.000481	0.000322	0.00019	0.000329	0.000156	0.000326	0.000451	0.000457	0.000185	0.00042	3.73e-05	0.000432	0.000403	0.000388	0.000353	0.000428	0.000854	0.000194	3.73e-05	0.000117	0.000417	0.000171	0.000143	0.00024
1086.81		7.52e-05	0.000131	0.000156	0.000165	0.000247	0.000534	0.000369	0.000652	0.000165	0.000299	0.000152	0.000163	0.000198	0.000647	0.00035	0.000436	0.000387	0.000402	0.000442	0.000552	0.000242	0.000261	0.000145	0.000239	0.000657	0.000522	0.000311	0.000339	0.000292	0.00051	0.000568	0.000684	0.000172	0.000388	1.86e-05	0.00052	0.000479	0.000523	0.000428	0.000469	0.000475	0.000277	7.35e-05	0.000227	0.00035	0.000337	0.00014	0.000249
1087.81		7.18e-05	6.83e-05	0.000144	0.000113	0.000138	0.000382	0.00024	0.000371	0.000245	0.000227	4.91e-05	0.000145	0.000201	0.000552	0.000324	0.0003	0.000326	0.000233	0.000264	0.000363	0.000153	0.000143	0.00016	0.000118	0.000485	0.00039	0.000239	0.000328	0.000239	0.000474	0.000352	0.000469	0.000116	0.000303	8.6e-05	0.00041	0.00034	0.000412	0.000304	0.000247	0.000365	8.94e-05	7.09e-05	0.000117	0.000323	0.00025	0.000122	0.000223
1088.21		9.86e-06	1.99e-05	1.17e-05	2.47e-05	2.82e-05	3.48e-05	1.89e-05	2.8e-05	1.22e-05	4.81e-05	1.26e-05	1.82e-05	1.24e-05	1.63e-05	1.25e-05	3.83e-05	1.54e-05	1.29e-05	1.33e-05	2.36e-05	2.04e-05	1.29e-05	2.63e-05	2.93e-05	1.13e-05	1.22e-05	1.3e-05	2.03e-05	3.17e-05	1.48e-05	1.3e-05	1.23e-05	3.37e-05	1.36e-05	6.43e-05	1.25e-05	1.09e-05	1.24e-05	2.4e-05	1.84e-05	2.18e-05	1.86e-05	1.37e-05	1.19e-05	2.1e-05	1.28e-05	2.25e-05	1.14e-05
109.065		3.97e-06	4.62e-06	3.09e-06	3.78e-06	4.74e-06	3.41e-06	3.29e-06	4.13e-06	3.02e-06	4.65e-06	3.37e-06	3.78e-06	5.48e-06	6.84e-06	8.13e-06	4.01e-06	2.76e-06	6.02e-06	2.03e-06	9.72e-06	4.11e-06	1.31e-05	1.34e-05	7.47e-06	5.8e-06	1.31e-05	1.25e-05	6.98e-06	3.98e-06	3.03e-06	2.93e-06	8.61e-06	1.9e-06	4.36e-06	4.54e-06	1.05e-05	8.89e-06	9.78e-06	1.68e-06	4.41e-06	3.54e-06	3e-06	8.91e-06	1.14e-06	3.44e-06	6.48e-06	7.04e-06	3.82e-06
109.101		2.15e-06	3.98e-06	2.78e-06	4.64e-06	5.9e-06	3.4e-06	3.29e-06	3.03e-06	3.98e-06	4.05e-06	5.36e-06	2.88e-06	3.87e-06	8.69e-06	1.12e-05	2.57e-06	3.62e-06	1.15e-05	1.98e-06	1.05e-05	2.11e-06	2.31e-05	2.07e-05	1.28e-05	9.68e-06	1.5e-05	1.45e-05	1.46e-05	3.32e-06	7.99e-06	3.38e-06	1.24e-05	3.17e-06	2.44e-06	2.91e-06	1.18e-05	1.46e-05	1.2e-05	3.05e-06	1.1e-06	2.31e-06	3.38e-06	1.82e-05	3.53e-06	1.67e-06	1.63e-05	1.74e-05	2.34e-06
109.517		2.67e-06	3.02e-06	2.58e-06	4.48e-06	4.36e-06	1.7e-06	3.25e-06	5.85e-06	3.05e-06	2.77e-06	5.66e-06	2.06e-06	3.15e-06	1.57e-06	2.87e-06	4.6e-06	5.05e-06	1.3e-06	3.48e-06	1.28e-06	2.69e-06	3.13e-06	4.32e-06	2.95e-06	9.7e-07	2.04e-06	3.11e-06	4.24e-06	1.99e-06	2.1e-06	9.22e-07	4.46e-06	5.95e-06	1.69e-06	6.35e-06	2.84e-06	2.41e-06	2.99e-06	2.5e-06	2.57e-06	2.86e-06	5.97e-06	6e-06	3.12e-06	2.72e-06	5.09e-06	2.16e-06	3.83e-06
109.959		8.02e-05	9.89e-05	5.23e-05	0.000137	9.49e-05	7.99e-05	0.000121	9.88e-05	7.33e-05	0.000104	0.000115	7.31e-05	9.3e-05	6.33e-05	6.72e-05	9.3e-05	0.000126	6.89e-05	9.63e-05	5.58e-05	9.99e-05	0.000103	0.000113	8.95e-05	7e-05	5.52e-05	7.55e-05	9.23e-05	9.22e-05	5.65e-05	7.82e-05	5.25e-05	0.000126	8.21e-05	0.000113	7.29e-05	6.67e-05	7.1e-05	8.77e-05	8.18e-05	9.99e-05	7.8e-05	9.43e-05	9.22e-05	8.41e-05	7.08e-05	9.73e-05	8.31e-05
1090.19		1.37e-05	1.99e-05	1.07e-05	3.32e-05	1.39e-05	2.57e-05	7.21e-05	3.12e-05	2.22e-05	2.21e-05	1.57e-05	1.39e-05	1.14e-05	1.47e-05	1.34e-05	3.9e-05	4.28e-05	8.66e-06	3.21e-05	3.08e-05	6.96e-05	1.19e-05	2.71e-05	1.96e-05	2.92e-05	4.07e-08	1.82e-05	3.2e-05	2.82e-05	1.5e-05	1.72e-05	4.1e-08	2.41e-05	4.31e-05	2.98e-05	1.24e-05	1.26e-05	4.13e-08	1.51e-05	1.21e-05	1.43e-05	1.95e-05	1.77e-05	1.98e-05	3.6e-05	4.28e-08	3.66e-05	2.12e-05
1092.18		2.02e-05	2.13e-05	3.78e-05	7.3e-05	3.83e-05	4.42e-05	0.000135	7.71e-05	6.79e-05	5.95e-05	2.96e-05	2.01e-05	6.46e-05	3.21e-05	1.98e-05	2.08e-05	2.61e-07	2.7e-05	4.49e-05	1.83e-05	3.77e-05	3.14e-05	4.46e-07	3.18e-05	4.77e-05	3.07e-05	3.3e-05	8.02e-05	6.03e-05	2.78e-07	3.04e-07	5.97e-05	1.95e-05	4.1e-05	2.21e-05	4.04e-05	5.57e-06	2.91e-05	2.4e-05	3.05e-05	3.55e-05	2.16e-05	1.38e-06	2.81e-05	3.47e-05	3.48e-05	3.63e-05	2.72e-05
1094.18		5.48e-05	4.31e-05	2.3e-05	8.79e-05	4.19e-05	3.81e-05	9.1e-05	5e-05	8.11e-05	4.16e-05	3.75e-05	1.09e-05	4.4e-05	1.57e-05	2.23e-05	4.57e-05	3.14e-05	2.15e-05	8.06e-05	7.91e-05	4.3e-05	3.82e-05	3.99e-05	6.51e-05	6.45e-05	4.05e-06	4.19e-05	2.55e-05	5.52e-05	2.3e-05	4.52e-05	3.02e-05	2.65e-05	6.48e-05	7.3e-05	3.3e-05	7.2e-07	1.09e-05	2.9e-05	1.95e-05	7.16e-05	1.17e-05	3.75e-05	6.41e-05	7.66e-05	3.81e-05	5.99e-05	7.56e-07
110.978		2.9e-06	2.43e-06	2.08e-06	3.82e-06	4.62e-06	2.24e-06	3.57e-06	1.56e-06	3.46e-06	4.35e-06	3.88e-06	3e-06	3.42e-06	1.56e-06	2.32e-06	5.48e-06	7.16e-06	1.28e-06	1.01e-05	1.24e-06	6.05e-06	9.47e-07	2.55e-06	2.54e-06	2.39e-06	1.86e-06	4.16e-06	3.28e-06	3.24e-06	1.59e-06	4.14e-06	3.48e-07	3.76e-06	5.27e-06	8.11e-06	1.28e-07	2.64e-06	1.56e-06	3.1e-06	2.95e-06	4.14e-06	3.7e-06	3.71e-06	5.91e-06	2.37e-06	2.63e-06	3.55e-06	1.17e-06
1102.74		4.77e-05	4.47e-05	9.86e-06	4.3e-05	1.99e-05	0.000134	0.000156	0.000255	3.27e-05	0.000119	4.82e-06	3.6e-05	1.71e-06	0.000198	7.4e-05	0.000148	0.00018	8.75e-05	8.09e-05	0.000127	4.67e-05	6.44e-05	9.6e-05	8.17e-05	0.000162	0.000173	5.16e-05	0.000126	0.000189	5.98e-05	0.000198	0.000212	7.41e-05	0.000127	2.84e-05	0.000227	0.00016	0.000141	9.92e-05	0.000183	0.000242	0.000136	7.16e-05	2.03e-05	0.000152	3.71e-05	5.91e-06	6.58e-05
1104.76		3.8e-05	3.22e-05	1.38e-05	1.33e-05	3.65e-05	0.000212	6.39e-05	0.000141	6.3e-05	4.61e-05	1.97e-05	3.96e-05	1.27e-05	0.000104	7.54e-05	0.000122	0.000101	8.2e-05	5.11e-05	0.000167	5.42e-06	5.62e-05	5.6e-05	2.47e-05	0.000105	4.91e-05	2.13e-05	6.85e-05	6.28e-05	8.91e-05	6.47e-05	0.000194	4.32e-05	9.49e-05	4.18e-05	0.000242	0.000213	0.000109	8.92e-05	8.95e-05	0.000275	5.47e-05	4.43e-05	5.35e-05	6.59e-05	6.25e-05	3.36e-05	3.91e-05
1105.76		3.91e-05	3.82e-05	4.1e-05	2.74e-05	4.93e-05	0.000161	5.47e-05	0.000182	0.000117	0.000158	1.09e-05	3.15e-05	1.29e-05	0.000103	8.12e-05	8.98e-05	5.89e-05	5.33e-05	9.02e-05	9.85e-05	5.57e-05	5.16e-05	6.5e-05	2.34e-05	6.68e-05	0.000155	6.08e-05	8.1e-05	4.41e-05	4.05e-05	0.000136	0.000152	5.01e-05	9.44e-05	5.13e-06	0.000205	0.000178	0.000108	9.12e-05	0.000126	0.000115	8.41e-06	4.16e-05	2.22e-06	5.47e-05	2.4e-06	3.87e-05	7.23e-05
1106.77		5.91e-05	5.98e-05	6.94e-05	3.17e-06	8.06e-05	0.000281	6.86e-05	0.000266	4.47e-05	0.000147	2.79e-06	1.21e-05	4.98e-05	6.44e-05	7.16e-05	4.02e-05	5.5e-05	7.17e-06	5.18e-05	3.7e-05	2.92e-05	4.1e-05	3.66e-05	4.51e-06	5.82e-05	8.62e-06	1.1e-05	6.95e-05	3.8e-05	4.58e-05	0.00012	6.55e-05	7.66e-05	5.3e-05	4.24e-05	0.000135	0.000131	9.24e-05	0.0002	0.000123	8.26e-05	9.09e-05	4.23e-05	2.81e-05	0.000128	9.37e-06	7.37e-05	8.15e-05
1107.78		1.51e-05	2.93e-05	2.92e-05	6e-05	7.01e-05	0.00018	0.000115	0.000262	7.7e-05	0.000184	4.96e-05	3.36e-05	3.53e-05	0.000187	9.41e-05	5.89e-05	7.78e-05	6.62e-05	9.39e-05	0.0002	6.03e-05	9.48e-05	6.85e-05	1.96e-05	0.000124	0.000198	7.97e-05	0.000115	8.75e-05	0.000106	0.000159	0.000185	4.94e-05	0.000123	4.83e-05	0.000235	0.000193	0.000181	0.000104	0.000194	0.000357	5.46e-05	9.65e-06	4.1e-05	0.000182	7.36e-05	1.75e-05	0.000121
1108.79		0.000141	0.000149	8.41e-05	0.000154	0.00017	0.000315	0.000333	0.000449	0.000219	0.000336	6.73e-05	9.92e-05	0.000167	0.000504	0.000248	0.000321	0.000246	0.000251	0.000209	0.00042	0.000133	0.00012	0.000187	0.000145	0.000447	0.000478	0.000215	0.000322	0.000205	0.000474	0.000475	0.00036	0.000148	0.000327	4.38e-05	0.000542	0.000314	0.000411	0.000319	0.000256	0.000592	4.92e-06	3.02e-05	0.00011	0.000357	0.000184	1.08e-05	0.000219
1109.79		9.58e-05	6.78e-06	4.8e-05	1.73e-05	0.000132	0.000156	9.84e-05	0.000267	6.4e-05	0.000139	2.05e-06	7.54e-05	8.01e-05	0.000113	0.000145	0.000162	9.09e-05	9.22e-05	4.9e-05	0.000206	3.65e-05	2.15e-05	7.29e-05	7.29e-05	0.000125	0.000162	6.86e-05	8.65e-05	0.000119	0.000125	0.000188	3.85e-05	7.64e-05	0.000136	6.55e-05	0.000167	0.000164	8.91e-05	0.000144	9.38e-05	0.0004	2.79e-05	6.74e-05	2.72e-05	1.39e-05	3.78e-05	2.36e-05	7.87e-05
1109.8		0	0	2.69e-05	0	8.54e-06	6.15e-05	0.000115	5.75e-05	2.81e-05	5.06e-05	2.2e-05	3.49e-05	2.86e-05	0.000202	7.62e-05	1.21e-05	9.7e-05	5.21e-05	5.33e-05	5.55e-05	4.11e-05	2.98e-05	8.25e-05	6.23e-05	0.000125	7.72e-05	7.69e-05	9.6e-05	3.91e-05	0.000124	8.75e-05	0.000198	5.88e-05	3.95e-05	2.52e-05	0.000168	7.94e-05	0.000153	4.69e-05	4.37e-05	1.93e-05	1.62e-05	3.8e-05	4.92e-06	0.00023	3.8e-05	0	2.38e-05
111.044		5.64e-07	6.66e-08	5.57e-07	6.68e-07	8.17e-07	4.56e-07	1.2e-06	1.74e-06	1.31e-06	7.67e-07	1.18e-06	2.26e-06	5.93e-07	2.81e-06	3.75e-06	4.41e-07	9.78e-07	4.68e-06	1e-06	2.77e-06	1.09e-06	4.8e-06	5.03e-06	2.86e-06	4.47e-06	2.86e-06	4.49e-06	2.03e-06	1.38e-06	2.27e-06	5.38e-07	1.75e-06	4.84e-07	9.09e-07	7.11e-07	3.2e-06	4.14e-06	1.61e-06	9.85e-07	1.09e-06	5.9e-07	6.76e-08	6.8e-06	9.83e-07	5.36e-07	4.07e-06	2.81e-06	5.34e-07
111.974		1.1e-05	6.62e-06	8.33e-06	1.7e-05	1.02e-05	6.47e-06	9.57e-06	6.51e-06	8.84e-07	1.03e-05	1.41e-05	2.91e-06	1.04e-05	5.93e-06	1.03e-05	1.15e-05	1.53e-05	2.6e-05	1.94e-05	7.43e-06	1.93e-05	1.23e-05	2.13e-05	1.11e-06	2.51e-05	8.7e-06	9.1e-06	1.38e-05	8.57e-06	1.03e-05	4.97e-06	2.58e-05	5.97e-06	1.51e-05	7.77e-06	6.95e-06	1.98e-05	9.15e-06	5.66e-06	1.1e-05	1.37e-05	1.36e-05	7.44e-06	1.45e-05	9.28e-06	1.17e-05	1.31e-05	6.52e-06
1110.81		0.000128	4.17e-05	9.85e-05	0.000107	8.73e-05	0.000305	0.000231	0.000288	0.000125	0.000213	8.02e-05	9.9e-05	0.000103	0.000307	0.000203	0.00027	0.000229	0.000191	0.000214	0.000317	1.81e-05	0.000169	4.7e-05	5.32e-05	0.00023	0.000276	0.000151	0.000247	0.00025	0.000275	0.000299	0.000256	4.02e-05	0.000183	4.01e-05	0.00037	0.000237	0.000215	0.000131	0.000349	0.000341	9.67e-05	4.44e-05	6.71e-05	0.000327	0.000136	8.61e-05	0.00026
1111.81		8.62e-05	2.35e-05	4.44e-05	7.25e-06	0.000125	0.000232	0.000171	0.000286	0.000128	0.000179	6.31e-05	5.12e-05	0.000157	0.000256	0.000145	0.000195	0.000167	0.000105	0.000125	0.000215	1.99e-05	0.000111	7.84e-05	6.13e-05	0.000204	0.000172	0.000101	0.00016	0.000214	0.000208	0.000249	0.000223	7.88e-05	0.000112	5.71e-05	0.000221	0.00017	0.000218	0.000129	0.000215	0.000256	5.04e-05	5.27e-05	4.88e-05	0.000273	8e-05	4.42e-05	0.000128
1112.82		3.2e-05	1.96e-05	4.78e-05	9.01e-05	0.000125	0.00027	0.00018	0.000211	9.22e-05	0.000252	3.22e-06	0.000115	6.68e-05	0.000255	0.000169	0.000282	0.000122	0.000154	0.000185	0.000237	0.00013	8.77e-06	0.000122	2.17e-05	0.000264	0.000247	9.22e-05	0.000131	0.000138	0.00025	0.000329	0.000207	9.42e-05	0.000161	4.15e-05	0.0002	0.000157	0.000253	0.000144	0.000198	0.000296	0.000114	1.74e-06	2.99e-05	0.000249	9.73e-05	9.26e-05	0.00017
112.007		5.26e-06	7.52e-06	2.07e-06	5.54e-06	3.69e-06	2.6e-06	5.41e-06	4.86e-06	3.19e-06	8.3e-07	2.38e-06	4.41e-06	4.73e-06	1.95e-06	1.9e-06	2.56e-06	5.69e-06	3.14e-06	3.26e-06	3.69e-06	5.97e-06	2.12e-06	6.36e-06	2.34e-06	4.54e-06	2.92e-06	2.39e-06	5.24e-06	3.22e-06	2.56e-06	1.96e-06	1.89e-06	2.62e-06	3.13e-06	1.21e-06	3.77e-06	3.21e-06	3.65e-06	2.64e-06	2.07e-06	2.24e-06	4.77e-06	3.62e-06	2.22e-06	7.1e-07	3.16e-06	4.79e-06	1.15e-06
112.037		2.34e-05	1.89e-05	1.21e-05	2.7e-05	2.15e-05	1.28e-05	1.52e-05	1.94e-05	9.14e-06	1.39e-05	1.49e-05	1.64e-05	2.21e-05	1.15e-05	1.77e-05	1.24e-05	2.3e-05	1.29e-05	1.33e-05	8.74e-06	1.59e-05	1.97e-05	1.12e-05	1.91e-05	1.46e-05	1.52e-05	1.41e-05	2.38e-05	1.48e-05	1.41e-05	1.09e-05	2.43e-05	2.44e-05	1.36e-05	1.71e-05	1.78e-05	1.16e-05	1.64e-05	2.02e-05	1.46e-05	1.44e-05	1.77e-05	2.12e-05	1.81e-05	1.17e-05	1.31e-05	2.39e-05	1.73e-05
112.896		0.000238	0.000422	0.000238	0.000161	0.000265	0.000216	5.73e-05	0.000204	0.000246	0.000241	0.000215	0.000424	0.00025	0.000113	0.000123	0.000235	5.74e-05	0.000175	0.000272	0.000171	0.000136	0.000145	0.000395	0.000231	0.00021	0.000147	0.000208	7.47e-05	4.43e-05	4.74e-05	0.0002	0.000174	0.000477	0.000354	0.000238	0.000158	7.95e-05	0.000173	0.00013	0.000156	0.000169	0.000128	0.000178	0.000197	5.98e-05	0.000261	4.94e-05	0.000189
112.958		3.8e-05	4.49e-05	3.55e-05	7.14e-05	5.83e-05	4.81e-05	5.08e-05	5.09e-05	4.61e-05	6.26e-05	6.09e-05	3.74e-05	5.24e-05	3.38e-05	3.15e-05	6.23e-05	6.3e-05	2.48e-05	5.13e-05	2.46e-05	5.26e-05	4.92e-05	5.65e-05	4.84e-05	3.13e-05	3.64e-05	3.76e-05	4.85e-05	3.95e-05	2.83e-05	4.05e-05	3.34e-05	6.46e-05	4.12e-05	6.78e-05	3.8e-05	3.24e-05	3.69e-05	4.28e-05	3.55e-05	4.73e-05	5.01e-05	4.89e-05	3.65e-05	4.28e-05	3.13e-05	5.15e-05	5.04e-05
112.974		9.47e-05	0.000105	8.54e-05	0.000105	9.24e-05	8.26e-05	0.000106	0.000106	8.31e-05	0.000102	0.000108	8.49e-05	0.00015	6.28e-05	6.26e-05	8.71e-05	7.56e-05	4.14e-05	9.76e-05	4.18e-05	9.15e-05	6.4e-05	9.63e-05	7.8e-05	5.1e-05	5.72e-05	5.78e-05	7.96e-05	8.54e-05	3.15e-05	7.47e-05	6.06e-05	9.74e-05	8.92e-05	8.79e-05	8.43e-05	5.61e-05	6.81e-05	7.17e-05	6.51e-05	7.77e-05	8.75e-05	6.14e-05	7.64e-05	7.86e-05	6.71e-05	6.78e-05	0.000128
112.975		1.88e-06	3.35e-06	3.68e-06	4.41e-06	3.83e-06	2.96e-06	3.02e-06	4.97e-07	2.44e-06	4.96e-06	5.07e-06	2.37e-06	4.35e-06	2.22e-06	1.18e-06	2.41e-06	2.87e-06	2.56e-06	3.26e-06	2.36e-06	5.61e-06	3.47e-06	3.8e-06	1.4e-06	2.03e-06	1.77e-06	1.79e-06	2.6e-06	1.63e-06	1.76e-06	1.93e-06	3.32e-07	3.82e-06	4.02e-06	4.18e-06	7.16e-07	3.05e-06	1.44e-06	1.49e-06	3.12e-06	2.55e-06	3.37e-06	2.84e-06	1.95e-06	2.1e-06	1.41e-06	1.95e-06	3.09e-06
113.021		4.4e-06	5.74e-06	4.31e-06	6.53e-06	5.58e-06	4.88e-06	8.56e-06	5.48e-06	6.54e-06	6.05e-06	1.09e-05	4.32e-06	6.34e-06	5.52e-06	1.29e-05	5.04e-06	9.83e-06	5.42e-06	6.67e-06	6.78e-06	6.49e-06	8.18e-06	5.22e-06	9.75e-06	5.38e-06	6.49e-06	1.11e-05	7.16e-06	6.91e-06	3.6e-06	5.94e-06	8.6e-06	6.14e-06	3.58e-06	6.04e-06	7.32e-06	7.59e-06	1.19e-05	8.3e-06	3.85e-06	3.06e-06	5.89e-06	1.22e-05	4.11e-06	5.82e-06	5.77e-06	7.48e-06	7.34e-06
113.082		4.4e-06	4.32e-06	2.1e-06	2.43e-06	6.38e-06	4.87e-06	6.08e-06	5.59e-06	6.83e-06	4.01e-06	2.16e-06	7.97e-06	6.15e-06	7.99e-06	3.61e-06	7.18e-06	3.31e-06	8.94e-06	1.26e-05	2.15e-06	5.7e-06	5.88e-06	1.77e-05	6.75e-06	7.9e-06	2.55e-06	9.96e-06	3.06e-06	3.91e-06	3.04e-06	4.41e-06	3.36e-06	2.34e-05	1.14e-06	7.45e-06	7.25e-06	4.05e-06	7.98e-07	2.6e-06	6.47e-06	2.51e-06	3.22e-06	4.7e-06	5.36e-06	8.33e-06	4.72e-06	3.15e-06	4.54e-06
113.97		5.84e-06	9.12e-07	3.17e-06	7.01e-06	3.89e-06	9.27e-07	3.36e-06	1.63e-06	3.79e-06	7.47e-06	8.35e-06	1.76e-06	4.84e-06	2.29e-06	3.95e-06	1.59e-06	9.46e-06	1e-05	1.42e-05	3.57e-06	1.28e-05	7.21e-06	9.74e-06	4.74e-06	1.18e-05	3.43e-06	4.59e-06	4.51e-06	4.33e-06	6.17e-06	3.39e-06	1.4e-05	2.88e-06	1.08e-05	2.72e-06	2.73e-06	8.4e-06	4.23e-06	6.31e-07	5.21e-06	3.91e-06	7.02e-06	1.48e-06	1.08e-05	3.55e-06	9.6e-06	5.58e-06	4.68e-06
113.989		8.07e-06	4.54e-06	7.57e-06	1.31e-05	1.11e-05	7.83e-06	9.8e-06	8.73e-06	5.41e-06	9.11e-06	9.63e-06	1.17e-06	7.34e-06	5.7e-06	7.89e-06	9.36e-06	1.64e-05	1.73e-05	2e-05	5.19e-06	1.92e-05	1.36e-05	1.96e-05	6.49e-06	1.86e-05	9.35e-06	2.03e-06	1.13e-05	7.97e-06	7.76e-06	5.91e-06	2.63e-05	5.28e-06	1.52e-05	1.16e-05	9.79e-06	6.98e-06	5.16e-06	8.8e-06	9.31e-06	1.02e-05	9.12e-06	2.75e-06	1.3e-05	9.32e-06	8.47e-06	8.92e-06	9.43e-06
1130.2		4.21e-05	7.08e-05	1.44e-05	4.14e-05	1.48e-05	1.35e-05	1.14e-06	1.48e-05	3.58e-05	2.88e-05	1.96e-05	1.45e-05	1.53e-05	1.49e-05	1.79e-05	6.4e-05	2.09e-05	2.21e-05	4.35e-05	3.44e-05	3.33e-05	1.6e-05	2.53e-05	6.37e-05	3.89e-06	1.51e-05	5.84e-05	2.25e-05	1.4e-05	1.48e-05	4.56e-05	1.52e-05	9.65e-06	6.46e-05	2.27e-05	1.55e-05	1.78e-05	1.53e-05	1.4e-05	1.39e-05	1.6e-05	1.56e-05	1.73e-05	3.32e-05	1.09e-05	1.58e-05	4.18e-05	2.92e-05
1131.83		5.78e-06	2.33e-05	6.34e-05	2.95e-05	2.4e-05	1.62e-05	1.64e-05	1.54e-05	1.74e-05	1.48e-05	1.99e-05	1.74e-05	1.97e-05	1.54e-05	5.67e-06	1.67e-05	2.04e-05	1.27e-05	4.38e-05	6.15e-06	6.62e-06	1.53e-05	1.45e-05	2.29e-06	1.57e-05	1.37e-05	1.59e-05	3.06e-05	5.85e-06	3.81e-05	1.89e-05	7.45e-06	2.53e-05	3.56e-05	6.33e-06	2.1e-06	1.38e-05	1.45e-05	2.77e-05	7.56e-06	6.04e-06	6.18e-06	1.73e-05	1.59e-05	5.49e-06	1.52e-05	6.57e-06	7.5e-06
1132.34		4.02e-05	4.21e-05	4.51e-05	0.000104	7.03e-05	3.23e-05	5.53e-05	1.6e-05	2.63e-05	3.35e-05	7.88e-06	5.82e-05	9.63e-05	7.04e-05	6.12e-05	5.77e-05	0.000212	3.05e-05	5.38e-05	4.75e-05	0.000195	6.1e-05	5.02e-05	4.06e-05	0.000132	4.77e-05	2.14e-05	3.61e-05	5.28e-05	5.9e-05	2.54e-05	3.29e-05	0.000132	0.000102	0.000124	5.92e-05	6.41e-06	5.75e-05	0.000105	6.57e-05	1.46e-05	0.000104	8.08e-05	3.74e-05	6.87e-05	5.71e-05	6.29e-05	3.49e-05
1132.79		2.04e-05	3.04e-05	3.64e-05	5.61e-05	6.09e-05	0.000151	0.00012	0.000151	6.25e-05	0.000127	1.25e-05	1.89e-05	4.22e-05	0.000144	9.65e-05	0.000197	6.04e-05	9.94e-05	0.000102	0.000157	3.17e-05	8.41e-05	8.35e-05	4.46e-06	0.000246	8.35e-05	5.6e-05	8.55e-05	0.000132	0.000128	0.000202	0.000171	6.45e-05	0.000162	1.18e-05	0.000222	7.65e-05	0.000178	0.000106	0.000132	0.000281	4.17e-05	6.26e-05	5.77e-05	0.000111	8.3e-05	5.78e-05	0.000101
1132.84		5.57e-06	9.72e-05	9.63e-05	7.43e-05	6.97e-05	6.1e-05	1.16e-05	2.57e-05	0.000101	5.81e-05	0.000116	8.17e-05	5.29e-05	5.88e-05	6.16e-05	7.52e-05	0.000136	6.41e-05	0.000148	3.15e-05	0.00012	9.38e-05	1.65e-05	6.32e-05	0.000152	7.48e-05	3.19e-05	5.07e-05	0.000133	5.94e-05	7.2e-05	6.13e-05	0.000144	0.000117	0.000157	5.86e-05	1.61e-05	8.51e-05	0.000123	0.000117	7.52e-05	0.00014	0.000126	9.96e-05	8.32e-05	2.97e-05	4.37e-05	3.92e-05
1134.19		4.26e-05	6.06e-05	3.03e-05	9.2e-05	2.39e-05	2.37e-05	7.57e-05	2.91e-05	0.000106	5.66e-05	3.04e-05	4e-05	5.2e-05	1.49e-05	2.85e-05	0.00012	1.72e-05	1.5e-05	0.000128	5.43e-05	6.65e-05	9.26e-06	6.38e-05	7.8e-05	9.48e-06	4.28e-05	4.67e-05	5.18e-05	4.65e-05	2.44e-05	7.04e-05	4.36e-05	2.98e-05	0.000125	6.78e-05	5.06e-05	2.93e-05	4.26e-05	5.55e-06	5.5e-06	6.96e-05	4.17e-05	3.43e-05	6.82e-05	5.89e-05	6.3e-05	4.25e-05	5.29e-05
1134.81		5.17e-05	2.38e-05	4.31e-05	4.4e-06	7.19e-06	4.77e-05	9.56e-05	0.0002	4.02e-05	0.000107	3.97e-05	1.12e-05	5.4e-05	0.000179	0.000106	8.82e-05	6.27e-05	4.78e-05	5.81e-05	0.000116	5.53e-05	5.69e-05	6.87e-05	3.18e-05	0.000116	9.05e-05	2.79e-05	0.000105	8.16e-05	0.000135	9.81e-05	8.36e-05	4.66e-05	4.48e-05	1.4e-05	0.000161	0.000111	0.000111	5.26e-05	0.000112	0.000203	5.46e-05	1.17e-05	3.97e-06	9.69e-05	5.31e-05	3.49e-05	6.77e-05
1135.81		6.97e-06	3.4e-05	2.38e-05	3.55e-05	1.49e-05	7.05e-05	4.54e-05	6.51e-05	1.18e-05	5.31e-05	3.1e-05	3.17e-05	1.2e-05	3.81e-05	8.64e-05	3.62e-05	3.84e-05	3.28e-05	1.05e-05	8.97e-05	3.06e-05	2.47e-05	4e-05	3.61e-05	4.57e-05	7.41e-05	1.47e-05	8.13e-06	4.42e-05	5.3e-05	7.68e-05	9.63e-05	3.09e-05	2.09e-05	8.44e-06	0.000163	7.23e-05	0.000127	6.3e-05	5.92e-05	0.000153	4.4e-05	3.87e-05	1.48e-05	3.66e-05	3.7e-05	3.53e-05	5.63e-05
1136.82		1.34e-05	7.62e-06	3.58e-05	3.64e-05	2.07e-05	0.000104	0.000104	0.000226	3.53e-05	5e-05	4.3e-05	3.24e-05	1.79e-05	8.95e-05	1.3e-05	0.000124	6.31e-05	6.5e-05	3.9e-05	0.000199	9.31e-06	6.41e-05	5.87e-05	1.62e-05	7.13e-05	0.000141	0.000115	6.66e-05	2.08e-05	5.06e-05	0.000138	0.000112	3.38e-05	0.000106	1.21e-05	0.000207	5.44e-05	7.06e-05	9.18e-05	0.000139	0.000309	5.07e-05	3.34e-05	2.74e-05	0.000106	3.78e-05	3.18e-05	4.38e-05
114.017		4.75e-06	4.84e-06	3.27e-06	1.13e-05	1.1e-06	6.22e-06	6.95e-06	2.75e-06	4.38e-06	5.48e-06	8.59e-06	3.03e-06	5.92e-06	2.61e-06	4.77e-06	4.76e-06	8.92e-06	1.32e-06	4.49e-06	1.98e-06	5.79e-06	4.17e-06	2.7e-06	3.32e-06	7.46e-07	3.74e-06	3.5e-06	4.71e-06	2.96e-06	3.07e-06	2.87e-06	2.96e-06	1.16e-05	1.79e-06	4.47e-06	3.48e-06	1.47e-06	1.91e-06	3.85e-06	5.4e-06	3.73e-06	2.33e-06	2.23e-06	5.01e-06	6.85e-06	1.66e-06	3.66e-06	5.58e-06
114.04		1.21e-05	2.17e-05	1.1e-05	1.99e-05	1.59e-05	1.51e-05	1.31e-05	2.04e-05	1.46e-05	2.17e-05	2.48e-05	2.55e-05	1.78e-05	9.98e-06	8.2e-06	1.74e-05	1.94e-05	9.28e-06	1.88e-05	9.35e-06	1.85e-05	2.24e-05	1.99e-05	1.69e-05	1.11e-05	1.41e-05	1.37e-05	1.64e-05	1.16e-05	1.22e-05	1.1e-05	1.12e-05	2.98e-05	1.75e-05	2.59e-05	1.6e-05	1.25e-05	1.66e-05	1.79e-05	1.43e-05	2.03e-06	1.74e-05	1.91e-05	1.85e-05	5.65e-06	1.3e-05	2.8e-05	1.92e-05
114.049		3.34e-06	3.31e-06	1.32e-06	3.49e-06	4.59e-06	2.67e-06	3.55e-06	2.16e-06	3.61e-06	9.12e-07	1.26e-06	2.98e-06	6.03e-06	1.28e-06	1.4e-06	3.68e-06	6.72e-06	8.29e-06	1.44e-05	3.86e-06	1.77e-06	3.85e-06	9.72e-06	1.6e-06	7.06e-06	2.44e-06	2.75e-06	2.75e-06	1.84e-06	1.06e-05	1.73e-06	4.42e-06	1.5e-06	7.74e-06	2.88e-07	1.68e-07	2.5e-06	2.33e-06	2.55e-06	6.55e-06	2.65e-06	6.57e-06	2.24e-06	4.57e-06	1.07e-06	1.47e-06	6.19e-06	5.08e-06
114.066		5.15e-06	5.24e-06	4.55e-06	6.82e-06	6.93e-06	2.65e-06	2.07e-06	2.83e-06	3.11e-06	5.87e-06	7.81e-06	5.61e-06	5.53e-06	4.87e-06	5.98e-06	4.17e-06	8.85e-06	4.66e-07	3.22e-06	3.22e-06	6.4e-06	1.72e-06	6.71e-06	1.93e-06	7.32e-06	3.61e-06	5.54e-06	8.04e-06	4.52e-06	4.32e-06	1.07e-06	1.93e-06	5.44e-06	7.02e-06	6.56e-06	2.45e-06	4.25e-06	2.93e-06	5.42e-06	4.77e-06	3.5e-06	7.68e-06	5.27e-06	7.74e-06	6.18e-06	6.29e-06	5.19e-06	3.15e-06
114.089		1.6e-05	6.1e-06	9.61e-06	1.53e-05	1.05e-05	5.92e-06	5.6e-06	5.65e-06	5.38e-06	5.8e-06	1.08e-05	1.34e-05	1.15e-05	7.99e-06	9.37e-06	9.8e-06	9.51e-06	5.8e-06	9.04e-06	7.92e-06	1.04e-05	1.29e-05	4.56e-06	6.03e-06	7.36e-06	1.19e-05	8.62e-06	5.28e-06	1.35e-05	6.91e-06	5.51e-06	1.81e-05	1.01e-05	1.76e-05	1.3e-05	7.88e-06	8.64e-06	4.8e-06	2.76e-06	9.13e-06	1.07e-05	3.72e-06	1.1e-05	1.31e-05	4.12e-06	1.29e-05	1.11e-05	9.51e-06
114.893		9.12e-05	0.000167	8.51e-05	5.13e-05	9.01e-05	8.42e-05	2.81e-05	7.93e-05	0.000105	9.45e-05	7.73e-05	0.000158	0.000101	4.42e-05	4.66e-05	8.82e-05	2.31e-05	6.33e-05	0.000105	6.65e-05	5.02e-05	5.09e-05	0.000148	8.55e-05	8.06e-05	4.64e-05	7.31e-05	2.54e-05	1.02e-05	1.6e-05	7.85e-05	5.99e-05	0.000179	0.000145	9.85e-05	5.97e-05	2.38e-05	5.44e-05	6.51e-05	6.56e-05	6.4e-05	4.26e-05	6.59e-05	6.75e-05	2.12e-05	9.08e-05	1.29e-05	7.41e-05
114.954		2.25e-05	2.85e-05	2.2e-05	4.37e-05	2.81e-05	2.32e-05	3.29e-05	2.52e-05	2.77e-05	2.96e-05	3.02e-05	2.04e-05	3.21e-05	1.61e-05	1.8e-05	3.25e-05	3.58e-05	1.2e-05	2.61e-05	1.47e-05	3.02e-05	2.64e-05	3.29e-05	2.06e-05	1.64e-05	1.72e-05	2.38e-05	2.64e-05	2.45e-05	1.57e-05	2.15e-05	1.41e-05	3.5e-05	2.22e-05	3.86e-05	2.01e-05	1.55e-05	2.17e-05	2.83e-05	2.3e-05	2.8e-05	2.07e-05	2.65e-05	2.53e-05	2.53e-05	2e-05	3.25e-05	2.53e-05
114.971		2.09e-05	3.07e-05	2.76e-05	3.03e-05	3.13e-05	2.51e-05	2.87e-05	3.15e-05	3.56e-05	3.18e-05	3.62e-05	2.26e-05	3.95e-05	1.46e-05	2.31e-05	2.67e-05	2.08e-05	1.25e-05	3.34e-05	1.26e-05	3.14e-05	2.65e-05	3.24e-05	2.6e-05	1.66e-05	1.89e-05	1.6e-05	2.52e-05	2.35e-05	9.31e-06	2.27e-05	1.86e-05	2.73e-05	2.52e-05	2.74e-05	2.3e-05	1.44e-05	2.28e-05	2.5e-05	2.25e-05	2.45e-05	2.69e-05	1.73e-05	2.52e-05	2.4e-05	2.31e-05	2.09e-05	3.45e-05
114.985		1.98e-06	1.58e-06	7.97e-07	3.92e-06	2.03e-06	2.61e-06	3.55e-06	9.8e-07	9.57e-07	2.36e-06	5.77e-07	6.18e-07	1.09e-06	2.89e-06	1.94e-06	2.17e-06	6.89e-06	2.22e-05	1.38e-05	1.91e-06	1.58e-05	5.21e-06	1.1e-05	4.69e-06	3.54e-05	6.05e-06	3.78e-06	2.92e-06	1.36e-06	5.97e-06	1.89e-06	2.71e-05	3.06e-06	4.41e-06	2.43e-06	4.82e-06	1.13e-05	5.8e-06	1.86e-06	1.82e-06	2.52e-06	5.04e-06	3.71e-06	2e-06	1.28e-06	4.17e-06	3.06e-06	2.17e-06
1144.84		0.000151	8.81e-05	0.00011	0.00011	0.000104	8.47e-05	5.82e-05	4.81e-05	9.21e-05	5.19e-05	0.000141	9.07e-05	7.38e-05	9.78e-05	3.82e-05	7.96e-05	0.000204	9.31e-05	0.000101	7.32e-05	9.83e-05	0.000158	7.81e-05	8.54e-05	0.000126	7.02e-05	6.81e-05	6.99e-05	6.68e-05	3.1e-05	9.04e-05	5.48e-05	5.6e-05	0.000142	0.000163	7.88e-05	5.72e-05	6.39e-05	0.000152	5.5e-05	0.000127	0.000146	0.000103	0.000115	8.83e-05	5.43e-05	8.92e-05	9.58e-05
1145.35		5.11e-05	5.93e-05	6.6e-05	7.28e-05	5.42e-05	5.4e-05	9.24e-05	5.75e-05	3.58e-05	4.73e-05	2.61e-05	2.77e-05	6.09e-05	3.49e-05	9.4e-05	7.75e-05	7.86e-05	8.33e-05	3.16e-05	6.27e-05	2.6e-05	8.01e-05	2.26e-05	0.000132	5.5e-05	6.15e-05	6.75e-05	3.23e-05	4.39e-05	4.15e-05	5.88e-05	5.91e-05	5.61e-05	7.13e-05	5.31e-05	7.01e-05	1.58e-05	0.000126	3.01e-05	5.72e-05	2.14e-05	9.82e-05	0.000109	7.54e-05	2.44e-05	8.49e-05	4.33e-05	9.42e-05
1147.33		3.2e-05	3.82e-05	0.000122	4.03e-05	0.000104	1.96e-05	5.52e-07	3.04e-05	0.000129	5.48e-05	6.17e-05	2.59e-05	4.59e-05	8.8e-05	5.36e-05	2.6e-05	0.000143	1.01e-05	5.14e-05	3.61e-05	0.000119	2.69e-05	2.8e-06	3.88e-05	2.57e-05	2.32e-05	2.91e-05	1.83e-05	1.73e-05	6.57e-05	6.61e-05	6.76e-05	8.89e-05	4.64e-05	8.82e-05	1.69e-05	3.08e-05	1.76e-05	4.8e-05	3.07e-06	3.75e-06	0.00015	3.85e-05	8.98e-05	2.32e-05	1.82e-05	6.37e-06	8.88e-06
1148.34		1.31e-05	2.87e-05	8.83e-05	8.12e-06	5.8e-05	4.14e-06	3.13e-05	1.13e-05	0.000133	3.24e-05	4.82e-05	5.9e-05	3e-05	4.96e-05	3.22e-05	3.29e-05	0.000104	4.72e-05	6.35e-05	1.6e-05	0.000119	1.72e-05	2.93e-05	2.46e-05	6.47e-05	1.91e-05	6.09e-05	3.91e-05	2.59e-05	8.45e-05	3.99e-05	7.32e-05	5.22e-05	8.09e-05	4.16e-05	1.59e-05	3.02e-05	2.72e-05	8.58e-05	7.18e-06	2.32e-05	0.000122	4.04e-05	3.82e-05	3.61e-05	4.79e-05	4.31e-05	3.16e-05
115.037		0.000144	8.8e-05	0.000122	9.65e-05	9.85e-05	0.000178	0.000162	0.000152	0.00023	0.0001	6.33e-05	0.000106	7.55e-05	0.000113	0.000101	6.7e-05	0.000146	5.37e-05	0.000117	7.86e-05	6.32e-05	6.77e-05	7.3e-05	7.46e-05	0.000129	0.000103	5.3e-05	0.000172	9.04e-05	9.97e-05	0.000143	0.000198	6.11e-05	0.000141	5.14e-05	0.00014	0.000105	0.000108	0.000241	6.66e-05	0.000222	5.36e-05	6.04e-05	3.69e-05	0.000139	7.75e-05	7.67e-05	9.46e-05
115.048		1.51e-05	9.76e-06	1.06e-05	1.68e-05	1.68e-05	1.22e-05	1.31e-05	1.47e-05	5.79e-06	1.06e-05	1.61e-05	6.85e-06	2.8e-05	1.08e-05	2.95e-05	8.71e-06	1.28e-05	1.97e-05	1.45e-05	1.13e-05	2.49e-05	3.01e-05	2.7e-05	6.26e-06	2.91e-05	1.28e-05	1.41e-05	1.71e-05	1.38e-05	2.08e-05	1.23e-05	3.31e-05	6.72e-06	1.66e-05	4.59e-06	1.55e-05	2.78e-05	1.87e-05	1.75e-05	1.39e-05	1.71e-05	1.65e-05	1.23e-06	1.54e-05	1.04e-05	1.24e-05	1.6e-05	1.54e-05
115.924		1.02e-05	4.31e-06	4.71e-06	1.64e-05	1.14e-05	5.25e-06	9.26e-06	8.78e-06	4.01e-06	8.24e-06	9.26e-06	3.83e-06	7.33e-06	3.33e-06	7.38e-06	9.03e-06	1.68e-05	2.08e-05	1.84e-05	6.57e-06	2.24e-05	1.01e-05	1.55e-05	1.9e-06	2e-05	5.31e-06	2.79e-06	1.04e-05	9.91e-06	9.95e-06	3.3e-06	2.34e-05	3.22e-06	1.03e-05	9.06e-06	5.21e-06	1.27e-05	7.53e-06	5.9e-06	6.98e-06	1.08e-05	1.23e-05	3.24e-06	9.31e-06	6.09e-06	1.08e-05	7.6e-06	7.04e-06
115.969		1.33e-06	1.33e-06	6.31e-07	2.31e-06	3.81e-06	2.73e-06	2e-06	2.04e-06	4.16e-07	1.38e-06	3.68e-06	2.14e-06	6.76e-07	7.22e-07	4.36e-06	3.8e-06	3.15e-06	2.13e-06	9.17e-06	8.71e-07	5.35e-06	2.52e-06	2.68e-06	1.9e-07	6.15e-06	1.1e-06	2.02e-06	1.49e-06	1.97e-06	2.97e-06	8.03e-07	1.12e-05	1.47e-06	2.2e-06	2.61e-06	5.77e-07	2.62e-06	2.04e-06	1.68e-06	1.98e-06	2.03e-06	2.08e-06	2.87e-06	4.45e-06	2.42e-06	2.82e-06	3.44e-06	2.76e-06
115.986		3.59e-06	2.72e-06	3.87e-06	5.98e-06	4.34e-06	2.18e-06	4.72e-06	4.23e-06	5.86e-07	4.61e-06	3.02e-06	1.75e-06	7.69e-06	2.22e-06	6.08e-06	1.57e-06	8.94e-06	8.9e-06	1.08e-05	1.13e-06	1.22e-05	2.6e-06	6.71e-06	3.07e-06	9.44e-06	1.46e-06	2.96e-06	4.02e-06	3.5e-06	3.89e-06	1.46e-06	1.2e-05	2.51e-06	5.95e-06	4.66e-06	9.42e-07	2.3e-06	2.57e-06	2.54e-06	4.06e-06	4.12e-06	9.5e-06	1.89e-06	7.99e-06	3.29e-06	1.6e-06	4.75e-06	2.57e-06
1155.84		1.25e-06	1.21e-05	9.95e-06	4.85e-05	6.72e-06	3.09e-06	8.5e-06	6.75e-06	6.84e-06	2.16e-05	1.5e-05	1.19e-05	1.94e-05	1.42e-05	1.23e-06	6.82e-06	3.42e-05	1.22e-05	2.06e-06	6.38e-06	1.66e-05	7.26e-06	7.34e-05	1.59e-05	1.73e-05	6.86e-06	1.11e-05	7.16e-06	4.54e-06	1.49e-05	1.78e-05	6.9e-06	2.15e-05	7.63e-06	1.49e-05	9.35e-06	1.46e-05	6.96e-06	4.38e-05	1.48e-05	2.8e-05	2.53e-05	4.54e-05	9.85e-06	4.76e-06	7.2e-06	4.32e-05	1.27e-05
1156.84		0.000114	4.86e-05	0.000126	7.67e-05	4.51e-05	3.65e-06	5.31e-05	3.83e-05	3.31e-05	2.39e-05	3.73e-05	1.7e-05	2.39e-05	3.33e-05	1.5e-05	4.59e-05	3.7e-05	3.28e-05	5.13e-05	2.72e-05	0.000142	4.92e-05	0.000172	2.26e-05	1.79e-05	3.21e-05	3.53e-05	4.61e-05	3.35e-05	2.93e-05	7.41e-05	3.98e-05	5.5e-05	6.5e-05	0.000102	3.04e-05	1.72e-05	2.86e-05	6.44e-05	7.04e-05	3.99e-05	7.9e-05	8.65e-05	3.08e-05	3.85e-05	2.58e-05	4.21e-05	1.21e-05
1157.85		0.000106	0.000133	5.67e-05	0.000148	7.32e-05	5.32e-05	0.000122	5.63e-05	4.15e-05	0.000135	9.95e-05	0.000135	0.000128	6.46e-05	3.55e-05	8.27e-05	0.000122	9.87e-05	9.66e-05	9.11e-05	0.000138	5.8e-05	6.1e-05	0.000114	3.64e-05	6.75e-05	0.000139	0.000137	0.000109	5.75e-05	6.86e-05	3.31e-05	9.18e-05	0.000178	0.000121	7.54e-05	6.64e-05	0.000125	0.000164	0.000113	6.62e-05	0.00011	0.000115	0.000126	0.000126	6.6e-05	0.000106	8.8e-05
1158.83		0.000102	7.99e-05	0.00015	3.2e-05	8.72e-05	0.000117	3.75e-05	1.53e-06	0.000155	7.73e-05	0.000127	7.29e-05	8.51e-05	4.78e-05	5.74e-05	3.96e-05	8.81e-05	3.11e-05	2.38e-05	5.52e-05	0.000138	1.42e-05	6.07e-05	8.65e-05	5.62e-05	3.01e-05	2.75e-05	5.56e-05	5.02e-05	8.39e-05	6.14e-05	5.53e-05	5.31e-05	5.65e-05	8.06e-05	4.02e-05	4.45e-05	2.4e-05	7.55e-05	2.71e-05	1.68e-05	0.000164	2.43e-05	5.6e-05	7.38e-05	5.83e-05	1.46e-05	5.25e-05
1158.86		8.39e-05	9e-05	9.84e-05	0.000117	9.51e-05	5.21e-05	0.000131	2.58e-05	4.43e-05	5.21e-05	0.000112	0.000121	8.65e-05	0.000164	5.44e-05	0.000164	4.7e-05	0.000118	0.000118	5.79e-05	0.000122	0.000124	0.000192	0.000115	4.65e-05	4.54e-05	0.000121	8.18e-05	0.000121	4.28e-05	0.000101	6.46e-05	3.56e-05	6.14e-05	0.000137	6.49e-05	7.71e-05	6.26e-05	3.16e-05	0.000123	4.3e-05	6.9e-05	8.56e-05	0.000134	8.48e-05	7.59e-05	7.84e-05	0.000122
1159.33		0.000216	0.000391	0.000322	0.00034	0.000442	0.000275	0.000181	0.000148	0.00031	0.000292	0.000372	0.000284	0.000419	0.000115	0.000281	0.000293	0.000396	0.000208	0.000274	0.000129	0.000559	0.000239	4.59e-05	0.000248	0.000397	0.000265	0.000214	0.000182	0.000282	0.000158	0.000332	0.000213	0.000584	0.0003	0.0004	0.000117	0.000246	0.00021	0.000272	0.000278	0.000215	0.000798	0.000336	0.00038	0.000451	0.000217	0.000224	0.000232
1159.83		7.02e-05	0.000171	0.000201	0.000253	0.000246	0.00012	0.000149	0.000149	0.000225	7.65e-05	0.000194	5.08e-05	0.000353	0.000166	6.89e-05	0.00017	9.02e-05	0.000154	0.000119	0.000123	0.000439	0.000181	0.000154	0.000154	0.000111	0.000141	2.57e-05	7.87e-05	0.000158	9.61e-05	0.000317	0.000165	0.000119	0.000153	0.000294	0.000137	0.000131	0.000161	0.0002	0.000237	0.00023	0.000355	0.000176	0.000188	8.85e-05	0.000144	0.000107	0.000112
1159.84		0.000317	0.000459	0.000183	0.000262	0.000231	0.000258	0.000102	0.000251	0.000193	0.00022	0.000191	0.000225	0.000206	0.000193	0.000559	0.000222	0.000506	0.000275	0.000239518	0.000301	0.000186	0.000544	0.000393	0.000364	0.000382	0.00043	0.000282	0.000291	0.000414	0.000244	6.14e-06	0.00036	0.000596	0.000428	0.000238	0.000232	0.00032	0.00039	0.000148	0.000241	5.42e-05	0.000521	0.000435	0.000251	0.000426	0.000367	0.000285	0.000162
116.071		1.69e-05	2.25e-05	1.83e-05	3.83e-05	2.6e-05	1.81e-05	3.62e-05	1.93e-05	2.43e-05	1.95e-05	2.6e-05	2.29e-05	1.97e-05	1.2e-05	1.78e-05	2.85e-05	4.29e-05	1.66e-05	2.03e-05	1.53e-05	2.13e-05	2.13e-05	1.87e-05	2.49e-05	6.22e-06	1.67e-05	1.88e-05	1.56e-05	2.3e-05	1.94e-06	1.65e-05	1.67e-05	4.67e-05	2.78e-05	2.36e-05	1.7e-05	2.13e-05	1.65e-05	1.69e-05	2.17e-05	1.73e-05	1.8e-05	2.38e-05	2.92e-05	2.01e-05	1.53e-05	2.06e-05	1.99e-05
116.144		1.82e-06	8.74e-07	2.55e-06	5.89e-06	1.73e-06	2.74e-07	2.02e-06	3.71e-06	3.19e-06	1.25e-06	2.05e-06	8.31e-07	1.16e-06	1.44e-06	9e-07	2.15e-06	1.76e-06	3.55e-06	1.93e-06	1.65e-06	5.38e-06	3.75e-06	1.76e-06	4.82e-06	2.32e-06	2.27e-07	3.1e-06	1.6e-06	3.09e-06	5.66e-07	1.99e-06	1.64e-06	2.86e-06	2.07e-06	2.14e-06	2.85e-06	3.06e-06	2.79e-06	2.46e-06	2.62e-06	2.29e-06	2.35e-06	2.13e-06	1.96e-06	1.51e-06	3.22e-06	1.83e-06	1.07e-06
116.891		6.19e-06	9.42e-06	5.2e-06	6.92e-06	9.75e-06	7.44e-06	3.61e-06	8.68e-06	1.01e-05	7.83e-06	7.51e-06	1.22e-05	9.78e-06	4.31e-06	3.08e-06	7.49e-06	2.07e-06	3.38e-06	7.73e-06	6.12e-06	1.27e-06	4.12e-06	1.13e-05	5.7e-06	9.75e-06	1.83e-06	5.27e-06	1.44e-06	8.3e-07	2.66e-07	5.47e-06	2.2e-06	1.26e-05	1.04e-05	4.91e-06	4.35e-06	1.98e-06	3.87e-06	3.72e-06	5.76e-06	4.7e-06	3.83e-06	7.59e-06	4.9e-06	1.05e-07	7.15e-06	1.82e-06	4.24e-06
116.953		1.4e-05	1.65e-05	9.72e-06	2.06e-05	1.87e-05	1.21e-05	1.81e-05	1.71e-05	1.47e-05	2.06e-05	2.41e-05	1.08e-05	1.34e-05	9.94e-06	9.49e-06	2e-05	2.27e-05	6.73e-06	1.7e-05	5.76e-06	1.84e-05	1.59e-05	2.02e-05	1.31e-05	8.96e-06	9.3e-06	1.65e-05	1.72e-05	1.61e-05	9.35e-06	1.44e-05	1e-05	2.23e-05	1.63e-05	1.9e-05	1.39e-05	8.34e-06	1.24e-05	1.59e-05	1.43e-05	1.52e-05	1.18e-05	1.43e-05	1.67e-05	1.45e-05	1.35e-05	1.71e-05	1.64e-05
116.992		3e-05	3.52e-05	3.17e-05	2.5e-05	3.09e-05	1.53e-05	1.87e-05	2.83e-05	2.08e-05	2.23e-05	3.56e-05	3.27e-05	2.93e-05	2.72e-05	5.11e-05	3.22e-05	2.17e-05	4.32e-05	1.48e-05	2.64e-05	3.73e-05	3.37e-05	3.39e-05	2.55e-05	2.68e-05	3.46e-05	2.99e-05	2.6e-05	2.99e-05	3.5e-05	2.62e-05	1.1e-05	3.74e-05	2.61e-05	4.16e-05	2.23e-05	4.51e-05	3.41e-05	3.79e-05	3.38e-05	3.25e-05	4.13e-05	3.43e-05	3.92e-05	2.59e-05	2.34e-05	2.53e-05	4.12e-05
116.998		6.39e-07	6.79e-07	2.11e-06	1.34e-06	9.44e-07	4.13e-07	1.04e-06	5.71e-07	2.33e-06	6.91e-07	4.43e-06	2.99e-06	2.31e-06	6.2e-07	6.26e-07	1.29e-06	1.16e-06	1.8e-06	2.74e-06	5.11e-07	0.000124	2.52e-06	2.56e-06	2.26e-07	1.35e-06	1.44e-06	1.35e-06	7.15e-07	3.16e-07	1.83e-06	6.89e-07	4.95e-06	2.24e-06	1.16e-06	5.24e-06	1.72e-06	1.96e-06	1.19e-06	6.15e-07	1.08e-06	3.27e-07	5.76e-08	1.1e-07	8.98e-07	2.97e-07	2.4e-06	1.95e-06	9.56e-07
1160.34		0.00048	0.000767	0.000737	0.00065	0.000822	0.000587	0.000374	0.000337	0.000702	0.000553	0.00066	0.000565	0.000825	0.000528	0.000841	0.000766	0.000894	0.000484	0.00071	0.000471	0.00126168	0.000633	0.000155	0.000566	0.000769	0.000648	0.000507	0.000503	0.000881	0.000546	0.000484	0.000607	0.0010695	0.000817	0.000743	0.000277	0.000413	0.00059	0.000737	0.00069	0.000382	0.00142264	0.000694	0.000821	0.000826	0.000637	0.000516	0.000446
1160.84		0.000521	0.000936	0.000914	0.00073	0.000864	0.00071	0.000363	0.000352	0.000813	0.000596	0.000801	0.000675	0.000857	0.000666	0.000845	0.00073	0.00101359	0.000499	0.000676	0.000484	0.00143865	0.000565	0.000171	0.000641	0.000928	0.000614	0.000575	0.000562	0.000853	0.000592	0.000495	0.000689	0.000991	0.000928	0.000881	0.00034	0.000543	0.000673	0.00079	0.00069	0.000517	0.00170839	0.000819	0.000987	0.000838	0.000554	0.000623	0.000457
1161.35		0.000373	0.000705	0.000542	0.000483	0.000517	0.00058	0.000182	0.000477	0.000678	0.000459	0.000371	0.000472	0.000445	0.000478	0.000637	0.000363	0.000796	0.000572	0.000669	0.000585	0.00119772	0.000661	0.00014	0.000457	0.000743	0.00053	0.000681	0.000392	0.000678	0.00045	0.000415	0.000652	0.000711	0.000808	0.000434	0.000324	0.000467	0.000591	0.00052	0.000266	0.000357	0.000954	0.000684	0.000922	0.000691	0.000573	0.000415	0.000298
1161.85		0.000434	0.000647	0.000751	0.000431	0.000679	0.000562	0.000126	0.000306	0.000816	0.000349	0.000549	0.000452	0.000638	0.000599	0.000551	0.000506	0.00066	0.000398	0.000675	0.00037	0.00101703	0.000355	9.24e-05	0.000407	0.000612	0.000514	0.000486	0.000423	0.000447	0.000562	0.000467	0.000616	0.000613	0.000632	0.000616	0.00026	0.00041	0.000489	0.000763	0.000552	0.000317	0.00116648	0.000559	0.000848	0.000695	0.000536	0.000478	0.000383
1162.35		0.000193	0.000412	0.000461	0.000289	0.000398	0.000349	0.000101	0.000186	0.000636	0.000174	0.000346	0.000213	0.000364	0.000382	0.000382	0.000389	0.000415	0.000283	0.000491	0.000238	0.000732	0.000304	0.000198	0.000227	0.000344	0.000213	0.00034	0.00028	0.000387	0.000284	0.000288	0.000414	0.000464	0.000392	0.000383	7.98e-05	0.000295	0.000207	0.000454	0.000313	0.000272	0.000718	0.000378	0.000515	0.000332	0.000282	0.000325	0.000134
1162.86		0.000134	0.000237	0.000209	0.000162	0.000229	0.000214	0.000147	0.000203	0.000163	6.25e-05	0.00029	0.000218	0.000224	0.000287	0.000205338	0.000114	0.000286	0.000176	0.00019	0.000181	0.000292	0.000142	0.000113	0.000204	0.000257	0.000194	0.00021	0.000213	0.00016	0.000248	3.1e-05	0.000265	9.51e-05	0.000125	0.000116	0.000127	0.000165	0.000179	0.000135	0.000108	4.14e-05	0.000325	0.00021	0.000252	0.000237	0.000219	0.000156	9.78e-05
1164.34		6.93e-05	3.72e-05	7.57e-05	0.000106	8.44e-06	7.48e-06	2.86e-05	1.6e-06	8.92e-05	3.91e-05	3.34e-05	2.23e-05	1.78e-05	2.36e-05	2.94e-05	3.17e-05	2.84e-05	1.8e-05	3.51e-05	1.21e-05	5.96e-05	5.57e-05	4.58e-05	4.43e-05	2.61e-05	2e-05	2.23e-05	3.09e-05	4.96e-05	1.87e-05	3.94e-05	3.27e-05	6.29e-05	3.03e-05	6.79e-05	3.31e-06	2.06e-05	6.2e-06	6.9e-05	3.38e-05	2.54e-05	2.78e-05	7.2e-06	6.36e-05	1.82e-05	3.08e-05	7.25e-05	1.39e-05
1164.84		3.32e-05	3.5e-05	0.000105	2.06e-05	3.39e-05	8.93e-06	2.35e-05	2.8e-05	2.8e-05	1.8e-05	8.26e-05	1.95e-05	1.81e-05	1.74e-05	5.58e-08	5.59e-05	1.78e-05	1.85e-05	1.95e-05	7.42e-06	4.73e-05	3.39e-06	2.95e-05	2.84e-05	3.4e-05	5.65e-06	5.01e-05	6.38e-08	4.57e-05	2.06e-05	2.13e-05	5.69e-06	2.51e-05	1.58e-05	3.03e-05	2.13e-05	1.01e-05	1.78e-05	2.16e-05	3.48e-05	3.99e-05	3.83e-05	5.69e-05	4.51e-05	1.09e-05	1.03e-05	2.29e-05	5.58e-06
1165.35		0.000121	4.5e-05	1.97e-05	0.000135	6.91e-05	3.2e-05	3.87e-05	2e-05	7.65e-05	6.2e-05	2.87e-05	4.28e-05	4.68e-05	4.42e-05	3.94e-05	3.45e-05	7.16e-05	6.47e-05	6.91e-05	5.58e-05	6.38e-05	5.01e-05	5.98e-05	6.58e-05	5.07e-05	2.23e-05	3.43e-05	4.92e-05	1.53e-05	2.78e-05	6.72e-05	3.03e-05	0.000161	5.43e-05	7.01e-05	2.32e-05	2.82e-05	5.16e-05	8.7e-05	5.88e-05	3.7e-05	8.57e-05	6.11e-05	0.000102	6.12e-05	1.95e-05	0.000123	3.33e-05
1166.36		1.07e-05	2.89e-05	2.7e-05	1.7e-05	2.77e-05	2.98e-05	8.62e-06	2.88e-05	6.14e-05	2.98e-06	1.42e-05	3.05e-05	1.05e-05	3.21e-05	3.33e-05	2.47e-05	3.8e-05	3.84e-05	3.8e-06	1.87e-05	3.18e-05	1.38e-05	4.23e-05	1.68e-05	7.43e-05	3.57e-05	6.81e-05	3.59e-05	6.88e-05	4.66e-05	1.68e-05	3.42e-05	1.64e-05	3.76e-05	2.13e-05	1.26e-05	3.11e-06	2.64e-05	6.85e-06	1.64e-05	7.94e-07	0.000132	4.1e-05	4.02e-05	4.19e-05	2.23e-05	6.76e-05	3.26e-06
1167.35		1.76e-05	2.22e-05	1.01e-05	1.52e-05	1.67e-05	1.13e-05	4.64e-06	1.04e-05	1.7e-05	7.97e-06	7.65e-06	2.23e-05	8.04e-05	1.36e-05	1.52e-05	8.09e-06	6.1e-06	3.17e-05	1.12e-05	2.58e-05	2.76e-05	1.12e-05	2.19e-06	1.42e-05	1.39e-05	8.13e-06	1.33e-05	1.94e-05	2.42e-05	7.31e-06	5.46e-07	1.73e-05	6.79e-05	2.31e-05	4.03e-05	1.3e-05	2.42e-05	1.61e-05	1.59e-05	7.24e-05	2.02e-05	3.29e-05	8.26e-06	4.23e-05	2.18e-05	8.54e-06	2e-05	5.14e-05
117.921		5.79e-06	2.25e-06	4.04e-06	8.74e-06	6.24e-06	3.82e-06	9.75e-06	4.55e-06	8.65e-07	6.24e-06	4.62e-06	2.91e-06	6.09e-06	1.26e-06	8e-06	5.07e-06	1.67e-05	1.89e-05	1.37e-05	4.27e-06	1.36e-05	8.33e-06	1.19e-05	3.68e-06	1.51e-05	5.86e-06	5.16e-06	6.95e-06	4.53e-06	6.1e-06	2.36e-06	1.93e-05	1.2e-06	9.36e-06	6.32e-06	6.44e-06	1.21e-05	2.48e-06	5.52e-06	9.37e-06	6.86e-06	7.45e-06	4.08e-06	1.16e-05	3.66e-06	9.61e-06	4.5e-06	4.99e-06
117.985		2.01e-06	1.21e-06	3.28e-09	2.39e-06	2.85e-06	1.78e-06	2.02e-06	4e-07	4.73e-07	4.12e-06	4.48e-06	9.06e-07	2.36e-06	2.67e-06	1.98e-06	2.03e-06	5.79e-06	3.42e-06	7.03e-06	2.15e-06	5.77e-06	1.95e-06	2.55e-06	2.63e-06	1.84e-06	2.46e-06	2.01e-06	2.26e-06	2.04e-06	2.35e-06	1.26e-06	3.13e-06	2.95e-06	3.78e-06	1.19e-07	8.06e-07	2.53e-06	9.48e-07	2.23e-06	6.87e-07	2.11e-06	3.16e-06	2.13e-06	2.25e-06	1.91e-06	2.14e-06	2.29e-06	4.23e-07
1170.33		2.67e-05	2.84e-05	6.12e-07	0.000114	5.77e-05	5.12e-05	3.07e-05	4.02e-05	6.4e-07	2.18e-05	4.14e-05	4.91e-05	2.32e-05	2.35e-05	7.53e-05	1.54e-05	3.22e-06	1.26e-05	2.48e-05	2.91e-05	1.67e-05	3.82e-05	3.23e-05	3.08e-05	2.09e-05	2.35e-05	1.26e-05	2.17e-05	2.09e-05	3.43e-05	2.68e-05	2.88e-05	2.98e-05	1.45e-05	1.78e-05	1.04e-05	1.99e-05	1.16e-05	3.45e-05	1.25e-05	2.11e-05	0.000151	1.97e-05	1.98e-05	1.84e-05	1.49e-05	2.46e-05	1.11e-05
1171.33		0.000483	0.000635	0.000576	0.000707	0.000587	0.000448	0.000478	0.000286	0.000624	0.000505	0.000599	0.00053	0.00054	0.00024	0.000505	0.000441	0.00059	0.000286	0.00029	0.000337	0.00062	0.000446	0.000152	0.000535	0.000327	0.000342	0.000279	0.000359	0.000382	0.000384	0.000513	0.000233	0.000601	0.000493	0.000552	0.000195	0.000444	0.000239	0.000533	0.000483	0.000399	0.000827	0.000493	0.000641	0.000501	0.000261	0.000563	0.000472
1171.84		0.000507	0.000496	0.000291	0.00048	0.000232	0.000246	0.000153	0.000334	0.000248	0.000315	0.000331	0.00048	0.000284	0.000324	0.000568	0.000277	0.000641	0.00062	0.000301	0.000412	0.000374	0.000773	0.000202	0.000687	0.000304	0.000538	0.00043	0.000372	0.000381	0.000309	0.000305	0.000463	0.000223	0.000382	0.000696	0.000399	0.000446	0.000536	0.000218	0.000554	0.0004	0.000694	0.000642	0.000287	0.000439	0.000395	0.000477	0.000229
1172.34		0.000902	0.00131511	0.00122156	0.00127457	0.00121874	0.001167	0.000869	0.000654	0.00110939	0.00106022	0.00114849	0.00117626	0.00120047	0.000954	0.0011301	0.00105041	0.00123132	0.000835	0.000902	0.00085	0.00144523	0.00100865	0.000764	0.00115039	0.000947	0.000972	0.00104473	0.000804	0.00103853	0.000795	0.000868	0.000854	0.00128598	0.00108825	0.00129212	0.000616	0.000942	0.00102033	0.00110367	0.00106661	0.000704	0.00179146	0.00125363	0.00132623	0.00107579	0.00075	0.0011901	0.000883
1172.84		0.00108569	0.00136499	0.00133642	0.00145525	0.00128874	0.00108002	0.000915	0.00079	0.00121823	0.00107927	0.00130595	0.0011648	0.00143977	0.000945	0.0011466	0.00122164	0.00145334	0.000951	0.00110788	0.00086	0.00154691	0.00101376	0.000618	0.00120901	0.000975	0.001001	0.00118203	0.000764	0.0010745	0.00116022	0.000976	0.000966	0.00124494	0.00114107	0.00136331	0.000664	0.001	0.0010095	0.00136262	0.00113893	0.000891	0.00171664	0.00138057	0.00161524	0.0012527	0.000769	0.00130036	0.00100926
1173.35		0.00104647	0.00140396	0.00123766	0.00127329	0.00136796	0.00123064	0.000774	0.000677	0.00106541	0.00100199	0.00144361	0.00105701	0.00124923	0.000851	0.00135127	0.00117261	0.00165316	0.000864	0.000881	0.00104488	0.00174836	0.00115507	0.000431	0.00113853	0.00106235	0.000971	0.00117068	0.000979	0.00112795	0.000894	0.00095	0.000908	0.00121725	0.00113317	0.00128316	0.000603	0.000835	0.00097	0.00102814	0.00102269	0.000614	0.0018624	0.00111846	0.00162262	0.00124902	0.000931	0.0012124	0.000947
1173.85		0.00109876	0.00159422	0.0016105	0.00141178	0.00145789	0.00122602	0.000824	0.000708	0.00172724	0.00120922	0.00136387	0.00113732	0.00158309	0.00104975	0.00119754	0.00135656	0.00142818	0.000969	0.0011346	0.000892	0.0016183	0.00110064	0.000709	0.00103228	0.00102671	0.00103176	0.00109559	0.000896	0.00129713	0.000964	0.00110656	0.00101419	0.00157451	0.00135118	0.00151314	0.000581	0.000929	0.00100503	0.00121729	0.00131465	0.000701	0.00201265	0.00130329	0.00156266	0.00132281	0.00104894	0.00135578	0.000998
1174.35		0.00103216	0.00104331	0.0011081	0.00105674	0.00114325	0.000676	0.00083	0.000154	0.00119799	0.000701	0.0007	0.000436	0.00103426	0.000447	0.000507	0.000922	0.00105298	0.00016	0.000788	0.000152	0.00146919	0.000468	0.000659	0.000152	0.000327	0.000377	0.000428	0.000509	0.000577	0.000175	0.00064	0.000404	0.00089	0.000713	0.000939	5.66e-06	0.000509	0.000307	0.000868	0.000832	0.000519	0.00138732	0.000702	0.00111096	0.000554	0.00028	0.000555	0.000546
1174.36		0.00021	0.000234	0.00018	3.03e-05	0.000122	0.000142	0.000189	0.00023	0.000188	0.00017	0.00029	0.000531	0.000192	0.00038	0.000584	0.000162	0.000129	0.000434	0.000221	0.000396	9.34e-05	0.00023	0.000422	0.000549	0.000531	0.000327	0.000293	0.000298	0.000501	0.000624	0.000322	0.000405	0.000429	0.000246	0.000214	0.000302	0.000157	0.000513	0.000191	0.000205	0.000311	0.000318	0.000197	0.000197	0.000526	0.000485	0.000441	0.000205
1174.86		0.000913	0.00108195	0.00142068	0.0010262	0.00123942	0.000933	0.000525	0.000614	0.00136727	0.000773	0.00113546	0.000677	0.00100045	0.000729	0.00125515	0.00116559	0.00117769	0.000825	0.00105117	0.000706	0.00138031	0.000849	0.000519	0.000853	0.000847	0.000689	0.000891	0.000809	0.00112054	0.000757	0.000864	0.000889	0.00127796	0.00100071	0.00117369	0.000285	0.000826	0.00078	0.000934	0.000897	0.000564	0.00175561	0.00101367	0.00115169	0.00119135	0.000881	0.00106701	0.000899
1175.36		0.000601	0.000876	0.000865	0.000665	0.000869	0.000584	0.000433	0.000409	0.00101423	0.0006	0.000741	0.000678	0.000754	0.000578	0.000758	0.000895	0.000785	0.000501	0.000775	0.000449	0.0011239	0.000488	0.000406	0.000609	0.000577	0.000558	0.000572	0.000472	0.000726	0.000626	0.000592	0.000682	0.00098	0.000757	0.000785	0.000352	0.000481	0.000588	0.000666	0.000668	0.000364	0.00120513	0.000664	0.000972	0.000741	0.00063	0.000653	0.000428
1175.86		0.000283	0.000175	0.000381	0.000294	0.000243	0.000178	0.000161	5.21e-05	0.000563	0.000238	0.000363	5.54e-05	0.000357	0.000157	4.98e-05	0.000403	5.75e-05	3.46e-05	0.000214	0.000121	0.000307	0.000139	0.000193	0.000135	5.52e-05	7.58e-05	0.000137	2.7e-05	0.000284	2.68e-05	0.000322	1.03e-05	0.000535	9.49e-05	0.000238	0.000132	7.06e-05	5.95e-05	0.000192	0.000179	0.000208	0.000319	0.000187	0.000399	0.00012	0.00012	0.000231	0.000198
1175.87		5.23e-05	0.000412	0.000236	0.000133	0.000212	0.000203	0.000108	0.00022	0.000206	0.00014	0.000208	0.000316	0.000222	0.00026	0.000469	0.000164	0.000429	0.000287	0.000335	0.000348	0.00042	0.000409	8.52e-05	0.000207	0.000334	0.000211	0.000446	0.000255	0.000153	0.000376	6.39e-05	0.000457	0.000125	0.00032	0.000212	0.000284	0.000221	0.000296	0.000295	0.000181	1.33e-05	0.000298	0.000251	0.00016	0.000321	0.000302	0.000255	0.000185
1176.34		2.99e-05	3.08e-05	2.9e-05	7.53e-05	5.71e-06	6.28e-06	6.75e-05	2.99e-05	2.76e-05	3.59e-05	2.69e-05	3.68e-05	7.99e-06	1.87e-05	3.84e-05	5.8e-06	1.21e-05	3.51e-05	2.3e-05	2.71e-05	1.44e-05	4.95e-06	8.06e-07	9.68e-06	2.07e-05	5.83e-06	1.65e-05	9.73e-06	2.66e-05	2.27e-05	3.28e-05	5.87e-06	6.22e-07	7.32e-05	2.65e-05	3.84e-05	2.09e-05	8.94e-06	2.57e-05	1.75e-05	2.29e-05	1.34e-05	1.5e-05	5.67e-06	2.23e-05	2.03e-05	1.98e-05	3.1e-05
1176.37		0.000101	0.000292	0.000358	0.000209	0.000286	0.00028	7.22e-05	0.000124	0.000456	0.00014	0.000274	0.000163	0.00023	0.000177	0.00029	0.000284	0.000172	0.000136	0.000229	0.000212	0.0004	0.000188	0.00013	0.000225	0.000202	0.000187	0.000241	0.000185	0.000271	0.000216	0.00019	0.000342	0.000294	0.000266	0.000262	8.03e-05	0.000146	0.000204	0.000332	0.000119	5.86e-05	0.000317	0.000273	0.00037	0.000305	0.000216	0.000174	0.000143
1176.85		7.74e-05	8.77e-06	2.94e-05	0.000101	1.76e-05	9.06e-05	3.83e-05	8.02e-05	6.68e-05	5.53e-05	2.86e-05	4.48e-05	2.14e-05	2.46e-05	2.16e-05	3.94e-05	6.75e-05	4.3e-05	2.1e-05	3.96e-05	3.76e-06	3.43e-05	6.45e-05	4.55e-05	4.25e-06	3.23e-05	5.06e-05	1.36e-05	3.77e-05	1.59e-05	1.71e-05	4.06e-05	3.98e-06	8.83e-05	6.56e-05	4.6e-05	1.71e-05	9.34e-06	1.95e-05	3.56e-05	3.47e-05	4.63e-05	4.42e-05	1.73e-05	1.44e-05	4.49e-05	4.35e-05	7.25e-05
1177.35		0.000135	0.000157	0.000163	0.00018	0.000127	7.5e-05	8.47e-05	0.000104	9.24e-05	6.99e-05	0.000111	8.54e-05	9.97e-05	7.03e-05	0.000101	7.19e-05	9.25e-05	9.55e-05	7.77e-05	6e-05	0.000138	6.82e-05	5.68e-05	0.000116	1.9e-05	5.94e-05	7.11e-05	4.93e-05	2.45e-05	6.48e-05	9.82e-05	8.48e-05	0.000165	0.000123	9.45e-05	9.62e-05	4.89e-05	4.59e-05	0.000208	0.000113	8.65e-05	9e-05	9.86e-05	0.000173	7.96e-05	4.68e-05	0.000151	4.67e-05
1178.35		1.83e-05	9.93e-06	3.35e-05	2.17e-05	3.22e-05	3.66e-05	1.41e-05	3.66e-05	5.21e-05	3.43e-05	3.9e-05	3.62e-05	5.26e-05	1.5e-05	1.8e-05	1.27e-05	2.79e-05	7.78e-06	2.93e-05	3.29e-06	3.53e-05	2.84e-05	2.44e-05	2.48e-05	1.75e-05	1.23e-05	3.94e-05	2.05e-05	4.92e-05	1.52e-05	3.66e-05	2.84e-05	1.89e-05	9.45e-06	6.59e-05	2.25e-05	2.25e-05	2.42e-05	7.09e-05	2.61e-05	1.91e-05	1.01e-05	2.11e-05	3.3e-05	1.74e-05	2.23e-05	2.08e-05	3.07e-05
1178.36		0.00011	0.000112	0.000229	0.000226	8.82e-05	0.000113	7.09e-05	0.000116	0.000102	0.000202	0.000182	0.000109	9.05e-05	7.67e-05	0.000172	0.000144	0.00015	0.000130442	0.000184	0.000168	0.000199	0.000144	0.000133	0.000121	0.000101	5.86e-05	5.59e-05	9.12e-05	0.000135	0.000117	7.33e-05	0.000126	0.000222	0.000116	0.000181	2.7e-05	0.000111	0.00016	0.000125	6.89e-05	0.00011	0.000121	0.000137	0.000204	8.12e-05	5.73e-05	0.000179	0.000102
1178.86		0.000129	0.000196	0.00019	0.000297	0.000171	0.00013	7.83e-05	9.28e-05	0.000133	0.000158	9.79e-05	8.24e-05	0.000126	6.25e-05	0.000152	8.67e-05	8.7e-05	0.000117	0.000163	0.000156	0.000109	0.000153	0.000146	0.000128	0.000142	5.71e-05	0.000128	3.31e-05	0.000193	0.000175	0.000133	8.69e-05	0.000156	0.000156	0.00024	8.59e-05	9.87e-05	0.000137	0.000185	0.000132	2.16e-05	0.000139	0.000107	0.00019	9.35e-05	0.000152	0.000211	0.000123
1179.36		6.69e-05	4.85e-05	0.000123	0.000127	5.46e-05	3.28e-05	1.39e-05	5.59e-05	5.9e-05	6.92e-05	4.92e-05	5.37e-05	7.02e-05	4.25e-05	5.29e-05	5.87e-05	2.25e-06	1.31e-05	0.000113	1.25e-05	3.13e-05	4.25e-05	2.4e-05	2.06e-05	4.79e-05	9.9e-06	4.38e-05	1.7e-05	2.43e-05	7.28e-05	9.36e-05	4.38e-05	5.68e-05	7.35e-05	0.000109	5.07e-06	4.62e-06	3.87e-05	9.3e-05	5.85e-05	8.15e-06	6.54e-05	2.7e-05	9.53e-05	0.000118	4.65e-05	2.57e-05	5.19e-05
1179.37		0.000103	6.97e-05	8.31e-05	3.41e-05	4.42e-05	7.08e-05	3.57e-05	3.81e-05	2.13e-05	2.81e-05	3.68e-05	7.35e-06	1.59e-05	6.91e-05	2.21e-05	8.62e-05	9.57e-05	3.09e-05	3.66e-05	3.91e-05	0.000148	5.39e-05	2.64e-05	6.88e-05	2.9e-05	5.18e-05	5.64e-05	1.31e-05	5.89e-05	0.000103	6.15e-05	3.74e-05	0.000156	5.04e-05	9.82e-05	5.3e-05	5.92e-05	7.76e-05	1.4e-05	4.07e-05	4.54e-05	5.2e-05	8.84e-05	3.41e-05	4.36e-06	3.99e-05	0.000139	2.88e-05
118.086		7.68e-06	9.43e-06	8.54e-06	1.43e-05	5.13e-06	4.13e-06	8.91e-06	5.74e-06	4.87e-06	5.05e-06	9.56e-06	5.95e-06	8.62e-06	3.55e-06	4.71e-06	7.63e-06	6.6e-06	6.83e-06	5.96e-06	4.45e-06	7.49e-06	4.13e-06	5.54e-06	4.98e-06	2.42e-06	7.64e-06	5.24e-06	3.43e-06	1.18e-05	2.95e-06	1.73e-06	6.18e-06	7.33e-06	1.15e-05	9.26e-06	5.04e-06	6.76e-06	4.58e-06	5.54e-06	5.65e-06	5.41e-06	5.75e-06	4.98e-06	9.71e-06	3.25e-06	6.32e-06	3.62e-06	4.9e-06
118.948		9.27e-06	9.52e-06	1.32e-05	7.76e-06	8.72e-06	8.17e-06	5.12e-06	6.3e-06	7.6e-06	7.6e-06	9.72e-06	1.48e-05	5.05e-06	6.78e-06	7.54e-07	9.09e-06	5.76e-06	8.55e-06	3.37e-06	7.69e-06	4.56e-06	3.1e-06	8.85e-06	5.71e-06	6.35e-06	2.79e-06	5.95e-06	4.84e-06	3.81e-06	5.51e-06	6.03e-06	2.41e-06	7.86e-06	6.24e-06	1.01e-05	3.74e-06	2.61e-06	4.91e-06	3.41e-06	4.44e-06	4.24e-06	8.85e-06	6.62e-06	6.08e-06	3.38e-06	5.88e-06	6.72e-06	9.95e-06
1180.33		1.45e-05	3.07e-05	1.94e-05	9.37e-05	2.77e-05	1.56e-05	7.87e-06	9.99e-06	1.01e-05	7.45e-06	1.99e-05	5.48e-06	4.02e-05	1.04e-05	1.39e-05	1.99e-05	2.07e-05	3.83e-05	1.13e-05	1.9e-05	1.79e-05	1.07e-05	2.55e-05	2.89e-05	2.13e-05	2.47e-05	5.96e-06	1.58e-05	1.27e-05	2.04e-05	4.15e-05	7.65e-06	2.26e-05	8.45e-06	2.13e-05	1.21e-05	4.99e-06	7.71e-06	2.94e-05	1.09e-05	6.9e-06	2.37e-05	6.27e-06	2.18e-05	3.32e-05	7.98e-06	1.7e-05	1.95e-05
1181.31		1.43e-05	2.52e-05	2.8e-05	3.87e-05	2.76e-05	3.53e-05	8.34e-06	2.32e-05	1.36e-05	2.48e-05	2.6e-05	2.07e-05	2.69e-05	2.25e-05	2.2e-05	2.4e-05	3.34e-05	1.7e-05	1.79e-05	2.51e-05	2e-05	2.05e-05	3.75e-05	6.64e-06	1.04e-05	1.58e-05	1.57e-05	1.6e-05	1.44e-05	8.99e-06	2.64e-05	2.15e-05	1.11e-05	1.71e-05	3.88e-05	6.08e-06	2.72e-05	1.5e-05	3.59e-05	5.47e-06	1.49e-05	1.76e-05	2.56e-05	1.46e-05	2.84e-05	1.89e-05	1.62e-05	2.42e-05
1181.84		2.1e-06	5.92e-05	1.61e-05	4.73e-05	3.92e-05	3.09e-05	3.95e-05	1.66e-05	1.69e-05	2.21e-05	8.59e-05	3.55e-05	7.48e-05	2.5e-05	1.57e-05	1.35e-05	4.76e-05	1.83e-05	1.29e-05	1.57e-05	3.84e-06	1.79e-05	3.11e-05	1.6e-05	2.74e-05	1.36e-05	3.04e-05	2.79e-05	5.86e-05	1.73e-05	4.97e-06	1.37e-05	3.44e-05	1.51e-05	2.61e-05	3.2e-05	1.05e-05	2.36e-05	1.33e-05	5.45e-05	2.66e-05	6.28e-05	1.32e-05	4.39e-05	2.8e-05	1.43e-05	1.22e-05	1.42e-05
1183.33		0.000493	0.00053	0.000465	0.000673	0.000525	0.00045	0.000404	0.000388	0.000435	0.000405	0.000663	0.000499	0.000496	0.000277	0.000337	0.000472	0.000548	0.000432	0.000255	0.000386	0.000601	0.000468	0.000492	0.000504	0.000346	0.00034	0.000444	0.00035	0.000289	0.000244	0.000385	0.000164	0.000475	0.000406	0.000641	0.000306	0.000375	0.000341	0.000511	0.000434	0.00038	0.000627	0.00053	0.0006	0.000433	0.000215	0.00055	0.000613
1183.83		0.000259	0.000486	0.000397	0.000233	0.000644	0.000336	0.000294	0.000149	0.000272	0.00027	0.000494	0.000265	0.00043	0.000229	0.000237	0.000356	0.000159	3.29e-05	0.000261	6.98e-05	0.000571	0.000214	0.000377	5.66e-05	0.000195	0.000127	0.000179	0.000174	0.000199	0.00017	0.000295	8.28e-06	0.00021	8.48e-05	0.000576	0.000135	6.95e-05	5.22e-05	0.000431	0.000331	0.000411	0.000421	0.000289	0.000377	0.000261	6.73e-05	0.000692	0.000447
1183.84		0.00044	0.000191	0.000228	0.000568	7.86e-05	0.000266	0.000165	0.000322	0.000238	0.000211	0.000338	0.00037	0.000288	0.000149	0.000204	0.000176	0.000464	0.000459	0.000233	0.000441	0.000157	0.000744	0.000141	0.000455	0.000189	0.000447	0.000373	0.000266	0.000425	0.000211	0.00027	0.000402	0.000402	0.000252	0.000283	0.000508	0.000503	0.000357	0.000232	0.000214	0.000159	0.000384	0.000401	0.000352	0.000247	0.000317	0.000336	0.00033
1183.87		9.36e-06	1.09e-05	2.52e-05	4.45e-05	2.99e-06	8.64e-06	2.81e-05	2.92e-05	8.02e-06	1.19e-05	6.46e-06	1.98e-05	8.17e-06	1.06e-05	4.14e-06	1.51e-05	7.9e-06	1.97e-05	1.77e-05	7.49e-06	8.65e-06	8.51e-06	1.04e-05	1.08e-05	1.57e-05	9.68e-06	1.75e-05	4.73e-06	1.63e-05	7.15e-06	4.15e-06	1.65e-05	1.75e-05	8.37e-06	4.16e-05	1.97e-05	1.21e-05	2.42e-05	9.02e-06	8.94e-06	1.39e-05	8.08e-06	2.09e-05	1.72e-05	1.89e-05	1.82e-05	4.8e-06	3.27e-05
1184.34		0.000937	0.00110333	0.00105234	0.00152413	0.00119762	0.000993	0.000951	0.000635	0.000997	0.000935	0.00115168	0.00120749	0.00112167	0.000696	0.000946	0.000994	0.00105362	0.000808	0.000904	0.000764	0.00122717	0.000924	0.00064	0.00101272	0.000848	0.000747	0.000866	0.000674	0.000876	0.000736	0.000946	0.000675	0.00079	0.000995	0.00115207	0.000636	0.000704	0.000727	0.0010807	0.000927	0.000845	0.00146949	0.00114588	0.00127069	0.000895	0.000605	0.00120262	0.00103752
1184.84		0.00140321	0.00133565	0.00120187	0.00158178	0.00125297	0.00108872	0.000981	0.000779	0.00120899	0.0010337	0.00160422	0.00112806	0.00119772	0.000825	0.000886	0.00108261	0.00126849	0.00110937	0.000985	0.000906	0.00131714	0.000909	0.000894	0.00124052	0.000741	0.000876	0.00113321	0.000809	0.000844	0.000839	0.00113924	0.00062	0.00111131	0.00105354	0.00158712	0.000689	0.00102855	0.000878	0.00111227	0.00104913	0.000824	0.00151309	0.00130824	0.00137256	0.00105493	0.000592	0.0012788	0.00132246
1185.35		0.00152236	0.00156417	0.0015453	0.00166189	0.00158378	0.00134821	0.00128188	0.0010851	0.00149587	0.00136218	0.0019034	0.00145751	0.0014846	0.00107844	0.00138981	0.00154455	0.00141389	0.00105371	0.00114332	0.00111175	0.00172832	0.0013585	0.00114212	0.00144542	0.00114101	0.000948	0.00137589	0.00122387	0.00131883	0.00104248	0.00142629	0.00103352	0.00140476	0.00128047	0.0017775	0.000897	0.00109385	0.00105902	0.00156037	0.00135415	0.00104288	0.00176306	0.0013027	0.00169119	0.00148647	0.000919	0.00159684	0.00151606
1185.85		0.00156678	0.00170905	0.00185049	0.00202703	0.00178229	0.00144678	0.00147551	0.00112147	0.00157187	0.00153136	0.00189036	0.00162687	0.00194141	0.00100397	0.00160661	0.00176944	0.00149502	0.0011414	0.00153578	0.00127179	0.00188929	0.00144075	0.00127643	0.00148013	0.00102325	0.000991	0.0014299	0.0012742	0.00122502	0.00113373	0.00147973	0.000936	0.00158632	0.00123832	0.00187229	0.000798	0.00121247	0.00105865	0.0015126	0.00154381	0.00100753	0.00208361	0.00158555	0.00201289	0.0016932	0.000993	0.00158562	0.0015207
1185.88		4.05e-05	2.05e-05	2.61e-05	2.35e-05	3.88e-05	1.85e-06	7.23e-05	1.88e-05	2.04e-05	4.47e-06	4.39e-05	1.97e-05	1.66e-05	1.62e-05	6.53e-06	1.49e-05	1.55e-05	2.07e-06	5.83e-05	2.47e-05	3.52e-05	3.24e-05	2.65e-05	1.47e-05	1.9e-05	1.32e-05	1e-05	7.46e-06	2.01e-05	1.65e-05	1.8e-05	6.03e-06	0.000102	4.88e-06	2.24e-05	2.12e-06	6.5e-06	1.7e-06	6.92e-05	1.89e-05	2.07e-05	1.83e-05	3.55e-05	4.12e-05	1.88e-05	3.88e-05	2.67e-05	2.78e-05
1186.36		0.000548	0.000852	0.000714	0.000546	0.000695	0.00059	0.000632	0.000736	0.000747	0.000789	0.000869	0.000828	0.000833	0.000572	0.00142797	0.000701	0.000843	0.00130445	0.000905	0.00125968	0.000178	0.00085	0.000536	0.00169656	0.000485	0.00092	0.000855	0.000886	0.00105664	0.000905	0.000383	0.0016257	0.000693	0.000959	0.000988	0.001142	0.000765	0.00129502	0.000662	0.000746	2.73e-06	0.000513	0.000839	0.000925	0.00111265	0.00140109	0.000635	0.000701
1186.86		0.00151663	0.00187467	0.00205453	0.00202374	0.00189488	0.0013053	0.00147629	0.0010535	0.00179361	0.00143064	0.00186154	0.00154228	0.00167299	0.00124095	0.00143018	0.00167097	0.00162005	0.0010494	0.00161725	0.00114578	0.00165488	0.00110223	0.00107982	0.00139316	0.00111818	0.000928	0.00147156	0.00129888	0.00138079	0.00124592	0.00146865	0.00112318	0.00156287	0.00121469	0.00184548	0.000794	0.00119829	0.00098	0.00144918	0.00155371	0.000962	0.00205287	0.00155999	0.00181053	0.00153801	0.00103376	0.00176307	0.00145163
1187.36		0.00126656	0.00158104	0.00158869	0.00150565	0.00143545	0.00111991	0.00105813	0.000782	0.00152497	0.00117302	0.00182125	0.0012563	0.00157747	0.000777	0.00113465	0.00141592	0.00110389	0.00101442	0.00137052	0.000951	0.00153084	0.00100709	0.000931	0.00109895	0.000785	0.00082	0.00118445	0.00107411	0.00114722	0.000882	0.00115524	0.00091	0.00138262	0.0010847	0.00144632	0.000542	0.000962	0.000874	0.00116256	0.00123285	0.000817	0.00149081	0.00129488	0.00144184	0.00129807	0.000843	0.00128155	0.00117802
1187.86		0.000158	5.49e-05	0.000774	0.000226	0.000659	0.000426	0.000647	8.64e-05	0.000902	0.000163	0.000555	0.000416	0.000686	0.000271	0.00031	0.000413	0.000147	0.000303	0.000273	0.000225	0.000461	0.000341	0.000383	0.000345	0.000379	0.000297	3.76e-05	0.000328	0.000491	0.000157	0.000563	0.00037	0.000194	0.000112	0.000265	0.000285	0.000283	0.000334	0.00046	0.000503	0.000499	0.00053	0.000397	0.00065	0.000148	0.000322	0.000516	0.000253
1187.87		0.000611	0.00118041	0.000403	0.000782	0.000339	0.000854	0.000137	0.000491	0.00046	0.000613	0.000476	0.00052	0.000474	0.000233	0.000522	0.000581	0.000632	0.000807	0.000525	0.000773	0.000577	0.000827	0.000146	0.000994	0.000469	0.000428	0.000739	0.000374	0.000184	0.000413	0.000157	0.000614	0.000814	0.000573	0.000573	0.000554	0.000763	0.000548	0.000379	0.000406	0.000448	0.000686	0.000959	0.000443	0.000626	0.000738	0.000383	0.000573
1188.37		0.000648	0.000876	0.0010136	0.000829	0.000825	0.000588	0.000515	0.000368	0.000977	0.0006	0.000884	0.000675	0.000874	0.000345	0.000634	0.000847	0.000582	0.000535	0.000825	0.000546	0.00074	0.000486	0.000366	0.000479	0.000418	0.000346	0.000692	0.000464	0.000644	0.000466	0.000515	0.000438	0.000785	0.00057	0.000709	0.000332	0.000496	0.000417	0.000608	0.000682	0.000324	0.000861	0.000652	0.000801	0.000755	0.000464	0.000661	0.000598
1188.4		5.47e-05	5.02e-05	5.75e-05	6.78e-05	2.24e-05	9.7e-05	1.58e-05	8.35e-05	3.4e-05	9.98e-05	9.03e-05	0.000105	4.59e-05	0.000126	5.41e-05	7.42e-05	9.57e-05	7.34e-05	0.000122	8.73e-05	0.000179	7.7e-05	4.68e-05	8.35e-05	0.000118897	7.62e-05	3.15e-05	6.39e-05	4.8e-05	0.000104	2.41e-05	7.61e-05	0.000107	0.000106	0.000127	4.02e-05	2.04e-05	4.33e-05	0.000115	0.000125	7.32e-05	5.08e-05	5.51e-05	7.67e-05	0.000107	7.15e-05	6.58e-05	1.11e-05
1188.87		0.00038	0.000356	0.000626	0.000456	0.000494	0.000376	0.000307	0.000223	0.000626	0.000316	0.00043	0.000443	0.000501	0.000188	0.000407	0.000469	0.000282	0.000228	0.000559	0.00027	0.000466	0.000212	0.000157	0.000273	0.000229	0.000157	0.000237	0.000305	0.000377	0.000167	0.000411	0.000291	0.000501	0.000367	0.000378	4.67e-05	0.000267	0.000138	0.000319	0.000387	0.000175	0.0005	0.000382	0.000491	0.000426	0.000186	0.000326	0.000276
1188.88		1.15e-05	0.000278	3.41e-05	3.51e-05	2.73e-05	2.17e-05	1.49e-05	3.51e-05	3.56e-05	5.72e-05	3.69e-05	1.01e-05	3.63e-05	7.26e-05	4.47e-05	2.77e-05	3.96e-05	9.11e-05	3.88e-05	3.32e-05	6.06e-05	8.3e-05	0.0001	6.6e-05	6.96e-05	6.46e-05	8e-05	8.99e-05	3.99e-05	0.000137	4.3e-05	6.25e-05	4.99e-05	3.1e-05	4.64e-05	0.000102	4.31e-05	5.92e-05	2.26e-05	4.22e-05	2.6e-05	5.47e-05	3.99e-05	2.71e-05	6.91e-05	0.000151	8.87e-05	3.33e-05
1189.38		8.55e-05	0.000186	0.000249	0.000195	0.000227	0.000184	0.000116	0.000155	9.39e-05	0.000205	0.000233	0.000155	0.000261	0.000108	0.00021	0.00026	6.69e-05	0.000106	0.000218	0.000156	0.000308	0.000189	1.14e-05	0.000183	6.27e-05	0.000129	0.000181	6.76e-05	0.000218	7.12e-05	0.00011	0.000124	0.000297	0.000125	0.000141	6.02e-05	0.000105	9.46e-05	0.000145	0.000141	0.000128	0.000167	0.000178	0.000106	0.000196	0.000174	0.000131	0.000163
1189.85		0.000178	0.000225	0.000155	0.000145	6.25e-05	5.46e-05	6e-05	5.06e-05	3.63e-05	0.000138	9.84e-05	0.000117	2.17e-05	5.07e-05	9.13e-05	0.00014	0.00015	7.19e-05	0.000105	3.43e-05	0.000125	9.58e-05	8.53e-05	8.78e-05	3.96e-05	4.02e-05	6.4e-05	7.86e-05	3.99e-05	1.91e-05	8.65e-05	4.4e-05	0.000244	0.000153	0.000205	6.38e-05	4.43e-05	3.71e-05	9.88e-05	4.32e-05	5e-05	1.05e-05	0.000109	0.000143	8.37e-05	4.76e-05	0.000174	0.000134
1189.86		1.19e-05	1.37e-05	4.85e-05	3.1e-05	3.42e-05	1.35e-05	3.81e-05	1.76e-05	2.38e-05	8.09e-06	2.07e-05	4.21e-05	5.33e-05	1.36e-05	2.04e-05	4.25e-05	1.62e-05	2.01e-05	3.22e-05	1.02e-05	1.79e-05	3.27e-05	7e-05	2.72e-05	9.86e-05	2.69e-05	4.79e-05	2.67e-05	5.39e-05	0.000108	1.59e-05	8.31e-06	4.28e-05	4.24e-05	1.38e-05	1.55e-05	2.73e-05	1.96e-05	7.98e-05	5.69e-05	3.27e-05	3.91e-05	5.46e-05	2.58e-05	2.89e-05	1.24e-05	8.15e-06	8.64e-06
119.008		4.01e-06	4.61e-06	6.51e-06	8.52e-06	3.56e-06	5.54e-06	2.17e-06	3.42e-06	2.75e-06	3.22e-06	5.77e-06	5.23e-06	5.3e-06	5.89e-06	8.15e-06	7.98e-06	2.27e-06	7.85e-06	6.3e-06	6.57e-06	9.14e-06	7.59e-06	1.1e-05	9.02e-06	7.38e-06	5.86e-06	6.89e-06	5.7e-06	7.19e-06	5.7e-06	4.17e-06	7.14e-06	6.12e-06	8.21e-06	8.78e-06	6.55e-06	4.87e-06	4.89e-06	6.74e-06	7.02e-06	5.82e-06	1.06e-05	1e-05	1.12e-05	7.94e-06	1.12e-05	7.09e-06	2.63e-06
119.029		3.69e-05	2.87e-05	1.96e-05	2.7e-05	2.94e-05	2.66e-05	3.18e-05	4.77e-05	4.09e-05	3.19e-05	4.79e-05	4.18e-05	2.69e-05	2.24e-05	4.23e-05	2.06e-05	3.76e-05	1.46e-05	3.53e-05	2.49e-05	3.76e-05	8.37e-05	2.43e-05	4.69e-05	2.14e-05	3.43e-05	4.22e-05	5.42e-05	4.84e-05	9.45e-06	5.99e-05	7.09e-05	2.7e-05	2.96e-05	2.97e-05	4.31e-05	4.61e-05	4.1e-05	4.52e-05	2.96e-05	4.04e-05	4.86e-05	4.83e-05	3.9e-05	3.52e-05	3.25e-05	9.51e-06	2.16e-05
119.92		2.5e-06	2.03e-06	7.96e-07	4.24e-06	1.85e-06	2.08e-06	1.59e-06	1.04e-06	7.85e-07	2.56e-06	1.11e-06	1.97e-06	2.15e-06	1.31e-06	1.84e-06	8.69e-07	9.23e-06	1.18e-05	1.05e-05	2.9e-06	7.82e-06	4.58e-06	9.06e-06	1.39e-06	8.09e-06	1.43e-06	1.99e-06	2.1e-06	2.32e-06	4.18e-06	1.55e-06	8.61e-06	9e-07	4.07e-06	1.13e-06	6.69e-07	1.56e-06	8.86e-07	2.39e-06	1.04e-06	3.13e-06	2.96e-06	2.16e-06	4.41e-06	1.56e-06	2.43e-06	2.13e-06	1.58e-06
1190.36		0.000142	0.000184	0.000129	0.000274	0.000112	0.000127	0.00016	7.73e-05	0.000126	0.000204	0.000233	0.000125	0.000169	0.000116	3.88e-05	0.00019	0.000114	0.000141	0.000149	0.000105	0.000168	9.54e-05	0.000212	0.000163	7.49e-05	7.92e-05	7.36e-05	9.59e-05	0.000123	0.000153	0.00023	6.71e-05	0.000108	0.000243	0.000321	0.000123	8.28e-05	0.000123	0.000202	9.89e-05	0.000158	9.35e-05	0.000146	0.000143	0.000137	0.000124	0.000155	0.000151
1190.86		0.000214	0.0002	0.000225	0.000354	0.000213	0.00012	0.000159	5.17e-05	0.000114	0.00012	0.000218	7.75e-05	0.000199	4.23e-05	0.00012	0.000167	0.000126	0.000185	0.000197	0.000104	0.000212	0.00013	0.000118	0.000131	7.63e-05	5.5e-05	0.000108	0.000138	0.000224	8.26e-05	0.000145	8.65e-05	0.000212	0.000244	0.000256	0.00014	8.69e-05	0.000107	0.000183	0.000124	7.86e-05	0.00023	0.000183	0.000136	5.69e-05	0.000119	0.000188	0.000181
1191.36		4.31e-05	0.000109	9.59e-05	6.13e-05	8.77e-05	6.73e-05	2.72e-05	6.74e-05	4.34e-05	0.000133	0.000102	3.27e-05	0.000131	6.61e-05	4.12e-05	7.97e-05	3.02e-05	4.99e-05	0.000119	3.85e-05	0.000114	2e-06	2.28e-05	5.89e-05	1.63e-05	1.91e-05	1.43e-05	3.03e-05	0.000101	1.42e-05	0.000135	1.31e-05	8.92e-05	3.15e-05	9.75e-05	4.82e-05	5.5e-06	4.37e-05	9.45e-05	4.72e-05	4.85e-05	1.06e-05	7.92e-05	0.00013	3.4e-05	5.35e-05	8.94e-05	4.83e-05
1191.37		0.000129	0.000114	0.000111	0.000135	0.000147	9.52e-05	0.000101	0.000105	7.8e-05	7.97e-05	9.32e-05	5.83e-05	7.24e-05	8.28e-06	0.000122	0.000112	6.12e-05	0.000108	7.87e-05	0.000122	6.3e-05	0.000126	0.000184	0.000133	0.000109	8.36e-05	0.000132	5.68e-05	8.33e-05	0.000218	4.73e-05	4.22e-05	8.17e-05	0.000101	0.000187	0.000158	5.49e-05	6.93e-05	0.000111	0.000137	1.4e-05	0.00016	8.5e-05	7.66e-05	9.8e-05	0.000112	0.000112	0.000108
1191.87		0.000106	0.000131	0.000147	0.000113	8.25e-05	7.1e-05	4.63e-05	7.51e-05	0.000162	0.000142	0.000211	6.65e-05	0.000131	9.19e-05	0.000105	0.000194	0.00011	9.71e-05	0.000227	0.000152	7.58e-05	8.47e-05	0.000176	8.52e-05	6.92e-05	2.34e-05	0.000126	0.000103	0.000135	0.000131	0.000225	0.000128	0.000162	0.000114	0.000168	7.36e-05	7.2e-05	0.000116	0.000131	0.00014	4.61e-05	0.000147	0.000123	0.000149	9.51e-05	8.41e-05	0.000183	8.11e-05
1192.33		1.62e-05	1.94e-05	7.6e-06	3.85e-05	1.06e-06	2.94e-05	8.07e-06	7.84e-06	1.56e-05	1.7e-05	1.43e-05	3.75e-05	1.84e-05	1.07e-05	1.25e-05	3.09e-05	1.09e-05	1.79e-05	2.22e-05	1.16e-05	3.47e-05	8.43e-06	1.76e-05	8.92e-06	1.09e-06	1.2e-05	8.45e-06	1.79e-05	1.5e-05	2.97e-06	1.24e-05	2.06e-05	1.52e-05	1.94e-05	2.23e-05	1.47e-05	7.07e-06	6.81e-06	7.42e-06	3.2e-05	2.07e-05	1.59e-05	8.89e-06	8.61e-06	1.88e-05	8.92e-06	1.69e-05	7.43e-06
1192.35		7.98e-07	3.32e-05	3.31e-05	3.01e-05	3.02e-05	4.94e-06	6.34e-05	3.88e-05	3.7e-06	5.55e-05	4.34e-05	7.16e-05	1.34e-05	1.88e-05	1.96e-05	3.19e-05	2.62e-05	8.67e-06	1.88e-05	1.04e-05	1.92e-05	2.44e-05	1.55e-05	1.9e-05	1.92e-05	3.14e-05	8.69e-06	2.92e-05	2.16e-05	7.58e-06	4.77e-06	9.46e-06	5.43e-05	1.04e-05	4.25e-05	2.78e-05	7.27e-06	2.63e-05	4.73e-06	1.99e-05	1.45e-05	2.5e-05	2.47e-05	1.45e-05	4.1e-05	9.87e-06	1.03e-05	7.17e-05
1194.35		2.35e-05	2.29e-05	1.64e-05	3.12e-05	1.9e-05	9.52e-06	1.04e-05	2.38e-05	6.31e-06	2.8e-05	1.54e-05	2.44e-05	2.66e-05	1.84e-05	3.69e-05	2.01e-05	1.61e-05	1.57e-05	1.62e-05	3.03e-05	1.76e-05	2.21e-05	3.19e-05	2.37e-05	2.19e-05	1.28e-05	4.65e-05	3.12e-05	1.42e-06	2.24e-05	1.75e-05	2.79e-05	2.1e-05	1.42e-05	1.57e-05	1.52e-05	1.32e-05	1.72e-05	9.93e-06	9.84e-06	2.21e-05	1.47e-05	3.21e-05	1.24e-05	4.13e-05	6.55e-05	3.92e-05	3.84e-05
1195.33		0.000467	0.000283	0.00027	0.000432	0.000295	0.000243	0.000249	0.000203	0.000269	0.000337	0.000454	0.000348	0.00026	0.000125	0.000139	0.000288	0.000135	0.000162	0.000244	0.000292	0.000384	0.000303	0.000298	0.000297	0.000169	0.000117	0.000309	0.00012	0.000177	0.000125	0.000306	0.000146	0.000248	0.000149	0.000427	0.000162	0.000242	0.000205	0.000382	0.000308	0.000291	0.000316	0.000282	0.000389	0.000277	0.000111	0.000367	0.000501
1196.34		0.000803	0.000891	0.000747	0.00101486	0.00082	0.000621	0.000718	0.00048	0.000692	0.000674	0.000907	0.00087	0.000733	0.000513	0.000505	0.000638	0.000678	0.000732	0.000628	0.000649	0.000765	0.000571	0.000702	0.000681	0.00046	0.000441	0.000769	0.000562	0.000665	0.000365	0.000728	0.000469	0.000503	0.000543	0.000862	0.000484	0.000515	0.00048	0.000726	0.000614	0.000647	0.000674	0.000761	0.000814	0.000602	0.000389	0.000769	0.000799
1196.84		0.000902	0.000826	0.000813	0.00102616	0.000738	0.000811	0.000544	0.000514	0.000741	0.000754	0.00106216	0.00106112	0.000815	0.000432	0.000504	0.000627	0.000803	0.000673	0.000692	0.000628	0.00082	0.000624	0.000486	0.000705	0.00041	0.000402	0.000682	0.000441	0.00046	0.000386	0.000821	0.000362	0.000593	0.000521	0.00103064	0.000437	0.000618	0.000361	0.000784	0.000628	0.000605	0.000865	0.000834	0.000861	0.000614	0.000324	0.000846	0.00104562
1197.35		0.00123558	0.00117258	0.000921	0.0014088	0.000998	0.000959	0.00101465	0.000784	0.000857	0.00106982	0.00135481	0.00124338	0.00139072	0.000501	0.000817	0.00104998	0.00081	0.000837	0.000967	0.000971	0.00130033	0.00103916	0.000854	0.00100245	0.000528	0.000605	0.000939	0.000878	0.000653	0.000614	0.00093	0.000636	0.000781	0.000773	0.00125379	0.000545	0.000938	0.000659	0.000984	0.000973	0.000635	0.00112155	0.0011033	0.00111568	0.000782	0.000643	0.0012542	0.00133147
1197.85		0.001537	0.00152559	0.00144783	0.00183488	0.0014946	0.00124205	0.00149381	0.000904	0.00118691	0.00138798	0.00165511	0.00162203	0.00147088	0.000834	0.00109732	0.00112774	0.00109596	0.0010944	0.00110953	0.00100022	0.00148002	0.00112236	0.00115212	0.00116637	0.0008	0.000656	0.00127695	0.00097	0.000928	0.00091	0.00128182	0.000705	0.00122638	0.000899	0.00156707	0.000684	0.00103465	0.000751	0.0013012	0.00126674	0.000951	0.0013682	0.00149128	0.0013928	0.00104181	0.000826	0.00145471	0.00169858
1198.36		0.000663	0.000474	0.000611	0.00116852	0.00056	0.00053	0.000252	0.000666	0.000639	0.000842	0.000762	0.000649	0.000651	0.00066	0.00062	0.000911	0.00054	0.000942	0.000722	0.00115313	0.000526	0.000955	0.000922	0.00109639	0.000265	0.000972	0.000902	0.000822	0.000537	0.000572	0.000659	0.00107659	0.000252	0.00105634	0.000728	0.000962	0.000796	0.000682	0.000611	0.000586	0.000717	0.000589	0.000715	0.000449	0.000493	0.00119912	0.000638	0.000597
1198.86		0.00144614	0.0017413	0.00173667	0.00171126	0.00163583	0.00124532	0.00147353	0.00116537	0.00155615	0.00144508	0.00184513	0.001586	0.00150221	0.00087	0.00123594	0.00149421	0.00105447	0.00121523	0.00134094	0.00104227	0.00172588	0.00121022	0.00102146	0.0011783	0.000657	0.000727	0.00126066	0.00103257	0.00122686	0.000904	0.00136505	0.000784	0.00128892	0.00102846	0.00159331	0.000705	0.0010282	0.000826	0.00140442	0.00133285	0.000938	0.00141614	0.00143387	0.00155371	0.00104418	0.000763	0.00163074	0.0016799
1199.36		0.00142021	0.00150929	0.0015728	0.00154915	0.00149461	0.00114169	0.00132228	0.000828	0.00147341	0.00124863	0.00164097	0.00158462	0.00147434	0.000734	0.00119375	0.0013	0.000996	0.000924	0.00121964	0.000978	0.0015352	0.000987	0.00106372	0.00113225	0.000658	0.000606	0.00101631	0.000974	0.00110112	0.00084	0.00123535	0.000811	0.0013176	0.000847	0.00140008	0.000779	0.00091	0.000636	0.00121546	0.00130937	0.000751	0.00136553	0.00130409	0.00141033	0.00110673	0.000853	0.00137879	0.00134236
1199.87		0.000909	0.00130868	0.00122722	0.00130912	0.000565	0.000691	0.00102863	0.000831	0.000865	0.000843	0.0011629	0.000936	0.000831	0.000321	0.000766	0.00119449	0.000821	0.00101492	0.00116359	0.00132005	0.000857	0.00130135	0.000578	0.00140105	0.0002	0.00094	0.00122851	0.000663	0.000542	0.000558	0.00079	0.0010403	0.000936	0.00100743	0.000877	0.00108751	0.000928	0.00105975	0.000671	0.00113451	0.000472	0.00100579	0.00109139	0.000689	0.000698	0.00108187	0.00104305	0.000766
120.003		6.53e-06	5.14e-06	6e-06	4.38e-06	3.53e-06	4.15e-06	3.77e-06	6.51e-06	4.98e-06	6.59e-06	6.39e-06	4.91e-06	6.37e-06	2.76e-06	5.32e-06	7.26e-06	5.47e-06	3.14e-06	5.51e-06	6.4e-06	6.66e-06	5.79e-06	1.98e-06	5.69e-06	9.34e-06	5.06e-06	3.77e-06	8.65e-06	4.89e-06	4.4e-06	4.26e-06	7.54e-06	5e-06	6.07e-06	7.05e-06	5.74e-06	1.49e-06	3.2e-06	7.22e-06	3.9e-06	5.44e-06	3.77e-06	7.59e-06	4.03e-06	3.48e-06	3.62e-06	4.67e-06	2.63e-06
120.94		0.00108647	0.00123373	0.00114236	0.00114684	0.00102205	0.00102755	0.000619	0.000985	0.000913	0.000991	0.00122081	0.00113459	0.00124839	0.000734	0.00049	0.00120093	0.000582	0.000853	0.000662	0.000823	0.000986	0.000775	0.00105597	0.000945	0.000725	0.000673	0.000774	0.000975	0.000752	0.000571	0.000832	0.000564	0.000987	0.00100533	0.00107216	0.00075	0.000432	0.0007	0.000879	0.000713	0.00101943	0.000998	0.000965	0.000769	0.00089	0.000744	0.000451	0.0014315
120.966		6.12e-06	2.32e-06	6.26e-06	6.1e-06	6.82e-06	7.23e-06	8.61e-06	5.48e-06	4.85e-06	8.59e-06	4.83e-06	7.96e-06	8.9e-06	6.28e-06	1.93e-05	9.46e-06	9.97e-06	1.39e-05	1.4e-05	1.21e-05	1.71e-05	9.24e-06	1.33e-05	5.78e-06	1.28e-05	9.64e-06	4.94e-06	8.07e-06	6.55e-06	1.28e-05	6.26e-06	1.27e-05	5.47e-06	7.91e-06	9.88e-06	5.85e-06	1.82e-05	1.23e-05	6.64e-06	1.41e-05	8.04e-06	9.83e-06	1.07e-05	1.36e-05	5.44e-06	1.06e-05	1.23e-05	6.45e-06
120.985		4.56e-06	9.21e-06	1.48e-05	2.96e-06	4.15e-06	1.08e-06	2.73e-06	2.9e-06	5.92e-06	7.58e-06	9.49e-06	4.79e-06	5.17e-06	2.89e-06	2.69e-08	1.23e-05	3.1e-06	4.67e-06	3.48e-07	1.08e-06	5.7e-06	5.36e-07	5.69e-06	3.76e-06	3.98e-06	2.72e-06	3.59e-06	2.2e-06	2.52e-06	2.94e-06	3.21e-06	2.75e-06	3.64e-06	1.38e-06	7.78e-06	3.44e-06	1.87e-06	2.86e-06	2.15e-06	1.49e-06	2.61e-06	2.99e-06	4.25e-06	2.23e-06	3.19e-06	3.84e-06	3.12e-08	7.01e-06
120.987		0.0011341	0.00133997	0.00116234	0.00117063	0.00112076	0.000963	0.000689	0.00101358	0.000972	0.00106225	0.00143378	0.0012412	0.00135914	0.000857	0.000844	0.00129082	0.000672	0.00104015	0.00073	0.000799	0.00123126	0.00102527	0.00129081	0.000995	0.00088	0.000936	0.000943	0.00103444	0.00092	0.000748	0.000932	0.000691	0.0010794	0.00103421	0.00121734	0.000837	0.000748	0.000972	0.00114164	0.000859	0.0010221	0.00127138	0.00106704	0.000915	0.000951	0.00085	0.000693	0.00147328
121.017		2.23e-05	3.6e-05	2.78e-05	5.18e-05	2.98e-05	2.88e-05	3.84e-05	3.33e-05	3.03e-05	3.68e-05	4.04e-05	3.34e-05	3.62e-05	2e-05	1.33e-05	3.45e-05	4.07e-05	2.89e-05	3.56e-05	2.09e-05	3.56e-05	3.02e-05	4.06e-05	3.17e-05	2.53e-05	2.63e-05	3.28e-05	2.91e-05	2.78e-05	4.28e-05	2.5e-05	2.48e-05	3.34e-05	3.51e-05	3.88e-05	3.35e-05	2.25e-05	2.55e-05	2.43e-05	2.9e-05	2.94e-05	3.2e-05	3.23e-05	2.71e-05	2.48e-05	2.44e-05	7.64e-05	3.05e-05
121.958		4.14e-05	3.87e-05	2.8e-05	6.82e-05	3.75e-05	3.88e-05	6.51e-05	5.02e-05	4.28e-05	5.12e-05	5.04e-05	3.24e-05	4.45e-05	3.12e-05	3.17e-05	4.82e-05	7.1e-05	3.59e-05	5.33e-05	2.92e-05	5.65e-05	4.81e-05	6.4e-05	4.25e-05	3.57e-05	3.61e-05	5.05e-05	5.35e-05	4.34e-05	2.99e-05	3.69e-05	4.54e-05	5.35e-05	4.73e-05	5.47e-05	4.32e-05	3.47e-05	4.01e-05	4.42e-05	4.04e-05	5.02e-05	4.27e-05	5.77e-05	4.03e-05	3.95e-05	4.43e-05	5.23e-05	3.38e-05
121.975		9.57e-05	0.00011	7.99e-05	0.000139	8.96e-05	8.94e-05	0.000103	0.000103	9.29e-05	0.000104	0.000104	9.16e-05	0.000116	5.38e-05	6.74e-05	9.62e-05	8.29e-05	7e-05	0.000112	6.56e-05	9.83e-05	8.69e-05	8.54e-05	0.000101	5.88e-05	6.68e-05	8.71e-05	9e-05	9.88e-05	3.08e-05	9.1e-05	7.26e-05	0.000105	0.000112	9.77e-05	8.4e-05	5.65e-05	7.39e-05	7.75e-05	8.83e-05	0.000109	9.03e-05	7.68e-05	0.000101	0.000104	8.99e-05	7.45e-05	0.000102
121.99		1.34e-05	1.51e-05	1.74e-05	1.65e-05	1.06e-05	1.17e-05	7.27e-06	1.6e-05	1.01e-05	1.26e-05	2.37e-05	1.65e-05	2.28e-05	9.21e-06	1.01e-05	2.01e-05	7.2e-06	1.28e-05	7e-06	9.64e-06	1.41e-05	1.19e-05	1.52e-05	1.15e-05	1.29e-05	1.23e-05	1.44e-05	1.38e-05	1.1e-05	9.23e-06	9.96e-06	6.16e-06	1.17e-05	1.48e-05	1.61e-05	9.55e-06	8.41e-06	1.18e-05	1.32e-05	1.38e-05	9.98e-06	1.37e-05	1.08e-05	1.01e-05	1.22e-05	1.12e-05	1.04e-05	1.75e-05
122.058		8.45e-06	2.02e-05	2.23e-05	4.15e-06	8.36e-05	3.82e-05	9.49e-06	1.13e-05	0.00065	1.02e-05	3.84e-05	1.4e-05	1.71e-05	3.28e-05	1.84e-05	1.72e-05	1.32e-05	1.82e-05	1.32e-05	2.14e-05	2.79e-05	2.98e-05	0.000128	4.15e-05	2.35e-05	2.69e-05	3.52e-05	2.83e-05	2.12e-05	1.66e-05	2.71e-05	3.13e-05	1.1e-05	1.4e-05	1.7e-05	3.94e-05	2.52e-05	5.87e-05	3.52e-05	2.79e-05	1.39e-06	1.42e-05	4.52e-05	8.89e-06	1.49e-05	0.000104	2.18e-05	1.77e-05
122.071		8.17e-06	1.19e-05	1.08e-05	1.02e-05	6.72e-06	7.61e-06	1.06e-05	1.1e-05	1.26e-05	1.05e-05	8.78e-06	1e-05	9.06e-06	8.58e-06	5.52e-06	1.33e-05	1.15e-05	9.63e-06	1.13e-05	9.6e-06	8.37e-06	8.33e-06	6.05e-06	1.18e-05	6.65e-06	6.66e-06	1.01e-05	8.92e-06	1.27e-05	6.58e-06	9.23e-06	1.02e-05	1.25e-05	1.31e-05	1.29e-05	9.2e-06	7.33e-06	1.03e-05	7.06e-06	6.02e-06	1.7e-05	1.35e-05	1.64e-05	1.16e-05	9.33e-06	5.88e-06	1.05e-05	1.29e-05
122.097		2.51e-07	2.17e-06	2.53e-06	3.8e-06	4.54e-06	2.4e-06	2.98e-06	4.75e-06	2.82e-06	4.08e-06	5.91e-06	2.39e-06	1.96e-06	0.000144	8.57e-05	2.88e-06	1.17e-05	0.000117	4.21e-06	0.000151	5.6e-06	0.000146	0.000314	0.000179	0.000155	0.000124	0.000154	0.000138	3.51e-06	0.000104	8.05e-06	0.000112	3.32e-05	1.14e-05	5.52e-06	0.000146	0.000105	0.000143	3.6e-06	5.35e-06	6.21e-07	2.45e-06	0.000179	1.48e-05	1.44e-07	0.000153	0.00014	6.29e-06
122.933		8.12e-06	1.18e-05	1.06e-05	1.27e-05	1.28e-05	1.21e-05	1.3e-05	1.23e-05	8.99e-06	1.48e-05	1.29e-05	1.36e-05	9.68e-06	4.42e-06	6.08e-06	1.33e-05	6.97e-06	3.78e-06	9.35e-06	7.71e-06	1.02e-05	1.2e-05	1.11e-05	1.02e-05	5.33e-06	5.99e-06	4.51e-06	8.67e-06	1.15e-05	4.13e-06	1.08e-05	7.88e-06	1.31e-05	9.41e-06	9.33e-06	9.67e-06	8.85e-07	4.48e-06	3.77e-06	7.44e-06	9.79e-06	1.1e-05	9.56e-06	8.91e-06	1.22e-05	7.16e-06	2.45e-06	1.53e-05
122.937		0.000337	0.000368	0.000345	0.000321	0.000313	0.000286	0.00018	0.000271	0.000259	0.000293	0.000374	0.000327	0.000334	0.000217	0.000138	0.00035	0.000169	0.000265	0.000194	0.000222	0.000297	0.000224	0.000298	0.00025	0.000205	0.000184	0.000225	0.000282	0.000221	0.000163	0.000236	0.000145	0.00029	0.000282	0.000328	0.000198	0.000114	0.000196	0.000242	0.000182	0.000294	0.000286	0.000267	0.000211	0.00026	0.000193	0.000124	0.000418
122.945		8.92e-06	1.33e-05	1.52e-05	1.34e-05	1.14e-05	6.32e-06	5.71e-06	8.6e-06	1.2e-05	1.15e-05	1.21e-05	1.7e-05	1.44e-05	7.26e-06	9.7e-06	1.09e-05	9.03e-06	9.26e-06	9.82e-06	7.45e-06	1.2e-05	7.11e-06	1.51e-05	9.02e-06	1.17e-05	8.47e-06	8.71e-06	7.82e-06	6.5e-06	8.27e-06	8.87e-06	9.69e-06	1.32e-05	1.19e-05	1.21e-05	4.98e-06	9.41e-06	9.86e-06	1.24e-05	6.81e-06	6.73e-06	7.65e-06	1e-05	7.68e-06	4.77e-06	9.28e-06	7.02e-06	1.46e-05
122.971		1.13e-06	2.58e-07	1.3e-06	2.27e-06	1.01e-06	1.3e-06	2.05e-06	1.62e-06	1.3e-06	8.53e-07	3.15e-06	2.44e-07	2.28e-06	4.05e-07	1.1e-06	2.05e-06	3.81e-06	5.47e-06	6.11e-06	7.07e-07	6.59e-06	4.46e-07	4.05e-06	1.72e-06	9.33e-07	1.45e-06	1.34e-06	1.26e-06	1.77e-06	4.11e-07	4.5e-07	4.97e-06	1.47e-06	2.7e-06	1.65e-06	1.56e-06	4.91e-07	1.81e-06	1.51e-06	1.95e-06	1.18e-06	1.62e-06	1e-06	2.1e-06	1.07e-06	1.02e-06	1.28e-06	1.42e-06
122.99		5.13e-06	3.94e-06	3.51e-06	6.26e-06	1.66e-06	5.9e-06	5.71e-06	2.25e-06	4.62e-06	5.19e-06	3.58e-06	1.3e-06	6.94e-06	1.65e-06	3.95e-06	8.02e-06	8.68e-06	7.75e-06	1.26e-05	3.66e-06	1.33e-05	2.64e-06	8.44e-06	3.98e-06	1.24e-05	1.16e-06	1.25e-06	4.12e-06	4.89e-06	6.71e-06	1.82e-06	1.2e-05	2.52e-06	7.48e-06	8.8e-07	2.29e-06	4.14e-06	3.54e-06	4.17e-06	7.83e-06	8.85e-06	9.99e-06	5.75e-06	8.29e-06	6.81e-06	4e-06	5.41e-06	2.26e-06
123.006		1.15e-05	1.2e-05	7.82e-06	1.4e-05	1.25e-05	9.87e-06	8.36e-06	1.06e-05	1.13e-05	8.5e-06	1.19e-05	1.56e-05	1.21e-05	7.05e-06	6.48e-06	5.25e-06	7.71e-06	6.2e-06	6.19e-06	4.66e-06	8.8e-06	1.01e-05	6.36e-06	9.12e-06	4.82e-06	5.08e-06	5.49e-06	1e-05	4.81e-06	4.19e-06	7.57e-06	4.1e-06	1.59e-05	1.02e-05	1.24e-05	6.29e-06	8.52e-06	8.41e-06	4.02e-06	7.48e-06	5.09e-06	7.91e-06	7.21e-06	9.46e-06	4.72e-06	6.31e-06	8.14e-06	1.29e-05
123.042		1.61e-05	1.96e-05	1.7e-05	1.93e-05	1.75e-05	1.39e-05	1.22e-05	1.59e-05	1.84e-05	1.42e-05	1.86e-05	2.08e-05	1.48e-05	0.000235	0.000295	1.3e-05	1.14e-05	0.000271	1.74e-05	0.00025	1.79e-05	0.000297	0.000315	0.000281	0.000238	0.000314	0.00028	0.000289	1.46e-05	0.000238	1.53e-05	0.000277	2.33e-05	1.86e-05	1.46e-05	0.000256	0.000243	0.000274	1.41e-05	1.35e-05	1.3e-05	1.76e-05	0.000298	1.95e-05	1.29e-05	0.000276	0.000299	2.16e-05
123.955		2.11e-05	2.45e-05	1.42e-05	3.51e-05	2.31e-05	2.37e-05	2.82e-05	2.39e-05	2.37e-05	2.48e-05	2.53e-05	1.98e-05	2.81e-05	1.45e-05	1.74e-05	2.28e-05	2.88e-05	2.39e-05	3.05e-05	1.67e-05	2.94e-05	3.29e-05	3.48e-05	2.51e-05	1.79e-05	1.68e-05	2.52e-05	2.61e-05	2.7e-05	9.04e-06	2.47e-05	2.22e-05	3.13e-05	2.79e-05	2.77e-05	2.13e-05	2.42e-05	2.52e-05	2.23e-05	2.3e-05	2.88e-05	2.7e-05	2.93e-05	2.7e-05	2.64e-05	2.11e-05	2.83e-05	2.05e-05
123.972		3.11e-05	3.15e-05	2.93e-05	4.3e-05	3.1e-05	2.72e-05	3.48e-05	2.9e-05	3.26e-05	3.18e-05	3.56e-05	2.93e-05	4.37e-05	1.44e-05	1.89e-05	2.8e-05	2.89e-05	2.52e-05	4.38e-05	2.1e-05	3.1e-05	2.86e-05	3.51e-05	2.71e-05	1.6e-05	1.75e-05	3.13e-05	2.68e-05	3.56e-05	8.64e-06	2.49e-05	2.41e-05	3.55e-05	3.21e-05	3.22e-05	3.14e-05	2.57e-05	2.32e-05	2.81e-05	2.9e-05	4.08e-05	2.62e-05	2.55e-05	3.33e-05	3.32e-05	3.19e-05	2.76e-05	3.48e-05
124.037		1.48e-06	1.39e-06	9.43e-07	2.48e-06	2.49e-06	2.06e-06	1.29e-06	1.83e-06	1.78e-06	1.9e-07	1.59e-06	1.16e-06	2.09e-07	5.49e-06	2.92e-06	9.07e-07	1.97e-06	1.32e-05	9.41e-07	1.34e-05	2.89e-06	1.73e-05	5.06e-06	8.89e-06	1.84e-06	8.41e-06	1.49e-05	5.81e-06	4.61e-07	1.33e-06	6.54e-07	1.03e-05	1.14e-06	1.78e-06	1.34e-06	1.11e-05	1.07e-05	4.23e-06	1.4e-06	9.86e-07	1.95e-06	1.5e-06	1.64e-05	1.75e-06	1.2e-06	2.8e-06	4.46e-06	6.45e-07
124.048		1.17e-05	9.35e-06	1.02e-05	1.51e-05	1.21e-05	1.02e-05	1.11e-05	1.36e-05	8.17e-06	1.46e-05	1.58e-05	1.15e-05	2.95e-05	1.89e-05	2.98e-05	1.26e-05	1.2e-05	2.37e-05	3.22e-05	1.33e-05	2.99e-05	2.48e-05	3.7e-05	1.53e-05	5.6e-05	2.1e-05	3.85e-06	2.44e-05	1.22e-05	3.05e-05	1.31e-05	3.9e-05	3.5e-06	1.7e-05	8.41e-06	2.12e-05	1.85e-05	2.02e-05	1.48e-05	1.31e-05	1.37e-05	1.98e-05	1.39e-06	1.4e-05	9.36e-06	2.2e-05	1.9e-05	1.02e-05
124.073		4.06e-06	4.52e-06	3.46e-06	3.32e-06	3.45e-06	3.7e-06	3.51e-06	3.73e-06	4.62e-06	2.6e-06	6.12e-06	3.93e-06	5.06e-06	4.32e-06	7.08e-06	4.06e-06	4.13e-06	8.45e-07	4.64e-06	5.11e-06	4.39e-06	6.81e-06	4.23e-06	8.31e-06	3.15e-06	4.24e-06	4.24e-06	4.45e-06	3.13e-06	2.12e-06	3.62e-06	5.34e-06	3.58e-06	2.45e-06	4.53e-06	2.72e-06	3.78e-06	4.54e-06	2.73e-06	2.13e-06	3.01e-06	4.8e-06	3.86e-06	3.47e-06	4.01e-06	4.56e-06	5.4e-06	5.4e-06
124.095		3.71e-06	2.7e-06	3.25e-06	3.55e-06	3.14e-06	2.09e-06	3.45e-06	1.07e-06	2.07e-06	2.05e-06	3.98e-06	3.16e-06	2.8e-06	6.54e-07	1.45e-06	2.86e-06	1.37e-06	1.14e-06	3.35e-06	2.79e-06	3.47e-06	2.79e-06	5.3e-06	1e-06	1.26e-06	2.42e-06	1.73e-06	2.32e-06	3.56e-06	2.15e-06	1.57e-06	2.47e-06	3.7e-06	4.38e-06	2.13e-06	4.25e-06	1.7e-06	2.52e-06	2.75e-07	1.95e-06	1.65e-06	1.28e-06	1.95e-06	5.34e-06	1.92e-06	6.36e-07	7.75e-07	2.87e-06
124.93		3.85e-06	5.4e-06	3.82e-06	8.47e-06	5.76e-06	5.25e-06	5.88e-06	7.11e-06	5.94e-06	4.33e-06	3.87e-06	5.46e-06	9.63e-06	1.12e-06	1.98e-06	7.5e-06	3.43e-06	1.6e-06	7.91e-06	2.99e-06	2.65e-06	6.73e-06	6.44e-06	5.29e-06	6.63e-08	1.83e-06	4.35e-06	4.52e-06	7.05e-06	2.04e-06	4.8e-06	3.77e-06	1.23e-06	7.2e-06	4.79e-06	7.4e-06	9.67e-07	3.11e-06	2.71e-06	4.43e-06	6.77e-06	2.6e-06	2.98e-06	4.67e-06	8.68e-06	4.07e-06	2.04e-06	7.61e-06
124.958		2.23e-05	2.01e-05	1.43e-05	2.93e-05	3.52e-05	9.21e-06	3.1e-05	2.6e-05	1.92e-05	1.9e-05	3.72e-05	2.29e-05	1.7e-05	1.59e-05	2.95e-05	2.39e-05	4.56e-05	2.68e-05	2.61e-05	9.82e-06	3.66e-05	4.27e-05	2.78e-05	2.01e-05	1.11e-05	3.42e-05	3.1e-05	2.33e-05	2.8e-05	2.34e-05	2.45e-05	1.85e-05	4.64e-05	2.23e-05	4.01e-05	1.86e-05	4.77e-05	2.97e-05	4.52e-05	4.44e-05	2.59e-05	4.5e-05	3.32e-05	3.74e-05	2.07e-05	2.13e-05	3.29e-05	2e-05
124.969		6.04e-06	3.62e-06	2.01e-06	1.09e-05	7.13e-06	4.91e-06	9.13e-06	5.86e-06	1.16e-06	7.94e-06	9.63e-06	3.76e-06	7.52e-06	2.74e-06	8.01e-06	8.7e-06	1.57e-05	1.59e-05	1.11e-05	7.19e-06	1.7e-05	1.16e-05	1.65e-05	5.74e-06	1.46e-05	3.73e-06	3.69e-07	8.44e-06	7.45e-06	1.17e-05	3.86e-06	1.97e-05	3.46e-06	1.14e-05	8.48e-06	3.75e-06	1.65e-05	6.48e-06	5.96e-06	7.2e-06	9.06e-06	1.26e-05	6.78e-06	1.02e-05	7.05e-06	8.62e-06	9.25e-06	3.75e-06
125.003		9.01e-07	3.49e-06	7.62e-07	1.63e-06	2.53e-06	1.94e-06	5.27e-07	2.64e-06	1.91e-06	2.29e-07	3e-06	2.32e-06	2.11e-06	1.02e-06	2.38e-07	1.57e-06	7.32e-07	8.51e-08	8.74e-08	7.32e-07	5.52e-07	1.2e-06	2.81e-06	2.16e-06	1.07e-06	2.34e-07	7.95e-07	2.72e-07	1.2e-06	8.6e-07	9.56e-07	2.27e-06	2.85e-06	1.04e-06	4.66e-06	1.63e-06	9.61e-07	1.37e-06	6.28e-07	1.03e-06	9.94e-07	7.21e-07	8.98e-08	9.73e-07	7.2e-07	2.45e-07	1.47e-06	1.93e-06
125.021		3.79e-05	3.4e-05	3.54e-05	3.59e-05	5.02e-05	3.05e-05	1.85e-05	3.59e-05	4.98e-05	2.59e-05	4.33e-05	4.21e-05	3.53e-05	6.29e-05	8.2e-05	3.21e-05	2.86e-05	6.92e-05	3.06e-05	5.83e-05	4.69e-05	9.01e-05	7.75e-05	9.19e-05	5.39e-05	9.07e-05	8.15e-05	7.27e-05	4.87e-05	6.1e-05	3.25e-05	7.05e-05	3.64e-05	4.51e-05	4.47e-05	8.16e-05	7.55e-05	7.53e-05	4.9e-05	4.9e-05	3.15e-05	5.92e-05	8.4e-05	7.72e-05	3.21e-05	7.84e-05	8.49e-05	3.27e-05
125.057		3.93e-08	1.23e-06	1.95e-06	8.98e-07	9.97e-08	1.41e-06	1.48e-07	8.2e-07	1.61e-06	3.11e-06	1.84e-06	6.39e-09	1.62e-06	3.91e-06	5.1e-06	4.43e-06	2.5e-06	3.93e-06	4.24e-06	5.16e-06	3.25e-06	1.11e-05	7.32e-06	9.92e-06	4.39e-06	7.17e-06	6.19e-06	5.7e-06	1.63e-06	2.75e-06	1.56e-06	7.36e-06	2.05e-06	1.99e-06	3.43e-06	8.79e-06	8.47e-06	1.03e-05	2.96e-06	2.57e-06	2.79e-06	5.12e-06	7.69e-06	2.86e-06	2.62e-06	6.21e-06	9.96e-06	8.44e-07
125.115		2.23e-05	3.35e-06	2.33e-05	1.38e-05	2.41e-05	2.21e-05	6.53e-06	2.44e-05	2.5e-05	2.92e-05	2.48e-05	1.18e-05	2.22e-05	3.79e-05	9.86e-05	3.91e-05	2.05e-05	0.000112	5.78e-05	0.000146	5.14e-05	0.00028	8.51e-05	0.000165	2.65e-05	0.000126	0.000136	9.39e-05	5.87e-05	1.03e-05	4.97e-05	0.000123	4.79e-05	3.75e-05	5.55e-05	0.000153	0.000148	0.000126	3.24e-05	4.22e-05	5.59e-05	5.63e-05	0.000189	3.21e-05	4.71e-05	0.000106	5.98e-05	1.68e-05
125.954		1.21e-05	1.26e-05	8.22e-06	2.23e-05	1.83e-05	1.05e-05	1.55e-05	1.38e-05	1.51e-05	1.65e-05	1.62e-05	1.02e-05	1.51e-05	9.97e-06	8.28e-06	1.63e-05	2.22e-05	1.36e-05	1.55e-05	1.12e-05	1.84e-05	1.74e-05	1.82e-05	1.31e-05	9.49e-06	1.37e-05	1.48e-05	1.74e-05	1.69e-05	4.14e-06	1.43e-05	1.2e-05	1.83e-05	1.84e-05	1.84e-05	1.09e-05	1.82e-05	1.6e-05	1.36e-05	1.07e-05	1.64e-05	1.49e-05	1.58e-05	1.68e-05	1.38e-05	1.19e-05	1.62e-05	1.17e-05
126.053		5.81e-06	3.63e-06	4.81e-06	6.64e-06	8.61e-06	3.7e-06	3.66e-06	4.75e-06	5.66e-06	4.78e-06	4.07e-06	5.88e-06	6.83e-06	9.09e-06	7.31e-06	4.25e-06	5.73e-06	4.91e-06	7.65e-06	5.26e-06	8.42e-06	7.47e-06	4.56e-06	3.56e-06	6.98e-06	1e-05	6.01e-06	6.46e-06	9.44e-06	1.15e-05	5.17e-06	1.97e-05	9.81e-06	8.75e-06	7.23e-06	9.69e-06	6.62e-06	5.74e-06	5.88e-06	5.61e-06	4.84e-06	7.93e-06	8.72e-06	1.57e-05	5.69e-06	4.85e-06	7.68e-06	5.97e-06
126.089		4.44e-05	3.64e-05	3.05e-05	1.8e-05	2.48e-05	1.84e-05	8.36e-06	1.38e-05	3.19e-05	2.47e-05	2.16e-05	2.86e-05	2.85e-05	5e-06	3.4e-06	1.35e-05	6.14e-06	7.41e-06	4.36e-06	1.04e-05	1.4e-05	1.03e-05	9.11e-06	1.19e-05	6.94e-06	5.42e-06	1.02e-05	1.6e-05	1.05e-05	5.45e-06	1.39e-05	2.58e-06	1.46e-05	1.39e-05	1.8e-05	9.74e-06	4.2e-06	6.96e-06	1.76e-05	4.57e-06	1.06e-05	1.29e-05	2.01e-05	8.25e-06	1.39e-05	9.91e-06	1.19e-05	3.28e-05
126.118		6.27e-07	5.67e-07	2.89e-07	6.37e-07	5.97e-07	4.96e-07	6.87e-07	2.98e-07	3.02e-07	7.03e-07	6.22e-07	5.35e-07	3.07e-07	4.26e-06	4e-06	2.77e-06	5.11e-07	5.26e-06	2.51e-06	4.17e-06	1.77e-06	1.29e-05	6.99e-06	8.89e-06	2.69e-06	5.65e-06	3.79e-06	5.93e-06	1.48e-06	7.8e-07	7.18e-07	4.64e-06	1.28e-06	3.16e-07	6.37e-07	3.48e-06	3.27e-06	4.38e-06	5.18e-07	5.14e-07	1.87e-06	1.54e-06	6.21e-06	5.96e-07	5.11e-07	3.51e-06	8.25e-07	6.86e-07
126.955		1.04e-05	6.42e-06	6.93e-06	1.38e-05	1.41e-05	5.36e-06	1.58e-05	1.56e-05	7.94e-06	1.18e-05	1.24e-05	1.37e-05	9.26e-06	9.63e-06	1.67e-05	9.77e-06	2.04e-05	1.41e-05	1.16e-05	3.7e-06	2.31e-05	1.47e-05	1.12e-05	1.14e-05	5.37e-06	1.38e-05	1.33e-05	1.15e-05	1.22e-05	1.18e-05	1.22e-05	8.05e-06	2.24e-05	5.66e-06	1.39e-05	9.68e-06	2.93e-05	1.35e-05	2.1e-05	2.12e-05	1.32e-05	2.02e-05	1.97e-05	1.55e-05	1.04e-05	9.34e-06	1.65e-05	7.02e-06
126.973		2.41e-05	2.66e-05	2.38e-05	3.61e-05	3.17e-05	2.12e-05	3.31e-05	3.07e-05	1.92e-05	2.61e-05	3.48e-05	1.56e-05	2.61e-05	2.14e-05	2.48e-05	3.23e-05	3.36e-05	2.68e-05	2.92e-05	9.24e-06	3.54e-05	3.11e-05	3.25e-05	2.16e-05	1.92e-05	1.73e-05	2.04e-05	2.49e-05	2.34e-05	1.76e-05	2.23e-05	2.52e-05	2.91e-05	2.81e-05	2.96e-05	1.87e-05	2.32e-05	2.15e-05	2.87e-05	2.18e-05	2.84e-05	2.9e-05	3.28e-05	2.54e-05	2.08e-05	2.16e-05	3.07e-05	2.39e-05
127.037		4.2e-06	8.7e-06	4.95e-06	9.07e-06	9.94e-06	4.63e-06	8.06e-06	7.46e-06	6.91e-06	3.03e-06	1.03e-05	5.91e-06	6.6e-06	3.35e-05	1.31e-05	1.74e-05	1.14e-05	1.69e-05	9.72e-06	1.05e-05	1.44e-05	1.8e-05	3.5e-05	8.44e-06	3.92e-05	1.72e-05	1.27e-05	9.29e-06	1.38e-05	2.6e-05	7.12e-06	1.95e-05	8.56e-06	1.35e-05	1.12e-05	9.97e-06	2.45e-05	2.1e-05	1.54e-05	1.54e-05	1.08e-05	6.1e-06	1.16e-05	8.72e-06	8.56e-06	9.73e-06	1.19e-05	7.89e-06
127.058		3.61e-06	5.18e-06	4.23e-06	3.21e-06	4.06e-06	1.5e-06	5.38e-06	3.06e-06	3.33e-06	1.09e-07	5.45e-06	7.91e-06	3.65e-06	4.53e-06	4.5e-06	6.67e-06	2.54e-06	3.86e-06	4.51e-06	2.86e-06	4.98e-06	6.28e-06	2.1e-06	2.97e-06	3.71e-07	7.5e-06	4.89e-06	3.42e-06	8.6e-06	3.22e-07	2.33e-06	2.92e-06	6.51e-06	2.38e-06	8.24e-06	1.67e-06	6.08e-06	3.1e-06	6.45e-06	9.87e-06	3.56e-06	4.54e-06	5.64e-06	8.3e-06	3.82e-06	2.54e-06	3.69e-06	3.3e-06
127.073		1.14e-06	2.48e-07	4.06e-06	2.17e-06	3.92e-06	1.58e-06	1.43e-06	1.19e-06	7.21e-07	6.1e-06	2.93e-06	2.35e-07	3.14e-07	7.28e-06	1.41e-05	8.59e-06	4.47e-06	1.21e-05	7.14e-06	1.58e-05	7.24e-06	2.1e-05	1.46e-05	2.01e-05	1.21e-05	1.52e-05	2.07e-05	1.14e-05	6.36e-06	8.75e-06	5.73e-06	1.79e-05	6.85e-06	3.16e-05	5.78e-06	1.69e-05	1.4e-05	1.45e-05	8.3e-06	6.17e-06	7.06e-06	7e-06	2.22e-05	5.92e-06	8.48e-06	1.55e-05	1.91e-05	4.9e-06
127.08		1.18e-05	4.39e-06	4.39e-06	2.3e-05	8.17e-06	7.79e-06	9.87e-06	3.26e-06	7.7e-06	1.05e-05	7.07e-06	2e-06	1.58e-05	2.48e-06	2.04e-05	1.4e-05	2.58e-05	2.74e-05	4.54e-05	6.84e-06	3.14e-05	1.18e-05	2.01e-05	3.39e-06	4.42e-05	7.49e-06	8.37e-06	1.49e-05	6.89e-06	5.78e-06	5.89e-06	4.1e-05	5.15e-07	3.52e-05	9.82e-06	1.08e-05	2.6e-05	8.28e-06	1.89e-06	9.77e-06	1.61e-05	1.42e-05	3.43e-06	2.14e-05	7.39e-06	1.42e-05	8.64e-06	8.47e-06
128.953		0.00079	0.000901	0.00105275	0.000781	0.000787	0.000757	0.000446	0.000556	0.000826	0.000816	0.000842	0.000876	0.000691	0.000582	0.000285	0.00112406	0.00044	0.000767	0.000527	0.000833	0.000651	0.00043	0.000826	0.000718	0.000577	0.000526	0.000686	0.000782	0.000571	0.000477	0.000645	0.000391	0.000686	0.000764	0.000817	0.000526	0.000332	0.000569	0.000675	0.000451	0.00074	0.000735	0.000793	0.000594	0.00066	0.000601	0.000163	0.00116741
128.956		1.73e-05	1.72e-05	3.99e-05	9.62e-06	1.45e-05	1.67e-05	7.66e-06	1.73e-06	2.14e-05	1.57e-05	7.69e-06	8.32e-06	7.21e-06	8.13e-06	4.43e-07	4.83e-05	1.04e-05	1.32e-05	2.79e-06	2.3e-05	5.66e-06	5.89e-06	1.64e-05	7.25e-06	9.83e-06	6.77e-07	8.66e-06	1.82e-05	8.21e-06	8.81e-06	8.89e-06	7.76e-06	9.52e-06	1.14e-05	1.47e-05	2.58e-06	1.88e-06	1.71e-06	8.66e-06	1.74e-06	1.08e-05	9.89e-06	5.87e-06	2.14e-06	8.3e-06	6.23e-06	5.13e-07	3.7e-05
128.97		1.03e-05	1.55e-05	9.69e-06	1.8e-05	1.17e-05	1.1e-05	1.56e-05	1.25e-05	9.18e-06	1.17e-05	1.69e-05	1.1e-05	1.42e-05	8.83e-06	1.14e-05	1.36e-05	1.41e-05	6.61e-06	1.26e-05	4.73e-06	1.57e-05	1.26e-05	1.57e-05	1.28e-05	7.89e-06	9.61e-06	1.17e-05	1.4e-05	1.18e-05	8.04e-06	9.57e-06	9.05e-06	1.46e-05	1.04e-05	1.42e-05	9.36e-06	1.1e-05	1.25e-05	1.17e-05	1.35e-05	1.13e-05	1.8e-05	9.82e-06	1.25e-05	1.25e-05	3.89e-06	1.24e-05	1.39e-05
128.989		0.000223	0.000253	0.000167	0.000323	0.000284	0.000218	0.000296	0.000276	0.000212	0.000289	0.000318	0.000192	0.000312	0.000185	0.000182	0.000312	0.000287	0.000136	0.000267	9.43e-05	0.00027	0.00027	0.000306	0.000209	0.000175	0.00015	0.000204	0.000249	0.000226	0.000155	0.000202	0.000154	0.000321	0.000239	0.000338	0.000159	0.000161	0.000176	0.000174	0.000224	0.000241	0.000222	0.000278	0.00021	0.000224202	0.000145	0.000281	0.00028
129.052		1.48e-05	2.49e-05	1.42e-05	1.81e-05	1.64e-05	1.09e-05	1.54e-05	1.75e-05	1.32e-05	9.92e-06	1.73e-05	2.05e-05	1.64e-05	1.75e-05	1.97e-05	1.56e-05	1.64e-05	2.17e-05	1.23e-05	1.97e-05	1.92e-05	2.36e-05	2.15e-05	2.08e-05	2.27e-05	1.93e-05	2.15e-05	2.33e-05	1.72e-05	1.13e-05	1.18e-05	1.96e-05	1.43e-05	1.45e-05	1.96e-05	2.14e-05	1.93e-05	2.06e-05	1.94e-05	1.43e-05	1.52e-05	1.76e-05	1.82e-05	1.02e-05	1.43e-05	2e-05	1.9e-05	1.8e-05
129.58		3.21e-05	2.59e-05	5.58e-06	1.47e-05	1.14e-05	1.44e-05	1.64e-05	2.76e-06	1.83e-05	1.37e-05	2.66e-06	1.6e-05	1.2e-05	4.8e-06	2.59e-06	2.61e-06	4.72e-07	1.72e-06	2.32e-06	1.69e-06	2.64e-06	4.09e-06	3.75e-06	3.52e-06	2.29e-06	2.97e-06	3e-06	1.27e-06	1.36e-05	2.4e-06	1.89e-05	2.94e-06	5.5e-06	6.39e-07	2.52e-06	2.3e-06	1.44e-06	1.36e-06	8.78e-06	1.53e-06	3.72e-06	2.46e-06	7.95e-06	2.61e-06	7.87e-06	2.6e-06	4.27e-06	5.09e-06
129.957		6.21e-06	5.7e-06	7.39e-06	5.69e-06	5.63e-06	4.57e-06	3.27e-06	2.72e-06	6.57e-06	7.55e-06	2.98e-06	7.74e-06	5.01e-06	3.46e-06	3e-07	7.45e-06	3.3e-06	3.15e-06	2.62e-06	5.1e-06	4.12e-06	3.38e-06	6.38e-06	4.67e-06	4.05e-06	8.48e-07	2.63e-06	1.75e-06	4.16e-06	3.52e-06	4.63e-06	2.48e-06	4.36e-06	4.57e-06	5.45e-06	3.79e-06	2.91e-06	8.24e-07	2.69e-06	2.88e-06	2.42e-06	6.41e-06	3.43e-06	2.18e-06	3.37e-06	1.1e-06	2.99e-08	8.15e-06
129.984		3.68e-05	2.37e-05	2.69e-05	5.08e-05	4.22e-05	3.3e-05	3.94e-05	3e-05	2.04e-05	4.63e-05	4.18e-05	2.08e-05	5.07e-05	2.41e-05	3.81e-05	3.65e-05	5.92e-05	6.81e-05	7.8e-05	2.69e-05	7.5e-05	4.69e-05	5.83e-05	1.94e-05	7.7e-05	3e-05	1.3e-05	4.32e-05	3.45e-05	3.68e-05	2.81e-05	8.96e-05	2.13e-05	5.45e-05	4e-05	2.94e-05	5.31e-05	2.68e-05	2.44e-05	3.09e-05	4e-05	4.16e-05	2.35e-05	5.29e-05	3.1e-05	3.93e-05	4.41e-05	3.36e-05
129.992		7.09e-07	6.04e-07	1.14e-06	1.3e-06	3.28e-06	7.51e-07	3e-06	8.08e-07	1.09e-06	1.57e-06	1.14e-06	2.03e-06	3.29e-06	1.02e-06	6.95e-07	1.6e-06	3.53e-06	1.55e-06	2.45e-06	8.76e-07	2.9e-06	9.56e-07	2.53e-06	1.49e-06	4.66e-07	2.63e-07	1.38e-06	7.95e-07	1.11e-06	4.05e-07	2e-06	1.14e-06	2e-06	2.54e-06	9.1e-07	1.3e-06	9.37e-07	9.3e-07	6.02e-07	1.18e-06	1.15e-06	1.17e-06	3.07e-06	9.18e-07	1.71e-06	2.77e-07	8.06e-07	2.83e-06
130.109		3.1e-05	3.5e-05	2.34e-05	1.97e-05	2.67e-05	3.37e-05	2.17e-05	3.96e-05	3.49e-05	2.66e-05	2.07e-05	2.98e-05	5.89e-05	5.92e-05	3.89e-05	4.6e-05	2.96e-05	7.39e-05	4.37e-05	3.08e-05	3.26e-05	5.98e-05	9.49e-05	2.82e-05	6.68e-05	3.09e-05	7.61e-05	3.96e-05	9.83e-06	2.57e-05	3.11e-05	5.64e-05	9.59e-05	1.23e-05	4.09e-05	0.000115	2.55e-05	3.77e-05	2.64e-05	2.67e-05	3.13e-05	2.39e-05	4.82e-05	3.53e-05	3.49e-05	2.2e-05	2.4e-05	1.26e-05
130.159		4.72e-06	6.66e-06	2.71e-06	1.24e-05	6.29e-06	4.71e-06	1.44e-06	2.97e-06	7.94e-06	9.57e-06	4.33e-06	4.98e-06	6.91e-06	7.85e-06	9.54e-06	1.25e-05	7.78e-06	5.18e-06	8.93e-06	6.18e-06	7.92e-06	3.02e-06	1.22e-05	8.65e-06	4.53e-06	8.25e-06	1.77e-05	1.22e-05	1.3e-05	7.57e-07	8.03e-06	4.21e-06	1.11e-05	1.04e-05	1.3e-05	8.07e-06	5.67e-06	5.96e-06	5.96e-06	4.62e-06	6.64e-06	1.38e-05	9.88e-06	5.29e-06	8.8e-06	7.81e-06	1.26e-05	4.31e-06
130.924		1.25e-05	1.09e-05	9.61e-06	1.88e-05	1.41e-05	1.32e-05	1.89e-05	1.02e-05	1.27e-05	1.45e-05	1.31e-05	1.2e-05	1.43e-05	8.12e-06	9.63e-06	1.61e-05	1.87e-05	8.18e-06	1.32e-05	8.02e-06	1.39e-05	1.3e-05	1.69e-05	1.35e-05	6.29e-06	8.9e-06	1.33e-05	1.42e-05	1.16e-05	6.17e-06	1.13e-05	4.85e-06	1.86e-05	1.06e-05	1.92e-05	1.01e-05	8.25e-06	8.93e-06	1.28e-05	1.23e-05	1.35e-05	9.76e-06	1.31e-05	1.09e-05	1.39e-05	9.71e-06	1.61e-05	1.78e-05
130.958		1.89e-05	2.81e-05	1.2e-05	3.03e-05	2.16e-05	1.69e-05	2.68e-05	2.62e-05	2.24e-05	2.57e-05	1.91e-05	1.53e-05	1.79e-05	1.37e-05	1.48e-05	2.68e-05	2.68e-05	1.43e-05	2.51e-05	1.18e-05	2.74e-05	2.37e-05	2.2e-05	1.69e-05	1.06e-05	1.86e-05	1.95e-05	1.99e-05	1.67e-05	1.02e-05	1.81e-05	6.99e-06	3.01e-05	2.12e-05	2.9e-05	1.79e-05	1.47e-05	1.82e-05	1.81e-05	1.73e-05	2.13e-05	2.03e-05	1.96e-05	1.38e-05	2.26e-05	1.64e-05	2.03e-05	2.11e-05
130.969		9.09e-06	1.22e-05	8.08e-06	1.21e-05	1.02e-05	7.55e-06	6.69e-06	8.69e-06	8.57e-06	1.13e-05	1e-05	7.53e-06	9.4e-06	4.75e-06	7.42e-06	1.33e-05	1.03e-05	1.04e-05	9.15e-06	5.72e-06	9.71e-06	1.01e-05	8.66e-06	1.1e-05	6.39e-06	4.5e-06	8.31e-06	1.17e-05	8.39e-06	5.05e-06	6.31e-06	4.79e-06	1.04e-05	8.75e-06	1.39e-05	7.61e-06	6.05e-06	7.36e-06	9.26e-06	1.12e-05	1.01e-05	1.32e-05	1.28e-05	9.81e-06	8.23e-06	6.06e-06	8.27e-06	1.01e-05
130.986		0.000118	0.000123	9.05e-05	0.000181	0.00016	0.000109	0.000149	0.000143	0.000112	0.000159	0.000186	0.000103	0.000165	9.28e-05	9.9e-05	0.000162	0.000157	8.55e-05	0.00016	5.84e-05	0.000133	0.000148	0.000156	0.000111	9.06e-05	7.68e-05	0.000108	0.000129	0.000113	8.12e-05	0.000105	7.86e-05	0.000168	0.00012	0.000174	7.73e-05	9.05e-05	8.29e-05	0.000111	0.000119	0.000126	0.000126	0.000133	0.000114	0.000128	8.2e-05	0.000141	0.000143
131.013		8.12e-06	3.63e-06	7.08e-06	8.24e-06	6.03e-06	7.03e-06	1e-05	3.35e-06	5.9e-06	8.28e-06	7.3e-06	7.11e-07	5.09e-06	1.29e-06	8.51e-06	7.83e-06	1.32e-05	1.38e-05	9.44e-06	8.15e-06	1.02e-05	7.73e-06	1.63e-05	6.54e-06	1.99e-05	9.93e-06	1.61e-06	7.12e-06	5.31e-06	1.36e-05	5.46e-06	2.14e-05	3.35e-06	1.19e-05	2.82e-06	8.02e-06	7.48e-06	3.49e-06	4.26e-06	6.84e-06	8.6e-06	1.59e-06	4.7e-06	6.87e-06	3.83e-06	9.74e-06	9.03e-06	3.22e-06
131.981		2.13e-05	1.17e-05	1.25e-05	3.15e-05	2.39e-05	1.27e-05	2.13e-05	2.16e-05	1.27e-05	2.14e-05	2.33e-05	9.22e-06	2.9e-05	1.21e-05	1.96e-05	2.19e-05	3.56e-05	3.61e-05	4.25e-05	1.69e-05	4.28e-05	2.83e-05	3.58e-05	9.61e-06	4.06e-05	1.49e-05	7.46e-06	2.53e-05	1.79e-05	2.21e-05	1.3e-05	5.51e-05	1.32e-05	3.37e-05	2.52e-05	1.28e-05	2.25e-05	1.9e-05	1.56e-05	1.76e-05	2.29e-05	2.33e-05	1.28e-05	2.45e-05	1.78e-05	2.73e-05	2.07e-05	2.05e-05
131.987		1.22e-05	1.35e-05	8.55e-06	2.42e-05	2.1e-05	1.02e-05	1.76e-05	1.25e-05	1.31e-05	1.47e-05	2.5e-05	8.46e-06	1.63e-05	1.11e-05	1.09e-05	1.97e-05	1.75e-05	8.76e-06	1.55e-05	5.29e-06	1.57e-05	2.26e-05	1.73e-05	1.02e-05	9.93e-06	8.85e-06	1.44e-05	1.28e-05	1.4e-05	8.47e-06	1.22e-05	9.65e-06	1.89e-05	1.33e-05	1.52e-05	9.34e-06	9.95e-06	8.83e-06	1.54e-05	8.91e-06	1.46e-05	1.67e-05	1.6e-05	1.46e-05	1.35e-05	8.7e-06	1.81e-05	1.2e-05
132.006		8.62e-07	2.14e-06	1.78e-06	1.28e-06	4.79e-06	2.34e-07	1.9e-06	9.72e-08	1.99e-06	2.9e-06	1.78e-06	2.7e-06	1.42e-06	2.4e-07	9.42e-07	1.13e-06	9.74e-07	1.2e-06	2.06e-06	9.2e-08	5.71e-07	1.05e-07	5.64e-08	2.93e-07	1.07e-06	1.13e-06	2.63e-06	8.68e-07	1.28e-06	8.75e-07	1.13e-06	1.14e-06	3.97e-06	2.39e-06	7.47e-07	1.76e-06	6.26e-07	1.15e-06	2.44e-07	9.17e-07	1.46e-06	1.3e-06	1.73e-06	2.86e-06	1.47e-06	1.19e-06	1.77e-06	6.58e-07
132.062		5.77e-07	1.37e-06	2.48e-06	4.89e-06	1.03e-06	7.71e-07	1.36e-06	1.76e-06	9.78e-07	2.41e-06	2.01e-06	1.58e-06	2.39e-06	1.53e-06	1.69e-06	1.05e-06	4.73e-06	6.12e-06	8.28e-06	9.13e-07	3.77e-06	1.66e-06	9.11e-06	1.87e-06	9.89e-06	2.61e-06	2e-06	6.46e-07	3.97e-07	4.96e-07	1.72e-06	6.57e-06	1.94e-06	4.72e-06	1.78e-06	2.03e-06	2.98e-06	1.94e-06	1.77e-06	1.64e-06	1.08e-06	3.22e-06	1.19e-06	2.63e-06	3.73e-07	5.88e-06	6.56e-07	7.04e-07
132.92		6.59e-06	1.51e-05	1.08e-05	1.51e-05	1.29e-05	7.8e-06	1.48e-05	1.16e-05	7.23e-06	1.13e-05	1.3e-05	7.54e-06	1.23e-05	8.14e-06	6.71e-06	1.64e-05	1.34e-05	1.01e-06	1.03e-05	4.11e-06	1.11e-05	6.37e-06	1.22e-05	1.05e-05	5.5e-06	6.67e-06	1.04e-05	1.23e-05	7.58e-06	7.68e-06	4.81e-06	6.23e-06	1.66e-05	8.92e-06	1.37e-05	6.76e-06	4.34e-06	9.64e-06	4.77e-06	3.36e-06	1.04e-05	9.82e-06	7.93e-06	1.29e-05	9.24e-06	7.54e-06	1.06e-05	1.13e-05
132.985		7.81e-05	8.24e-05	4.83e-05	0.00012	0.000106	6.77e-05	9.59e-05	9.86e-05	5.97e-05	0.000101	0.000109	6.52e-05	9.12e-05	5.87e-05	6.81e-05	0.000109	0.000106	5.1e-05	9.24e-05	2.79e-05	9.4e-05	9.64e-05	0.000106	7.16e-05	6.35e-05	5.52e-05	6.55e-05	7.96e-05	8e-05	5.38e-05	7.33e-05	5.19e-05	0.000108	8.27e-05	0.00011	5.04e-05	5.65e-05	5.82e-05	5.82e-05	7.72e-05	8.35e-05	8.55e-05	8.59e-05	7.8e-05	7.49e-05	4.76e-05	9.87e-05	8.89e-05
132.987		0.000148	9.85e-05	0.000103	0.000137	7.3e-05	0.000151	8.79e-05	0.000167	7.57e-05	5.43e-06	0.000212	0.00015	0.00011	4.23e-06	6.24e-06	7.28e-06	5.99e-06	5.35e-06	6.4e-06	6.5e-06	6.28e-06	7.65e-06	4.75e-06	8.15e-06	6.25e-06	6.54e-06	5.74e-06	1.12e-05	8.07e-07	8.51e-06	2.5e-06	1.63e-05	7.94e-07	9.15e-06	6.57e-06	8.22e-06	7.98e-06	8.19e-06	5.49e-06	6.7e-06	2.05e-06	5.9e-06	7.54e-06	5.68e-06	1.39e-06	4.34e-06	9.76e-06	7.63e-05
133.024		3.79e-06	4.04e-06	7.59e-06	7.28e-06	1.86e-06	3.07e-06	7.27e-06	4.85e-06	5.24e-06	9.29e-06	1.59e-06	4.61e-06	6.84e-06	2.01e-05	1.57e-05	1.03e-05	6.29e-06	5.33e-06	6.29e-06	1.45e-05	1.07e-05	1.78e-05	1.44e-05	1.84e-05	1.56e-05	1.79e-05	1.31e-05	1.85e-05	9.9e-06	1.26e-05	8.48e-06	9.81e-06	8.18e-06	1.03e-05	1.17e-05	2.57e-05	1.22e-05	1.06e-05	1.46e-05	1.17e-05	1.28e-05	1.13e-05	1.78e-05	8.06e-06	1.24e-05	1.59e-05	1.59e-05	5.87e-06
133.045		1.15e-06	1.74e-06	1.1e-06	2.24e-06	1.87e-06	2.81e-06	3.25e-06	2.3e-06	1.15e-06	9.15e-07	2.07e-06	1.93e-06	1.17e-06	1.97e-05	3.86e-06	1.89e-05	1.48e-06	1.4e-05	4.51e-06	5.28e-06	2.09e-06	7.43e-06	2.12e-05	1.3e-06	3.17e-05	8.97e-06	2.71e-06	1.29e-06	3.47e-06	6.13e-06	2.96e-06	2.04e-05	3.66e-06	1.56e-05	9.98e-08	4.52e-06	2.09e-06	9.88e-06	2.19e-06	2.58e-06	1.99e-06	4.13e-06	2.93e-06	6.17e-06	1.79e-06	6.28e-06	1.31e-06	2.48e-06
133.98		9.32e-06	7.25e-06	6.3e-06	1.33e-05	8.38e-06	1.23e-05	1.25e-05	8.69e-06	4.45e-06	1.25e-05	5.93e-06	5.33e-06	1.2e-05	4.34e-06	1.02e-05	1.17e-05	2.05e-05	2.19e-05	2.45e-05	6.57e-06	2.39e-05	1.38e-05	2.05e-05	8.2e-06	2.37e-05	6.22e-06	2.22e-06	1.24e-05	9.78e-06	1.21e-05	8.24e-06	2.95e-05	2.3e-06	1.98e-05	5.8e-06	4.71e-06	1e-05	3.1e-06	4e-06	1.07e-05	1.44e-05	1.03e-05	9.76e-06	1.24e-05	7.16e-06	1.33e-05	9.64e-06	9.58e-06
134.019		5.34e-05	2.98e-05	2.79e-05	4.7e-05	3.67e-05	3.12e-05	3.17e-05	4.09e-05	2.15e-05	2.91e-05	3.46e-05	3.11e-05	4.54e-05	2.53e-05	3.31e-05	4.2e-05	4.19e-05	2.49e-05	3.08e-05	2.26e-05	2.98e-05	3.77e-05	6.15e-06	3.38e-05	9.89e-06	2.53e-05	2.72e-05	5.8e-05	4.38e-05	1.37e-05	4.4e-05	5.95e-05	3.35e-05	3.08e-05	3.72e-05	3.7e-05	3.16e-05	2.48e-05	3.85e-05	2.31e-05	5.42e-05	3.4e-05	4.21e-05	4.53e-05	3.46e-05	3.21e-05	3.16e-05	2.94e-05
134.919		5.24e-06	6.75e-06	3.95e-07	4.01e-06	2.84e-06	2.91e-06	4.9e-06	5.62e-06	6.51e-06	7.24e-06	7.11e-06	1.27e-06	4.1e-06	1.97e-06	2.32e-06	4.26e-06	4.15e-06	3.51e-06	8.26e-06	9.96e-07	3.45e-06	1.71e-06	3.99e-06	4e-06	3.04e-06	3.61e-06	3.04e-06	4.35e-06	3.92e-06	1.82e-06	2.62e-06	2.34e-06	4.44e-06	3.73e-06	6.83e-06	2.81e-06	1.66e-06	3.48e-06	2.54e-06	3.14e-06	5.6e-06	1.36e-06	3.99e-06	3.33e-06	2.55e-06	1.03e-06	2.69e-06	7.29e-06
134.954		4.72e-06	6.23e-06	6.9e-06	1.07e-05	7.25e-06	9.78e-06	9.18e-06	9.18e-06	7.08e-06	8.05e-06	7.78e-06	4.73e-06	7.23e-06	2.77e-06	3.16e-06	7.39e-06	1.14e-05	4.17e-06	7.16e-06	3.2e-06	9.42e-06	5.12e-06	4.06e-06	8.6e-06	2.18e-06	3.27e-06	1.08e-05	1.32e-05	8.4e-06	5.57e-07	6.31e-06	3.95e-05	1.33e-05	6.48e-06	8.24e-06	2.86e-06	4.17e-06	5.98e-06	6.87e-06	3.38e-06	7.8e-06	2.33e-06	6.96e-06	7.18e-06	5.73e-06	7.54e-06	6.21e-06	9.17e-06
134.956		5.74e-05	5.15e-05	3.68e-05	4.94e-05	5.3e-05	5.4e-05	3.19e-05	6.47e-05	4.5e-05	4.47e-05	7.82e-05	4.97e-05	5.85e-05	3.85e-05	3.27e-05	4.88e-05	4.18e-05	3.25e-05	3.87e-05	2.13e-05	5.16e-05	5.12e-05	4.1e-05	5.8e-05	3.67e-05	3.44e-05	4.85e-05	6.61e-05	4.63e-05	2.7e-05	5.16e-05	7.22e-05	4.5e-05	4.67e-05	5.17e-05	3.92e-05	3.1e-05	4.62e-05	5.83e-05	4.04e-05	6.13e-05	5.37e-05	4.41e-05	4.21e-05	3.82e-05	3.21e-05	2.09e-05	6.06e-05
134.984		4.23e-05	1.37e-05	1.26e-05	2.54e-05	3.41e-06	4.16e-05	2.58e-05	7.57e-05	7.64e-05	2.24e-05	4.28e-05	3.82e-05	2.08e-05	2.81e-05	6.03e-05	2.64e-06	6.35e-05	1.06e-05	6.06e-05	2.72e-05	6.78e-05	5.57e-05	2.76e-05	3.48e-05	2.02e-05	5.92e-05	0.000102	6.26e-05	8.61e-05	1.22e-05	5.41e-05	0.00014	1.62e-05	4.78e-05	4.65e-05	5.48e-05	3.92e-05	6.73e-05	9.92e-05	3.48e-05	2.68e-05	4.57e-05	5.09e-05	2.57e-05	5.53e-05	6.32e-05	2.32e-05	1.18e-05
134.995		0.000143	4.31e-05	1.78e-05	0.000104	2.83e-05	9.47e-05	0.000119	0.000161	0.000129	5.89e-05	0.000165	0.000117	8.76e-05	7.24e-05	0.00017	2.49e-05	0.000179	5.51e-05	0.000191	4.8e-05	0.000175	0.000165	6.34e-05	0.000187	6.34e-05	0.000146	0.000267	0.000147	0.000207239	7.08e-05	0.00018	0.000288	8.25e-05	0.000108	0.000154	0.00015	9.17e-05	0.000155	0.00021	9.2e-05	9.58e-05	0.000203	0.00017	8.91e-05	0.000134	0.000141	8.78e-05	3.05e-05
135.003		0.00661384	0.00521408	0.00473708	0.00485742	0.00430106	0.00610219	0.00490998	0.00833955	0.00802212	0.00601288	0.007833	0.00692124	0.00549339	0.00543236	0.0085383	0.00349417	0.00691369	0.00328499	0.00710284	0.00454718	0.00830651	0.0100654	0.00584548	0.00962851	0.00514477	0.00716174	0.00946887	0.00880158	0.00824519	0.00359827	0.0101929	0.0122296	0.00579875	0.00659114	0.00597874	0.00737261	0.00764312	0.00867073	0.00957263	0.00605828	0.0083164	0.00840939	0.00814797	0.00689268	0.00570844	0.00687196	0.00516755	0.00369815
135.006		0.000303	0.000291	0.000248	0.000231	0.000233	0.000292	0.000226	0.000478	0.00032	0.00028	0.000496	0.000387	0.000298	0.000264	0.000413	0.00013	0.00039	0.000144	0.000463	0.000199	0.00046	0.00064	0.000229	0.000589	0.000255	0.0003	0.000628	0.000463	0.000481	0.000188	0.000639	0.000726	0.000321	0.00032	0.000361	0.000397	0.000418	0.000419	0.000576	0.00029	0.000483	0.000486	0.000497	0.000369	0.000303	0.000246	0.000326	0.000198
135.022		8.54e-05	2.99e-05	3.59e-06	2.93e-05	5.15e-05	8.65e-05	8.71e-05	0.000104	8.56e-05	4.57e-05	0.000141	5.42e-05	6.24e-05	4.21e-05	0.00012	1.35e-05	0.000135	3.86e-05	9.55e-05	4e-05	0.000137	0.000125	4.39e-05	0.000172	3.34e-05	0.000101	0.00015	0.000153	8.96e-05	3.36e-05	0.000184	0.00027	8.59e-05	0.000122	6.58e-05	0.000103	8.7e-05	0.000155	0.000149	7.66e-05	0.000153	0.000137	7.9e-05	5.91e-05	6.14e-05	9.38e-05	5.56e-05	4.08e-05
135.033		8.59e-05	7.69e-05	4.47e-05	7.35e-05	6.72e-05	0.000106	9.48e-05	0.000119	9.89e-05	7.33e-05	0.000115	7.68e-05	8.85e-05	5.01e-05	7.53e-05	7.19e-05	0.000124	5.65e-05	9.28e-05	4.2e-05	0.000114	8.76e-05	8.1e-05	0.000141	4.71e-05	0.000107	8.39e-05	0.000131	5.46e-05	8.98e-05	8.8e-05	0.000166	9.78e-05	0.000127	8.96e-05	0.000109	6.93e-05	0.00013	0.000107	8.5e-05	9.54e-05	0.000114	8.87e-05	6.8e-05	5.12e-05	9.26e-05	0.000132	8.34e-05
135.041		2.98e-05	6.23e-06	3.65e-06	7.76e-06	3.86e-06	2.53e-05	1.26e-05	3.83e-05	3.69e-05	9.71e-06	3.12e-05	1.24e-05	8.97e-06	8.74e-06	2.21e-05	3.93e-06	3.83e-05	6.43e-06	1.36e-05	5.83e-06	2.39e-05	3.54e-05	9.43e-06	5.11e-05	8.37e-06	3.02e-05	1.65e-05	4.89e-05	1.12e-05	4.88e-06	4e-05	6.59e-05	3.41e-06	2.37e-05	9.11e-06	2.75e-05	8.05e-06	3.41e-05	2.09e-05	9.4e-06	2.89e-05	2.85e-05	1.88e-05	1.01e-05	1.21e-05	2.82e-05	5.98e-06	1.54e-06
135.973		1.37e-05	2.09e-05	1.42e-05	2.68e-05	1.91e-05	1.37e-05	2.61e-05	2.29e-05	2.25e-05	2.07e-05	2.07e-05	1.38e-05	1.78e-05	1.31e-05	1.02e-05	1.99e-05	2.45e-05	1.07e-05	1.91e-05	1.35e-05	2.03e-05	2.2e-05	2.21e-05	1.81e-05	1.15e-05	1.16e-05	1.46e-05	1.87e-05	1.63e-05	7.99e-06	1.53e-05	1.3e-05	2.49e-05	1.92e-05	2.06e-05	1.36e-05	1.84e-05	1.3e-05	1.87e-05	2.01e-05	1.98e-05	1.47e-05	2.29e-05	1.54e-05	1.6e-05	1.29e-05	1.81e-05	1.57e-05
136.006		0.000176	0.000134	0.000113	0.000117	0.000111	0.000168	0.00014	0.000227	0.000223	0.000164	0.000219	0.0002	0.000143	0.000142	0.000234	8.42e-05	0.000195	7.8e-05	0.000181	0.000109	0.000232	0.00027	0.000147	0.000268	0.000128	0.000193	0.000267	0.000246	0.000208	7.86e-05	0.000303	0.000363	0.000144	0.000183	0.000154	0.000197	0.000218	0.000254	0.000273	0.000148	0.000236	0.000234	0.000235	0.000181	0.000156	0.000189	0.000125	9.11e-05
136.048		0.000165	0.000223	0.000258	0.000251	0.000212	0.000202	0.000126	0.000183	0.000266	0.00021	0.000331	0.000227	0.00028	0.000208	0.000207	0.000173	0.000223	0.000269	0.000183	0.000139	0.000364	0.000215	0.000163	0.00025	0.000735	0.000221	0.000259	0.000283	0.000258	0.000279	0.0002	0.000243	0.000197	0.000279	0.000287	0.000307	0.000193	0.000226	0.000344	0.000293	0.000242	0.000516	0.000262	0.000285	0.00021	0.000249	0.000201	0.000175
136.073		1.24e-05	9.76e-06	9.71e-06	1.25e-05	1.39e-05	1.18e-05	6.92e-06	1.11e-05	1.15e-05	7.11e-06	1.25e-05	1.83e-05	9.22e-06	1.27e-05	1.1e-05	1.05e-05	9.67e-06	1.16e-05	7.09e-06	1.5e-05	1.38e-05	4.56e-06	1.35e-05	7.76e-06	1.14e-05	1.14e-05	1.1e-05	1.64e-05	9.71e-06	2.22e-05	8.51e-06	3.2e-05	6.36e-06	3.02e-06	1.29e-05	9.08e-06	1.84e-05	1.16e-05	1.21e-05	9.73e-06	9.4e-06	9.05e-06	9.98e-06	3.99e-06	6.71e-06	1.7e-05	1.2e-05	9.39e-06
136.914		8.11e-05	9.95e-05	7.83e-05	6.53e-05	7.59e-05	5.85e-05	3.81e-05	6.69e-05	6.26e-05	6.22e-05	6.94e-05	0.000102	7.56e-05	5.2e-05	2.86e-05	8.12e-05	3.49e-05	6.23e-05	5.28e-05	5.47e-05	4.48e-05	5.18e-05	7.28e-05	6.31e-05	5e-05	4.44e-05	4.66e-05	4.66e-05	4.45e-05	3.78e-05	5.84e-05	3.49e-05	7.6e-05	7.74e-05	7.01e-05	4.32e-05	2.98e-05	4.55e-05	5.79e-05	4.66e-05	4.17e-05	6.53e-05	6.22e-05	5.06e-05	5.45e-05	5.59e-05	1.81e-05	9.09e-05
136.953		1.89e-05	2.31e-05	1.32e-05	1.57e-05	2.05e-05	1.65e-05	8.76e-06	1.62e-05	9.2e-06	1.38e-05	2.25e-05	1.6e-05	1.77e-05	1.04e-05	4.11e-06	1.73e-05	7.31e-06	7.21e-06	5.95e-06	4.57e-06	1.03e-05	6.94e-06	1.43e-05	1.3e-05	9.93e-06	4.04e-06	5.99e-06	1.12e-05	7.56e-06	7.79e-06	1.03e-05	7.94e-06	1.33e-05	1.25e-05	1.48e-05	7.17e-06	4.7e-06	4.81e-06	1.12e-05	1.04e-05	1.34e-05	1.97e-05	1.03e-05	1.25e-05	1.43e-05	6.75e-06	2.28e-06	2.82e-05
136.961		0.000138	0.000172	0.000124	0.000101	0.00013	0.000113	5.83e-05	9.68e-05	0.000104	0.000113	0.000135	0.000165	0.000136	7.76e-05	3.53e-05	0.00013	5.83e-05	8.41e-05	7.32e-05	8.29e-05	7.4e-05	8.15e-05	0.000119	0.000113	7.73e-05	7.57e-05	9.16e-05	7.63e-05	7.35e-05	6.3e-05	9.23e-05	7.34e-05	0.000123	0.00013	0.000118	7.7e-05	4.79e-05	8.81e-05	9.62e-05	7.59e-05	8.16e-05	0.000103	9.43e-05	8.74e-05	8.11e-05	9.81e-05	3.59e-05	0.000153
137.007		2.01e-05	1.77e-05	1.96e-05	2.02e-05	1.57e-05	2.88e-05	2.08e-05	3.46e-05	4.1e-05	2.55e-05	3.11e-05	2.75e-05	2.18e-05	2.11e-05	3.43e-05	1.1e-05	2.83e-05	9.56e-06	3.13e-05	1.22e-05	4.3e-05	3.5e-05	2.25e-05	3.81e-05	1.85e-05	3.09e-05	4.17e-05	3.53e-05	3.6e-05	1.21e-05	4.52e-05	4.93e-05	1.85e-05	2.46e-05	2.53e-05	2.84e-05	3.27e-05	4e-05	3.94e-05	2.42e-05	3.33e-05	3.74e-05	3.38e-05	2.69e-05	2.58e-05	2.62e-05	1.75e-05	1.48e-05
137.051		5.18e-06	6.66e-06	6.41e-06	7.62e-06	7.45e-06	4.96e-06	2.19e-06	4.08e-06	1.06e-05	3.17e-06	8.77e-06	6.12e-06	7.92e-06	4.79e-06	4.77e-06	3.97e-06	4.94e-06	6.72e-06	4.55e-06	5.18e-06	1.15e-05	5.12e-06	4.99e-06	5.79e-06	2.56e-05	2.51e-06	4.39e-06	8.41e-06	1.01e-05	6.9e-06	5.54e-06	6.39e-06	5.8e-06	6.18e-06	6.96e-06	1.11e-05	3.89e-06	8.06e-06	9.85e-06	9.48e-06	6.12e-06	1.49e-05	6.64e-06	8.38e-06	7.95e-06	7.33e-06	4.81e-06	7.15e-06
137.057		3.58e-06	5.41e-06	6.32e-06	5.14e-06	6.23e-06	4.4e-06	4.01e-06	6.16e-06	5.64e-06	2.26e-06	4.36e-06	5.46e-06	5.83e-06	6.61e-05	9.01e-05	6.54e-06	4.34e-06	7.65e-05	4.63e-06	6.65e-05	7.88e-06	9.02e-05	8.57e-05	8.47e-05	5.85e-05	8.22e-05	6.92e-05	7.59e-05	8.77e-06	6.48e-05	5.82e-06	6.95e-05	5.5e-06	6.55e-06	8.71e-06	7.91e-05	8.6e-05	8.22e-05	4.81e-06	5.34e-06	4.53e-06	7.64e-06	8.01e-05	4.06e-07	6.64e-06	7.65e-05	8.13e-05	5.93e-06
137.066		1.43e-05	2.24e-05	2.13e-05	2.34e-05	1.71e-05	2.43e-05	1.66e-05	2.88e-05	2.26e-05	2.21e-05	2.36e-05	3.09e-05	2.35e-05	1.2e-05	1.41e-05	2.06e-05	2.46e-05	1.25e-05	2.17e-05	1.45e-05	2.24e-05	2.38e-05	2.48e-05	2.38e-05	1.11e-05	1.35e-05	2.9e-05	1.82e-05	1.43e-05	2.34e-05	1.44e-05	1.51e-05	3.06e-05	2.42e-05	2.17e-05	1.16e-05	1.42e-05	2.44e-05	2.48e-05	2.12e-05	1.28e-05	1.62e-05	2.03e-05	2.48e-05	1.22e-05	1.73e-05	4.17e-05	2.42e-05
137.97		6.02e-06	1.09e-05	5.01e-06	1.22e-05	7.38e-06	5.92e-06	1.44e-05	7.13e-06	8.04e-06	8.84e-06	1.16e-05	9.92e-06	7.45e-06	4.2e-06	6.62e-06	9.81e-06	1.52e-05	7.23e-06	1.05e-05	2.68e-06	1.09e-05	1.2e-05	9.3e-06	1.01e-05	6.4e-06	8.98e-06	7.17e-06	1.14e-05	8.09e-06	4.47e-06	7.34e-06	6.23e-06	1.58e-05	1e-05	9.03e-06	7.08e-06	7.1e-06	6.03e-06	1.02e-05	1.15e-05	9.97e-06	8.5e-06	1.32e-05	8.74e-06	6.81e-06	6.94e-06	9.8e-06	7.25e-06
137.989		6.62e-05	8.44e-05	4.42e-05	9.86e-05	6.68e-05	6.4e-05	9.28e-05	8.83e-05	6.94e-05	7.95e-05	8.25e-05	6.41e-05	8.28e-05	5.38e-05	5.57e-05	7.98e-05	9.06e-05	3.73e-05	8.23e-05	3.41e-05	9.16e-05	7.9e-05	0.0001	6.26e-05	5.11e-05	5.72e-05	6.28e-05	7.41e-05	6.93e-05	4.25e-05	5.61e-05	4.47e-05	9.25e-05	6.12e-05	7.85e-05	5.6e-05	5.58e-05	5e-05	6.74e-05	6.4e-05	8.07e-05	7.03e-05	7.66e-05	5.59e-05	6.89e-05	6.06e-05	8.14e-05	7.32e-05
138.053		0.000147	0.000143	0.000134	0.000486	0.000159	0.000169	0.000118	0.000152	0.000119	0.000146	0.000147	0.000159	0.00027	0.000202	0.000177	0.000137	0.00011	0.000128	0.000127	7.3e-05	0.000141	0.000151	2e-05	0.000168	3.5e-05	0.000151	0.00013	0.000151	0.000164	0.000118	9.23e-05	0.000127	0.000122	0.000141	0.000148	0.000129	0.000151	0.000147	0.000183	0.00013	8.68e-05	0.000168	0.000163	0.000168	0.000127	0.000138	0.000268	0.000147
138.904		8.16e-05	8.83e-05	4.47e-05	0.000122	5.4e-05	0.000103	0.000121	5.29e-05	9.22e-05	7.34e-05	7.94e-05	4.39e-05	0.000124	4.99e-05	2.21e-05	9.11e-05	6.94e-05	4.64e-05	0.000135	6.15e-05	8.96e-05	8e-05	9.81e-05	6.33e-05	6.48e-05	6.38e-05	6.62e-05	7.93e-05	6.81e-05	2.09e-05	3.7e-05	9.12e-05	6.77e-05	0.00012	8.85e-05	5.5e-05	2.29e-05	7.42e-05	4.62e-05	6.81e-05	8.52e-05	5.96e-05	4.99e-05	6.31e-05	9.24e-05	7.77e-05	3.86e-05	4.6e-05
138.906		0.00304477	0.00325632	0.00281976	0.00388066	0.00315393	0.0029061	0.00298972	0.00315644	0.00294934	0.00311252	0.0030165	0.00264281	0.00373445	0.0018956	0.00207842	0.00311265	0.00239396	0.00215576	0.00338596	0.00222236	0.0032329	0.00248691	0.0036486	0.00319404	0.00217631	0.002261	0.00231788	0.00306772	0.00276637	0.00100113	0.00234	0.00242325	0.00318284	0.00340205	0.00281933	0.0027993	0.00171776	0.00233626	0.00218339	0.00246716	0.00319613	0.00265155	0.00240301	0.00267061	0.00307056	0.00266528	0.00233457	0.00332002
138.951		1.35e-05	1.46e-05	1.13e-05	1.24e-05	1.33e-05	9.51e-06	7.47e-06	1.07e-05	1.07e-05	1.28e-05	1.28e-05	1.37e-05	1.69e-05	3.87e-06	2.14e-06	1.14e-05	5.42e-06	8.78e-06	1.34e-06	6.79e-06	8.31e-06	2.65e-06	4.15e-06	9.27e-06	3.74e-06	1.62e-06	6.57e-06	1.02e-05	7.15e-06	4.22e-06	9.33e-06	4.47e-07	5.09e-06	6.58e-06	1.12e-05	3.99e-06	1.21e-06	2.65e-06	5.91e-06	6.75e-06	1.1e-05	8.55e-06	5.56e-06	9.36e-06	8.13e-06	6.54e-06	4.45e-06	1.54e-05
138.959		3.86e-06	8.14e-06	2.52e-06	1.98e-06	3.36e-06	3.34e-06	2.61e-06	6.42e-06	3.84e-06	7.4e-06	5.56e-06	5.74e-06	3.7e-06	4.19e-06	2.2e-06	7.94e-06	2.19e-06	5.09e-08	1.6e-06	2.54e-06	3.36e-06	3.09e-06	4.69e-06	3.99e-06	3.19e-06	1.74e-06	4.14e-06	3.9e-06	3.4e-06	2.33e-06	2.56e-06	2.45e-06	5.88e-06	4.64e-06	7.06e-06	2.65e-06	1.89e-06	2.3e-06	3.36e-06	1.06e-06	4.63e-06	1.69e-06	8.42e-07	2.73e-06	2.12e-06	4.45e-06	3.4e-06	2.95e-06
138.973		2.21e-05	1.74e-05	1.22e-05	2.74e-05	1.77e-05	2.19e-05	2.14e-05	3.14e-05	2.1e-05	2.44e-05	2.74e-05	2.07e-05	1.8e-05	1.57e-05	1.43e-05	1.56e-05	4.19e-05	1.34e-05	2.37e-05	9.81e-06	2.3e-05	3.75e-05	1.96e-05	3.15e-05	7.25e-06	1.85e-05	3.7e-05	2.29e-05	2.48e-05	8.24e-06	2.2e-05	2.41e-05	2.63e-05	2.09e-05	3.05e-05	1.82e-05	1.64e-05	2.32e-05	3.74e-05	2.18e-05	2.35e-05	2.34e-05	3.86e-05	2.44e-05	1.73e-05	2.12e-05	2.03e-05	1.53e-05
138.984		4.66e-05	3.94e-05	3.2e-05	8.07e-05	4.72e-05	4.2e-05	6.16e-05	4.06e-05	2.62e-05	4.97e-05	4.99e-05	3.14e-05	4.97e-05	3.04e-05	4.08e-05	4.45e-05	7.61e-05	8.69e-05	7.79e-05	3.61e-05	8.4e-05	4.44e-05	7.96e-05	3.5e-05	9.16e-05	3.46e-05	2.85e-05	4.64e-05	4.14e-05	4.25e-05	3.46e-05	8.57e-05	4.27e-05	6.34e-05	4.52e-05	4.44e-05	5.37e-05	3.3e-05	3.55e-05	4.87e-05	5.29e-05	4.37e-05	2.68e-05	5.88e-05	3.75e-05	4.5e-05	5.97e-05	3.38e-05
138.998		2.66e-06	5.47e-06	2.3e-06	2.62e-06	3.41e-06	4.49e-07	1.81e-06	1.88e-06	3.45e-06	3.54e-06	4.26e-06	3.08e-06	3.68e-06	2.64e-06	1.66e-06	3.58e-06	1.83e-06	1.06e-06	1.82e-06	3.42e-07	3.94e-06	1.88e-06	3.12e-06	1.65e-06	2.24e-06	2.77e-06	7.09e-07	3.12e-06	3.45e-06	1.95e-06	2.13e-06	1.61e-06	2.41e-06	2.14e-06	5.95e-06	2.96e-07	5.02e-07	1.26e-06	3.79e-06	6.49e-07	1.43e-06	5.13e-07	2.82e-07	1.17e-06	2.26e-06	1.6e-06	7.4e-07	6.48e-06
139.036		7.11e-06	5.64e-06	6.82e-06	5.61e-06	6.36e-06	5.99e-06	7.71e-06	9.32e-06	5.76e-06	6.23e-06	4.79e-06	6.98e-06	7.51e-06	4.84e-05	6.59e-05	6.21e-06	5.97e-06	5.84e-05	4.49e-06	4.95e-05	6.7e-06	6.67e-05	6.69e-05	7.26e-05	4.88e-05	6.43e-05	6.19e-05	6.49e-05	7.81e-06	4.42e-05	5.94e-06	5.34e-05	7e-06	7.46e-06	6.24e-06	5.55e-05	5.79e-05	5.96e-05	5.69e-06	4.91e-06	6.52e-06	6.53e-06	7.27e-05	4.03e-06	5.58e-06	5.7e-05	6.41e-05	7.45e-06
139.056		4.8e-06	6.03e-06	5.85e-06	2.23e-05	6.67e-06	4.42e-06	4.94e-06	9.52e-06	3.94e-06	5.95e-06	3.62e-06	8.44e-06	9.62e-06	7.94e-06	1.03e-05	5.16e-06	1.25e-06	5.94e-06	6.13e-06	2.42e-06	4.65e-06	4.1e-06	1.23e-06	6.24e-06	8.66e-07	6.13e-06	4.27e-06	5.77e-06	6.4e-06	4.76e-06	4.25e-06	4.71e-06	4.59e-06	6.43e-06	6.64e-06	4.56e-06	4.88e-06	5.32e-06	5.15e-06	4.68e-06	4.34e-07	6.85e-06	5.95e-06	4.15e-06	3.26e-06	5.26e-06	1.19e-05	7.61e-06
139.073		1.63e-06	1.29e-06	1.95e-06	2.83e-06	3.35e-06	1.46e-06	2.58e-06	2.58e-06	3.9e-06	4.05e-06	1.62e-07	6.43e-06	3.42e-06	2.01e-05	2.96e-05	4.82e-06	3.13e-06	3.31e-05	3.05e-06	1.94e-05	1.32e-05	2.91e-05	3.08e-05	2.38e-05	1.57e-05	2.92e-05	3.32e-05	2.05e-05	2.47e-06	1.61e-05	1.01e-06	2.87e-05	2.16e-06	6.59e-06	4.12e-06	2.8e-05	2.32e-05	2.52e-05	9.9e-07	6.52e-06	3.3e-06	1.74e-06	2.38e-05	1.22e-06	2.23e-06	2.37e-05	2.45e-05	7.97e-07
139.924		1.12e-05	1.28e-05	1.3e-05	2.37e-05	1.6e-05	9.79e-06	1.73e-05	1.38e-05	1.4e-05	1.6e-05	1.85e-05	1.02e-05	1.09e-05	6.42e-06	8.64e-06	1.24e-05	1.97e-05	8.37e-06	1.57e-05	5.76e-06	2.08e-05	9.68e-06	1.76e-05	1.08e-05	7.88e-06	8.2e-06	1.15e-05	1.08e-05	1.22e-05	5.68e-06	8.53e-06	6.13e-06	2.27e-05	1.09e-05	1.7e-05	6.1e-06	7.55e-06	8.22e-06	1.17e-05	1.15e-05	1.37e-05	1.31e-05	1.25e-05	1.12e-05	1.05e-05	9.67e-06	1.24e-05	1.06e-05
139.969		3.44e-06	5.06e-06	1.65e-06	5.72e-06	4.2e-06	6.74e-06	6.75e-06	7.61e-06	2.58e-06	4.07e-06	4.23e-06	3.27e-06	3.13e-06	2.49e-06	2.74e-06	7.71e-06	9.81e-06	1.61e-06	1.91e-06	1.15e-06	9.49e-06	8.69e-06	3.62e-06	6.75e-06	3.89e-06	2.3e-06	2.38e-06	5.69e-06	3.01e-06	1.76e-06	4.14e-06	2.49e-06	5.67e-06	6.58e-06	7.36e-06	2.31e-06	3.06e-06	1.06e-06	7.72e-06	7.07e-06	4.86e-06	5.24e-06	5.84e-06	5.82e-06	4.69e-06	2.63e-06	5.29e-06	4e-06
139.986		3.33e-05	4.26e-05	2.16e-05	5.57e-05	4.24e-05	3.6e-05	5.1e-05	4.62e-05	4.01e-05	4.85e-05	5.29e-05	3.23e-05	4.93e-05	2.61e-05	3.18e-05	4.06e-05	5.24e-05	2.73e-05	4.27e-05	1.83e-05	4.85e-05	4.81e-05	4.74e-05	3.9e-05	2.8e-05	2.46e-05	3.75e-05	4.42e-05	4.1e-05	2.38e-05	3.16e-05	2.09e-05	5.71e-05	3.55e-05	4.4e-05	3.03e-05	3.67e-05	2.23e-05	3.16e-05	3.66e-05	4.35e-05	4.05e-05	4.42e-05	3.55e-05	3.81e-05	2.58e-05	4.51e-05	4.47e-05
140.068		0.000949	0.000684	0.000643	0.000992	0.000651	0.000357	0.000423	0.000514	0.000473	0.000413	0.000698	0.000651	0.000763	0.000781	0.000788	0.000565	0.00038	0.000539	0.000626	0.000646	0.000623	0.000713	0.000721	0.000421	0.000615	0.00086	0.000572	0.000454	0.0010061	0.000457	0.000545	0.00115429	0.000602	0.000976	0.000916493	0.000654	0.000569	0.000617	0.000435	0.000619	0.000597	0.000501	0.000662	0.000924	0.000419	0.00067	0.000688	0.00066
140.143		1.84e-06	3.3e-06	2.16e-06	4.56e-06	1.86e-06	7.48e-07	1.44e-06	5.92e-07	5.88e-07	2.12e-06	2.07e-06	1.96e-06	2.12e-06	3.57e-07	1.73e-06	2.19e-06	2.71e-06	3.62e-06	1.7e-06	1.94e-06	2.46e-06	3.33e-06	7.68e-07	9.38e-07	1.64e-06	9.2e-07	3.22e-06	1.34e-06	2.72e-06	1.28e-06	2.04e-06	3.09e-06	2.25e-06	2.38e-06	2.18e-06	8.59e-07	5.72e-07	1.66e-06	1.7e-06	1.86e-06	4.15e-07	1.97e-06	4.96e-06	1.98e-06	1.26e-06	1.92e-06	1.21e-06	6e-07
140.903		0.00192152	0.00207477	0.00179624	0.00250574	0.00198506	0.00184559	0.00190793	0.00193533	0.00185943	0.00196428	0.00191273	0.00165171	0.00241415	0.00118109	0.00128468	0.00185758	0.00149805	0.00137685	0.00217127	0.00140168	0.00202232	0.00153833	0.00231956	0.00202513	0.00139108	0.00136554	0.00150004	0.00194124	0.0017409	0.000619	0.00155307	0.00148264	0.00194851	0.00209156	0.00181097	0.00174573	0.00105073	0.0014051	0.00138699	0.00155078	0.00204138	0.00160325	0.00152815	0.0016642	0.00196525	0.0016121	0.00148004	0.00217402
140.906		3.67e-05	5.86e-05	3.78e-05	6.32e-05	4.53e-05	2.89e-05	2.78e-05	4.77e-05	3.51e-05	4.67e-05	4.62e-05	3.14e-05	6.35e-05	9.6e-06	1.68e-05	3.65e-05	3.51e-05	2.2e-05	5e-05	1.31e-05	2.47e-05	2.78e-05	4.99e-05	4.26e-05	2.72e-05	3.52e-06	1.26e-05	3.55e-05	3.36e-05	1.51e-05	2.51e-05	3.24e-05	3.43e-05	4.31e-05	4.27e-05	3.96e-05	1.67e-05	9.4e-07	2.5e-05	1.57e-05	4.9e-05	3.37e-05	2.25e-05	2.45e-05	4.53e-05	2.57e-05	3.68e-05	4.91e-05
140.948		8.66e-07	1.71e-06	5.32e-07	3.41e-07	6.42e-07	1.56e-06	9.17e-07	2.62e-06	1.99e-06	1.83e-06	7.56e-07	8.44e-07	1.23e-06	5.17e-07	5.31e-07	2.39e-06	4.93e-07	1.04e-06	1.06e-06	8e-07	9.73e-07	2.98e-07	8.43e-07	8.47e-07	6.05e-07	1.68e-08	8.22e-07	1.01e-06	2.91e-07	5.25e-07	5.75e-07	1.69e-08	6.51e-07	1.87e-08	2.56e-06	3.47e-07	6.61e-07	8.27e-07	9.47e-07	8.82e-07	3.01e-07	2.16e-07	1.68e-09	1.89e-06	2.63e-06	1.76e-08	1.02e-06	4.41e-06
140.97		9.83e-06	1.14e-05	6.13e-06	1.19e-05	9.47e-06	1.08e-05	1.27e-05	1.61e-05	7.71e-06	9.2e-06	1.55e-05	7.41e-06	1.04e-05	7.29e-06	8.52e-06	5.91e-06	2.34e-05	5.86e-06	1.22e-05	3.37e-06	1.49e-05	1.89e-05	9.24e-06	1.27e-05	6.36e-06	1.27e-05	2.11e-05	1.08e-05	9.27e-06	4.94e-06	1.2e-05	1.63e-05	1.34e-05	1.1e-05	1.3e-05	8.82e-06	1.29e-05	1.21e-05	1.7e-05	9.94e-06	1.17e-05	9.83e-06	1.79e-05	1.26e-05	1.08e-05	9.66e-06	1.11e-05	5.39e-06
140.98		8.51e-05	6.28e-05	7.17e-05	0.000122	8.59e-05	6.84e-05	8.14e-05	8.2e-05	4.55e-05	8.22e-05	7.29e-05	5.3e-05	0.000137	3.67e-05	0.000102	7.99e-05	9.45e-05	0.00018	0.000181	7.46e-05	0.00017	9.09e-05	0.000188	4.62e-05	0.000231	6.64e-05	2.04e-05	9.47e-05	6.48e-05	7.44e-05	5.97e-05	0.000173	3.01e-05	0.000131	6.71e-05	7.71e-05	9.9e-05	7.23e-05	5.05e-05	8.08e-05	8.9e-05	9.58e-05	4.76e-05	9.94e-05	6.66e-05	0.000101	6.5e-05	8.16e-05
141.011		6.43e-06	4.66e-06	5.75e-06	3.65e-06	2.79e-06	5.7e-06	2.52e-06	7.13e-06	8.47e-06	5.57e-06	1.19e-05	9.54e-06	1.8e-06	3.45e-06	1.21e-06	3.44e-06	3.85e-06	5.83e-07	6.85e-06	4.55e-06	5.64e-06	9.48e-06	2.3e-06	1.17e-05	1.65e-06	7.63e-06	1.02e-05	9.73e-06	9.52e-06	1.43e-06	9.72e-06	5.75e-06	4.19e-06	9.51e-06	7.8e-06	6.06e-06	2.62e-06	1.32e-06	1.15e-05	3.9e-06	1.06e-05	1.15e-05	9.54e-06	4.63e-06	6.06e-06	5.85e-06	4.1e-06	4.65e-06
141.052		1.16e-06	4.41e-06	1.82e-06	1.89e-06	9.38e-07	2.77e-06	2.27e-06	2.1e-06	2e-06	3.28e-06	2.07e-06	5.09e-06	3.69e-06	1.26e-05	1.67e-05	3.39e-06	3.41e-06	1.4e-05	2.25e-06	1.53e-05	3.78e-06	2.26e-05	1.79e-05	2.01e-05	9.29e-06	1.82e-05	2.07e-05	1.59e-05	4.87e-06	9.1e-06	1.71e-06	1.46e-05	1.19e-06	2.78e-06	1.97e-06	1.52e-05	1.31e-05	1.83e-05	4.27e-06	1.98e-06	1.68e-06	4.86e-06	2e-05	4.13e-06	1.82e-06	1.04e-05	1.56e-05	2.62e-06
141.072		4.08e-05	2.41e-05	2.47e-05	4.25e-05	2.88e-05	1e-05	1.77e-05	1.94e-05	2.34e-05	1.8e-05	2.84e-05	2.39e-05	2.85e-05	2.74e-05	2.65e-05	2.11e-05	1.21e-05	1.87e-05	2.46e-05	2.7e-05	2.31e-05	2.92e-05	2.27e-05	1.5e-05	2.32e-05	3.49e-05	2.49e-05	1.92e-05	4.09e-05	1.53e-05	2.04e-05	4.69e-05	2.68e-05	4.47e-05	3.82e-05	2.33e-05	2.5e-05	2.35e-05	1.98e-05	2.53e-05	2.35e-05	2.16e-05	2.77e-05	3.95e-05	2.05e-05	2.5e-05	2.72e-05	2.76e-05
141.089		8.05e-05	9.98e-05	0.000101	5.68e-05	0.000102	2.57e-05	3.78e-05	0.000109	8.9e-05	0.000147	7.32e-07	7.25e-06	0.000113	0.000446	0.000615	0.000177	0.000152	0.000645	0.000256	0.000597	0.000194	0.000928	0.000694	0.000792	0.000472	0.000644	0.00076	0.000632	0.000205	0.000421	0.000176	0.000562	0.000206	0.000161	0.000271	0.000746	0.000728	0.000668	0.000228	0.000204	0.000185	0.00018	0.000856	0.000123	0.000188	0.000507	0.000637	0.000117
141.11		1.59e-06	2.87e-06	1.46e-06	1.09e-05	5.3e-06	2.74e-06	3.75e-06	2.34e-06	1.45e-06	8.04e-07	2.86e-06	1.49e-06	9.35e-07	7.82e-06	4.37e-06	2.85e-06	5.84e-06	2.51e-06	3.46e-06	5.77e-06	3.1e-06	8.69e-06	2.66e-06	3.92e-06	3.76e-06	1.38e-06	4.59e-06	4.92e-06	4.26e-06	3.96e-06	1.45e-06	3.84e-06	3.48e-06	2.94e-06	1.75e-06	3.12e-06	4.96e-06	3.89e-06	1.73e-06	3.16e-06	1.06e-06	5.03e-06	1.02e-05	2.72e-06	3.62e-06	2.12e-06	1.73e-06	1.77e-06
141.921		9.22e-06	1.03e-05	7.83e-06	1.72e-05	1.2e-05	8.76e-06	1.64e-05	1.27e-05	1.15e-05	1.22e-05	1.05e-05	6.69e-06	1.09e-05	4.6e-06	8.28e-06	9.15e-06	1.48e-05	7.92e-06	1.13e-05	5.84e-06	1.23e-05	9.55e-06	1.19e-05	1.25e-05	4.17e-06	5.25e-06	9.25e-06	1.3e-05	1.17e-05	6.16e-06	9.61e-06	4.93e-06	1.48e-05	9.94e-06	1.3e-05	5.81e-06	6.19e-06	5.82e-06	8.24e-06	9.11e-06	1.32e-05	1.15e-05	9.49e-06	8.4e-06	9.92e-06	7.49e-06	1.3e-05	9.4e-06
141.985		1.85e-05	1.89e-05	9.3e-06	2.97e-05	1.81e-05	1.6e-05	3.08e-05	2.14e-05	1.84e-05	2.45e-05	2.35e-05	1.84e-05	2.37e-05	1.55e-05	1.41e-05	2.08e-05	3.17e-05	9.3e-06	2.93e-05	7.22e-06	2.87e-05	2.34e-05	2.07e-05	1.74e-05	1.84e-05	1.1e-05	7.73e-06	2e-05	2.37e-05	1.39e-05	1.63e-05	1.55e-05	2.77e-05	2.39e-05	2.54e-05	1.78e-05	1.79e-05	1.42e-05	1.7e-05	1.82e-05	2.7e-05	2.17e-05	1.71e-05	1.93e-05	2e-05	1.39e-05	2.32e-05	1.69e-05
142.039		2.73e-06	5.17e-06	5.33e-06	5.47e-06	3.17e-06	4.82e-06	5.45e-06	5.2e-06	5.39e-06	4.88e-06	5.24e-06	9.92e-06	6.37e-06	2.34e-06	6.85e-06	4.71e-06	5.44e-06	4.05e-06	2.6e-06	1.92e-06	6.56e-06	7.07e-06	6.39e-06	5.53e-06	1.56e-06	9e-06	4.93e-06	4.02e-06	4.8e-06	1.57e-05	3.37e-06	3.26e-06	6.53e-06	5.64e-06	8.91e-06	7.22e-06	1.13e-05	8.9e-06	9.66e-06	6.95e-06	3.97e-06	8.4e-06	5.51e-06	1.29e-05	3.98e-06	4.67e-06	1.84e-05	6.94e-06
142.047		6.14e-06	7.84e-06	6.12e-06	7.33e-06	5.79e-06	2.54e-06	7.43e-06	3.99e-06	4.84e-06	6.08e-06	8.8e-06	8.13e-06	9.97e-06	5.79e-06	9.08e-06	3.4e-06	5.52e-06	8.45e-06	3.89e-06	3.53e-06	5.09e-06	1.21e-05	6.21e-06	7.76e-06	2.26e-06	8.77e-06	9.38e-06	5.15e-06	5.31e-06	2.23e-06	4.29e-06	2.5e-05	5.37e-06	4.55e-06	6.09e-06	6.31e-06	9.41e-06	4.01e-06	4.22e-06	5.87e-06	5.56e-06	4.32e-06	7.8e-06	5.79e-06	4.33e-06	5.74e-06	5.34e-06	4.88e-06
142.073		1.4e-06	7.65e-07	1.25e-06	6.11e-07	9.82e-08	6.32e-07	8.39e-07	4.81e-08	4.88e-08	9.83e-08	7.32e-07	9.03e-07	1.76e-06	8.78e-07	1.19e-06	1.79e-06	5.33e-07	7.49e-07	7.69e-07	9.33e-07	1.6e-06	8.83e-07	9.02e-07	7.92e-07	1.59e-06	1e-07	7.5e-07	1.11e-06	2.73e-06	4.95e-07	6.23e-07	3.07e-06	1.48e-06	1.28e-06	1.45e-06	2.3e-06	6.28e-07	1.02e-07	6.59e-07	2.01e-06	1.34e-06	1.13e-06	7.9e-07	4.14e-06	6.42e-07	1.23e-06	1.86e-06	6.6e-07
142.092		2.99e-06	4.94e-07	3.48e-06	1.41e-06	3.61e-06	1.25e-06	1.56e-06	4.28e-06	3.12e-06	6.66e-06	3.59e-06	4.67e-07	3.6e-06	2.22e-05	2.84e-05	6.21e-06	8.03e-06	2.77e-05	1.25e-05	2.62e-05	8.25e-06	3.79e-05	2.91e-05	3.76e-05	1.96e-05	3.21e-05	3.72e-05	2.5e-05	8.53e-06	1.77e-05	7.16e-06	2.66e-05	6.37e-06	9.3e-06	9.24e-06	3.54e-05	3.88e-05	3.07e-05	1.2e-05	6.73e-06	6.55e-06	7.29e-06	3.95e-05	3.25e-06	8.26e-06	2.22e-05	2.92e-05	4.12e-06
142.9		0.000264	0.000294	0.000247	0.000345	0.000259	0.000267	0.000261	0.000287	0.000255	0.000274	0.000279	0.00024	0.00032	0.000149	0.000172	0.000281	0.000215	0.000187	0.000303	0.000183	0.000284	0.000214	0.000308	0.000283	0.000194	0.00018	0.000196	0.00025	0.000246	8.03e-05	0.000203	0.000209	0.000265	0.000285	0.000264	0.000234	0.000133	0.000192	0.000196	0.000224	0.000289	0.000228	0.000208	0.000212	0.000301	0.000226	0.000206	0.000309
142.939		1.07e-05	7.45e-06	4.43e-06	1.26e-05	9.43e-06	1.13e-06	3.57e-07	8.95e-06	9.62e-06	1.55e-05	8.3e-06	5.52e-06	7.47e-06	2.27e-05	1.53e-05	1.26e-05	3.75e-06	7.87e-06	1.2e-05	3.12e-06	3.17e-05	1.91e-05	1.84e-06	5.54e-06	9.28e-06	4.29e-06	1.88e-05	3.33e-06	2.73e-05	6.76e-06	1.24e-05	1.3e-05	5.29e-06	1.43e-06	6.54e-06	2.44e-06	6.56e-06	2.29e-06	9.23e-07	5.56e-06	1.29e-05	2.82e-06	6.12e-06	1.47e-05	4.3e-06	9.51e-07	1.69e-06	4.34e-06
142.967		5.15e-05	4.8e-05	5.58e-05	3.99e-05	3.1e-05	2.83e-05	2.67e-05	1.62e-05	3.07e-05	3.51e-05	5.76e-05	4.93e-05	3.49e-05	2.26e-05	6.34e-06	5.44e-05	3.22e-05	2.98e-05	1.85e-05	2.25e-05	2.98e-05	1.59e-05	3.29e-05	1.57e-05	2.31e-05	2.13e-05	3.21e-05	2.64e-05	2.44e-05	1.92e-05	2.81e-05	1.29e-05	3.03e-05	3.2e-05	5.75e-05	9.84e-06	1.29e-05	3.02e-05	3.34e-05	1.1e-05	3.37e-05	3.55e-05	3.73e-05	3.55e-05	2.87e-05	2.25e-05	6.19e-06	6.14e-05
142.977		3.84e-05	2.85e-05	2.71e-05	5.32e-05	3.2e-05	3.12e-05	3.35e-05	3.49e-05	2.03e-05	4.28e-05	3.28e-05	2.3e-05	4.89e-05	1.69e-05	3.4e-05	3.12e-05	4.97e-05	7.59e-05	8.34e-05	2.79e-05	7.72e-05	4.08e-05	6.59e-05	1.37e-05	8.07e-05	2.37e-05	8.2e-06	3.61e-05	3.12e-05	3.12e-05	2.05e-05	7.17e-05	1.09e-05	4.61e-05	3.05e-05	3.2e-05	4.84e-05	2.94e-05	2.3e-05	3.31e-05	4.12e-05	3.95e-05	1.56e-05	4.09e-05	2.45e-05	4.08e-05	2.78e-05	2.79e-05
143.031		1.93e-05	2.75e-05	1.66e-05	1.05e-05	2.49e-05	1.35e-05	1.46e-05	1.93e-05	1.41e-05	1.68e-05	2.27e-05	2.54e-05	1.61e-05	1.82e-05	4.79e-05	1.23e-05	1.51e-05	2.09e-05	1.18e-05	1.59e-05	2.51e-05	2.56e-05	1.96e-05	1.93e-05	1.12e-05	3.37e-05	2.51e-05	1.86e-05	2.18e-05	2.77e-05	1.47e-05	1.37e-05	2.28e-05	9.53e-06	2.66e-05	2.21e-05	3.06e-05	3.76e-05	2.49e-05	2.54e-05	9.21e-06	2.49e-05	2.55e-05	2.74e-05	1.37e-05	2e-05	3.14e-05	1.86e-05
143.042		6.7e-07	1.83e-06	9.43e-07	7.99e-06	1.11e-06	1.92e-06	1.25e-06	1.95e-06	9.85e-07	1.11e-06	1.52e-06	2.21e-06	2.29e-06	1.85e-06	1.53e-06	1.13e-06	9.73e-06	1.21e-05	1.13e-05	1.66e-06	7.89e-06	2.67e-06	1.53e-05	2.64e-06	9.35e-06	1.89e-06	1.09e-06	1.57e-06	8.44e-08	1.58e-07	3.28e-07	8.86e-06	2.29e-06	6.88e-06	4.76e-07	1.12e-06	3.03e-06	1.15e-06	2.12e-06	4.8e-06	1.06e-06	2.36e-06	5.01e-07	2.09e-06	1.85e-06	5.86e-06	7.62e-07	1.46e-06
143.054		0.00014	6.35e-05	9.27e-05	0.000222	0.000114	0.000118	8.35e-05	0.000108	3.97e-05	0.000163	6.54e-05	4e-05	0.000263	3.65e-05	0.000178	0.000119	0.000138	0.000452	0.000528	0.000133	0.000422	0.000152	0.000397	4.09e-05	0.000679	0.000104	0.000112	0.000211	9.31e-05	0.000138	9.32e-05	0.000618	1.87e-05	0.000313	4.23e-05	0.000112	0.00013	0.000114	5.99e-05	0.000101	0.000222	0.000147	5.1e-06	0.000142	9.53e-05	0.000177	9.5e-05	4.38e-05
143.068		2e-06	2.37e-06	7.89e-07	2.59e-06	3.01e-06	2.08e-06	1.62e-06	5.34e-07	2.48e-06	8.21e-07	9.6e-07	9.93e-08	2.24e-06	5.23e-06	3.79e-06	2.57e-06	3.15e-06	3.81e-06	3.23e-06	5.73e-06	2.85e-06	1.03e-05	5.96e-06	9.26e-06	3.59e-06	5.48e-06	7.28e-06	7.23e-06	3.44e-06	2.73e-06	2.52e-06	4.15e-06	1.59e-06	3.11e-06	4.38e-06	7.33e-06	4.97e-06	4.96e-06	2.14e-06	2.38e-06	3.88e-06	5.03e-06	8.55e-06	7.65e-08	2.69e-06	4.04e-06	6e-06	2.78e-06
143.919		3.65e-06	5.95e-06	3.15e-06	9.72e-06	3.17e-06	1.58e-06	6.94e-06	6.25e-06	2.09e-06	5.32e-06	4.92e-06	1.93e-06	4.16e-06	7.84e-07	2.59e-06	5.27e-06	9.17e-06	3.1e-07	5.48e-06	1.1e-06	3.55e-06	4.1e-06	2.55e-06	4.97e-06	9.17e-07	3.26e-06	4.09e-06	4.07e-06	5.1e-06	1.93e-06	3.45e-06	1.28e-06	6.48e-06	3.51e-06	6.83e-06	5.25e-06	1.98e-06	1.15e-06	2.35e-06	1.14e-06	4.83e-06	1.58e-06	4.02e-06	3.34e-06	5.87e-06	4.04e-06	4.63e-06	6.3e-06
144		1.62e-06	1.91e-06	9.73e-07	2.88e-06	1.73e-06	1.95e-07	1.82e-06	1.56e-06	4.67e-07	3.02e-06	3.34e-06	2.04e-06	3.29e-06	2.28e-06	2.21e-06	2.58e-06	4.07e-06	6.01e-06	6.53e-06	2.37e-06	6.03e-06	2.06e-06	3.82e-06	2.26e-06	4.24e-06	5.85e-07	2.25e-06	2.39e-06	1.91e-06	1.25e-06	1.36e-06	5.58e-06	1.54e-06	2.14e-06	2.36e-06	6.11e-07	4.05e-06	5.94e-07	4.61e-07	1.49e-06	1.97e-06	3.1e-06	1.67e-06	5.07e-06	1.79e-06	3.03e-06	3.17e-06	2.16e-06
144.033		8.49e-06	1.33e-05	8.99e-06	9.86e-06	1.14e-05	1.01e-05	1.16e-05	1.46e-05	1.01e-05	1.16e-05	1.2e-05	9.37e-06	1.18e-05	9.04e-06	7.05e-06	1.05e-05	1.62e-05	9.15e-06	1.42e-05	7.26e-06	1.08e-05	1.23e-05	1.51e-05	9.62e-06	1.03e-05	8.43e-06	9.7e-06	1.01e-05	9.1e-06	1.18e-05	7.81e-06	9.29e-06	1.14e-05	1.59e-05	9.68e-06	1.1e-05	1.27e-05	9.11e-06	1.52e-05	1.17e-05	9.86e-06	9.67e-06	1.38e-05	1.01e-05	8.75e-06	1.25e-05	2.26e-05	1.04e-05
144.102		8.11e-06	9.42e-06	5.56e-06	1.18e-05	5.93e-06	5.96e-07	9.74e-06	4.23e-06	3.38e-06	6.01e-06	4.55e-06	8.4e-06	7.2e-06	5.43e-06	2.05e-05	1.39e-05	5.31e-05	8.2e-06	2.08e-05	1.83e-05	1.62e-05	6.66e-06	2.79e-05	7.47e-07	3.35e-05	1.23e-05	6.13e-06	2.01e-06	4.9e-06	1.22e-05	1.2e-05	2.15e-05	1.8e-05	2.5e-05	1.33e-05	9.18e-06	4.33e-05	1.18e-05	2.41e-06	2.52e-05	9.23e-06	2.54e-06	1.27e-05	3.08e-05	9.02e-06	3.81e-07	3.62e-06	8.54e-06
144.927		3.76e-05	4.74e-05	6.03e-05	3.55e-05	3.73e-05	2.98e-05	2.03e-05	2.13e-05	3.72e-05	3.7e-05	4.16e-05	6.13e-05	3.3e-05	2.66e-05	6.17e-06	5.4e-05	2.06e-05	3.92e-05	2.27e-05	4.62e-05	2.11e-05	1.55e-05	4.04e-05	2.29e-05	2.85e-05	2.77e-05	2.69e-05	2.54e-05	2.1e-05	2.39e-05	3.14e-05	1.52e-05	3.29e-05	3.71e-05	4.06e-05	2.31e-05	1.51e-05	2.71e-05	2.54e-05	1.84e-05	3.38e-05	3.45e-05	3.72e-05	2.97e-05	2.47e-05	2.89e-05	1.61e-06	5.63e-05
144.959		4.31e-06	4.68e-06	2.03e-06	3e-06	2.18e-06	2.79e-06	1.15e-06	9.6e-07	2.7e-06	6.16e-07	4.98e-06	4.03e-06	6.6e-06	1.22e-06	9.25e-07	6.66e-06	1.16e-06	2.65e-06	1.7e-06	1.56e-06	4.12e-07	1.47e-06	1.99e-06	1.62e-06	2.16e-06	1.57e-06	1.88e-06	2.57e-06	1.17e-06	1.9e-06	1.36e-06	6.62e-07	1.53e-06	1.46e-06	4.56e-07	1.84e-06	1.56e-06	1.49e-06	7.41e-07	4.74e-07	1.9e-06	3.85e-07	1.72e-06	1.35e-06	1.93e-06	5.45e-07	2.7e-08	4.65e-06
144.984		0.000301	0.000339	0.000228	0.000443	0.000336	0.000254	0.000379	0.000357	0.000274	0.000345	0.00043	0.000241	0.000398	0.000227	0.000237	0.000374	0.00041	0.000179	0.000345	0.000144	0.000334	0.000338	0.000409	0.000272	0.000224	0.000175	0.000286	0.000311	0.0003	0.000204	0.00027	0.000188	0.000425	0.000307	0.00043	0.000205	0.000209	0.000221	0.000289	0.00026	0.000301	0.000277	0.000341	0.000263	0.000286	0.000199	0.000346	0.000379
144.996		9.53e-06	6.57e-06	1.26e-05	1.28e-05	6.63e-06	9.44e-06	6.08e-06	9e-06	2.74e-06	7.55e-06	6.97e-06	9.11e-06	1.49e-05	7.07e-06	2.76e-06	1.02e-05	6.15e-06	2.39e-05	9.88e-06	1.08e-05	1.4e-05	5.33e-06	1.17e-05	3.76e-06	8.37e-06	5.23e-06	1.93e-06	1.13e-05	5.79e-06	6.55e-06	7.95e-06	1.28e-05	8.12e-06	1.48e-05	7.13e-06	1.67e-06	4.05e-06	6.53e-06	4.78e-06	2.74e-06	9.53e-06	1.21e-05	8.3e-06	8.79e-06	5.7e-06	8.83e-06	7.52e-07	1.42e-05
145.047		2.02e-05	1.83e-05	1.64e-05	2.1e-05	2.34e-05	1.63e-05	1.26e-05	1.95e-05	2.22e-05	1.09e-05	1.45e-05	1.57e-05	1.12e-05	1.2e-05	2.47e-05	1.07e-05	1.65e-05	2.68e-05	6.02e-05	1.53e-05	3.08e-05	1.76e-05	4.06e-05	3.3e-06	4.6e-05	1.78e-05	1.19e-05	2.17e-05	1.93e-05	2.24e-05	6.5e-06	3.21e-05	1.18e-05	2.16e-05	1.4e-05	4.46e-06	2.91e-05	1.18e-05	1.56e-05	1.22e-05	2.08e-05	1.15e-05	8.19e-06	1.6e-05	1.27e-05	1.3e-05	1.9e-05	1.19e-05
145.574		4.81e-06	5.78e-06	9.94e-06	1.26e-05	6.93e-06	7.43e-06	8.61e-06	6.36e-06	1.4e-05	1.33e-05	7.15e-06	7.99e-06	1.1e-05	5.61e-06	5.35e-06	7.77e-06	1.13e-05	7.97e-06	9.5e-06	8.31e-06	1.05e-05	4.44e-06	8.71e-06	6.19e-06	8.06e-06	8.98e-06	9.72e-06	1.1e-05	8.63e-06	6.54e-06	7.98e-06	1.28e-05	8.95e-06	8.73e-06	1.02e-05	7.49e-06	7.96e-06	1.07e-05	8.58e-06	8.24e-06	1.08e-05	8.4e-06	1.07e-05	7.16e-06	8.38e-06	6.12e-06	6.91e-06	7.6e-06
145.987		2.62e-06	4.14e-06	1.06e-06	4.16e-06	5.15e-06	3.23e-06	2.54e-06	3.08e-06	2.59e-06	3.74e-06	4.59e-06	2.96e-06	1.9e-06	1.93e-06	2.57e-06	5.61e-06	3.37e-06	1.77e-06	3.79e-06	1.23e-06	9.07e-07	2.87e-06	5.52e-06	1.96e-06	2.28e-06	1.7e-06	3.75e-07	2.94e-06	2.65e-06	2.17e-06	1.39e-06	1.41e-06	2.71e-06	3.01e-06	6.51e-06	1.06e-06	1.44e-07	1.53e-06	1.79e-06	2.24e-06	2.74e-06	1.91e-07	7.73e-07	3.78e-06	3.25e-06	2.2e-06	2.98e-06	3.16e-06
146.066		5.66e-06	1.05e-05	3.66e-06	1.26e-05	1.17e-05	1.02e-05	1.03e-05	1.49e-05	4.3e-06	1.49e-05	1.19e-05	1.97e-05	1.36e-05	4.34e-06	3.71e-06	1.4e-05	1.02e-05	5.69e-06	1.39e-05	2.86e-06	9.72e-06	1.25e-05	1.45e-05	1.07e-05	6.69e-06	4.35e-06	1e-05	7.27e-06	2.12e-06	7.21e-06	6.9e-06	7.31e-06	1.54e-05	1.38e-05	8.37e-06	1.12e-05	1.11e-05	8.57e-06	6.29e-06	1.22e-05	1.39e-06	8.43e-06	7.96e-06	8.28e-06	3.29e-06	1.07e-05	1.99e-05	1.05e-05
146.95		1.42e-06	1.26e-06	1.2e-06	9.21e-07	7.87e-07	8.94e-07	1.07e-06	1.51e-06	1.45e-06	1.52e-06	1.89e-06	3.49e-06	8.86e-07	2.43e-06	8.42e-07	2.17e-06	1.2e-06	8.47e-07	7.94e-07	8.37e-07	8.9e-07	7.93e-07	1.04e-06	9.16e-07	7.44e-07	7.59e-07	7.51e-07	1.23e-06	7.86e-07	6.46e-07	7.07e-07	8.92e-07	8.01e-07	1.07e-06	1.35e-06	1.34e-08	6.34e-07	6.72e-07	1.22e-08	1.21e-08	8.13e-07	5.47e-07	1.97e-06	7.39e-07	7.38e-07	3.84e-07	1.63e-06	3.59e-06
146.98		0.000144	0.000183	0.000123	0.000228	0.000194	0.000135	0.000196	0.000184	0.000132	0.00017	0.000225	0.000139	0.000179	0.000118	0.000131	0.000207	0.000202	0.000105	0.00017	5.57e-05	0.000196	0.000168	0.00021	0.000133	0.000114	9.79e-05	0.000149	0.000154	0.000151	0.000102	0.000131	9.05e-05	0.000209	0.000143	0.000227	0.000103	0.000101	0.000108	0.000126	0.000132	0.000156	0.000146	0.000172	0.000125	0.000146	9.31e-05	0.000182	0.000199
146.99		1.81e-05	2.62e-05	1.67e-05	3.57e-05	2.29e-05	1.78e-05	3.35e-05	2.77e-05	2.01e-05	2.69e-05	3.13e-05	1.99e-05	2.98e-05	9e-06	1.74e-05	2.15e-05	3.67e-05	1.16e-05	1.99e-05	1.4e-05	3.08e-05	2.57e-05	2.75e-05	1.52e-05	1.3e-05	1.1e-05	2.02e-05	2.45e-05	2.25e-05	1.09e-05	2.04e-05	1.05e-05	3.65e-05	2.47e-05	2.74e-05	2.35e-05	1.99e-05	1.75e-05	2.07e-05	1.61e-05	2.82e-05	2.15e-05	2.55e-05	2.36e-05	2.02e-05	1.83e-05	2.51e-05	2.11e-05
147.003		1.15e-05	3.49e-05	3.08e-06	2.64e-05	2.37e-05	4.43e-06	1.41e-05	4.67e-06	2.71e-06	2.19e-05	3.16e-05	3.11e-05	6.78e-06	3.93e-05	6.48e-06	5.86e-05	1.65e-05	5.21e-05	3.17e-05	6.87e-06	4.17e-05	2.4e-06	4.62e-05	2.59e-06	7.48e-05	2.99e-05	2.27e-05	4.05e-06	1.61e-05	3.18e-05	1.58e-05	3.34e-05	2.07e-05	4.24e-05	2.98e-05	9.42e-07	2.13e-05	2.61e-05	8.21e-07	2.51e-06	1.71e-05	3.72e-05	2.74e-05	2.23e-05	1.96e-05	2.67e-05	6.89e-06	7.98e-05
147.039		3.53e-06	1.18e-05	1.51e-05	2.96e-05	1.95e-05	5.87e-06	1.72e-05	1.08e-05	6.63e-06	2.8e-05	1.94e-05	1.14e-05	1.21e-05	0.000103	6.54e-05	5.1e-05	1.9e-05	5.02e-05	1.63e-05	7.63e-05	5.64e-05	0.00013	5.69e-05	6.53e-05	3.83e-05	0.000126	0.000115	0.000117	7.42e-05	5.27e-05	6.08e-05	5.36e-05	4.01e-05	3.98e-05	4.54e-05	0.000137	6.66e-05	7.64e-05	6.87e-05	6.05e-05	4.93e-05	4.65e-05	7.37e-05	4.98e-05	4.57e-05	3.58e-05	0.000107	1.91e-05
147.062		8.04e-06	3.65e-06	6.75e-06	1.94e-05	1.22e-05	7.58e-06	1.06e-05	1.03e-05	2.19e-06	8.21e-06	9.93e-06	8.4e-06	1.19e-05	5.34e-06	1.09e-05	1.12e-05	2.03e-05	3.53e-05	3.39e-05	8.78e-06	1.85e-05	1.2e-05	3.44e-05	5.84e-06	3e-05	1.13e-05	5.26e-06	1.12e-05	4.7e-06	1.45e-05	3.11e-06	2.57e-05	9.73e-06	1.95e-05	1.19e-05	1.02e-05	1.33e-05	8.69e-06	6.34e-06	1.4e-05	5.56e-06	1.11e-05	6.73e-06	1.19e-05	4.36e-07	1.65e-05	1.15e-05	8.08e-06
147.95		1.02e-05	6.72e-06	6.77e-06	1.8e-05	1.06e-05	1.03e-05	1.35e-05	9.96e-06	5.19e-06	1.3e-05	1.19e-05	5.46e-06	1.6e-05	3.34e-06	1.32e-05	1.12e-05	2.25e-05	3.25e-05	2.21e-05	7.1e-06	2.67e-05	1.13e-05	2.47e-05	3.03e-06	2.04e-05	8.28e-06	1.46e-06	1.16e-05	1.07e-05	9.21e-06	5.38e-06	3.19e-05	2.72e-06	1.67e-05	1.1e-05	7e-06	1.88e-05	8.76e-06	7.09e-06	1.03e-05	1.63e-05	1.02e-05	1.07e-05	1.24e-05	8.42e-06	1.48e-05	1.09e-05	1.12e-05
147.982		1.77e-05	3e-05	1.3e-05	3.19e-05	2.55e-05	1.65e-05	2.94e-05	2.03e-05	1.67e-05	2.24e-05	2.42e-05	1.78e-05	2.41e-05	1.07e-05	9.15e-06	2.66e-05	2.35e-05	8.64e-06	2.57e-05	1e-05	2.19e-05	2.21e-05	2.46e-05	1.36e-05	1.25e-05	9.75e-06	1.94e-05	1.5e-05	1.65e-05	1.03e-05	1.48e-05	1.2e-05	2.99e-05	2.08e-05	2.86e-05	1.25e-05	1.27e-05	1.15e-05	2.09e-05	1.84e-05	1.53e-05	1.77e-05	1.92e-05	1.52e-05	1.68e-05	1.61e-05	2.2e-05	2.66e-05
148.004		0.000301	0.000377	0.000232	0.000383	0.000246	0.000332	0.000274	0.00055	0.000567	0.000303	0.000412	0.000381	0.000543	0.000178	0.00016	0.000207	0.000313	0.000191	0.000233	0.000173	0.000182	0.000341	0.000316	0.000331	0.000225	0.000219	0.000293	0.000244	0.000303	9.02e-05	0.000325	0.000179	0.000226	0.000365	0.000334	0.000177	0.000253	0.000201	0.000291	0.000187	0.000224	0.000225	0.000305	0.000266	0.000294	0.000119	0.000203	0.000289
148.035		4.48e-06	2.01e-06	3.7e-06	2.48e-06	5.22e-07	3.93e-06	2.27e-07	2.61e-06	2.84e-06	3e-06	2.68e-06	2.01e-06	1.1e-06	7.19e-06	1.4e-06	3.56e-06	7.14e-06	3.86e-06	2.07e-06	4.18e-06	4.49e-06	4.21e-06	8.72e-08	4.04e-06	3.88e-06	7.28e-06	3.21e-06	7.32e-06	8.17e-06	7.5e-06	3.57e-06	1.14e-05	6.16e-06	7.18e-06	5.48e-06	4.97e-06	5.79e-06	4.86e-06	4.1e-06	2.8e-06	6.5e-06	4.7e-06	5.16e-06	9.53e-06	8.67e-06	4.96e-06	2.26e-06	2.59e-06
148.935		5.29e-06	7.86e-06	4.55e-06	1.36e-05	6.55e-06	2.8e-06	5.33e-06	4.39e-06	1.64e-06	1.57e-05	4.18e-06	3.99e-06	4.44e-06	1.67e-05	8.44e-06	1.95e-05	1.07e-05	1.44e-05	1.44e-05	1.9e-05	1.61e-05	2.46e-05	2.04e-05	2.38e-05	1.34e-05	1.29e-05	1.29e-05	1.52e-05	1.49e-05	5.97e-06	1.04e-05	1.08e-05	1.41e-05	1.55e-05	2.39e-05	2e-05	1.45e-05	1.15e-05	1.22e-05	1.24e-05	1.54e-05	7.52e-06	1.93e-05	9.7e-06	1.54e-05	1.49e-05	1.31e-05	1.27e-05
148.979		8.45e-05	0.00012	6.69e-05	0.000146	0.000106	8.91e-05	0.000115	0.000117	8.51e-05	0.000109	0.000148	7.84e-05	0.000128	6.27e-05	7.47e-05	0.000121	0.000127	6.59e-05	0.000121	5.16e-05	9.98e-05	0.000114	0.000127093	9.8e-05	6.6e-05	6.61e-05	0.000104	0.00011	0.000105	4.81e-05	7.08e-05	6.19e-05	0.000119	8.45e-05	0.000134	7.99e-05	7.33e-05	7.29e-05	9.13e-05	9.24e-05	0.000101	8.55e-05	0.000121	8.91e-05	9.34e-05	6.73e-05	0.000122	0.000144
148.986		1.17e-05	1.5e-05	1.1e-05	2.17e-05	1.32e-05	1.15e-05	1.67e-05	1.51e-05	1.04e-05	1.09e-05	1.73e-05	1.28e-05	1.46e-05	3.93e-06	8.95e-06	1.66e-05	2.19e-05	1.37e-05	1.63e-05	9.32e-06	1.7e-05	1.26e-05	1.43e-05	1.36e-05	1.34e-05	8.55e-06	1.29e-05	1.02e-05	1.09e-05	9.85e-06	6.89e-06	1.43e-05	1.93e-05	1.22e-05	1.29e-05	9.7e-06	1.33e-05	1.28e-05	1.16e-05	1.61e-05	1.93e-05	1.46e-05	1.15e-05	1.24e-05	1.04e-05	1.17e-05	1.41e-05	1.48e-05
149.019		7.16e-06	0.000163	0.000359	0.000371	0.000195	0.000281	0.000346	0.000717	0.000333	0.000343	0.000421	0.000173	0.000492	0.00325604	0.00110285	0.00204178	0.000608	0.0018514	0.000341	0.000945	0.000738	0.000844	0.00289216	0.000392	0.00452165	0.00194638	0.000431	0.000301	0.00127945	0.0026267	0.000729	0.0026488	0.000718	0.0018944	0.00018	0.00106426	0.000746	0.00152566	0.000794	0.000945	0.000724	0.000615	6.87e-05	0.000885	0.000708	0.000856	0.000397	0.000298
149.063		9.02e-07	5.45e-07	1.15e-06	3.51e-07	9.1e-07	6.08e-07	1.04e-06	1.42e-06	1.39e-06	9.11e-07	1.08e-06	1.11e-06	6.63e-07	3.31e-06	4.18e-06	9.24e-07	1.27e-06	6.9e-06	2.7e-06	5.44e-06	1.03e-06	9.1e-06	8.07e-06	4.21e-06	9.42e-06	4.52e-06	6.98e-06	5.5e-06	2.99e-07	4.85e-06	1.11e-06	8.34e-06	1.95e-06	1.89e-06	1.07e-06	4.35e-06	1.81e-06	7.39e-06	1.31e-07	1.3e-07	3.09e-07	1.41e-06	2.96e-06	9.04e-07	2.81e-07	7.22e-06	5.01e-06	2e-06
149.947		8.65e-06	1.74e-06	2.58e-06	1.6e-05	8.7e-06	7.82e-06	1.36e-05	8.01e-06	3.6e-06	8.42e-06	8.92e-06	3.74e-06	1.21e-05	3.99e-06	7.06e-06	9.71e-06	1.88e-05	2.34e-05	2.84e-05	6.41e-06	2.17e-05	8.44e-06	1.56e-05	5.55e-06	1.9e-05	1.04e-05	3.76e-06	9.27e-06	9.79e-06	1.11e-05	4.03e-06	2.13e-05	6.57e-06	1.59e-05	1.03e-05	7.66e-06	1.44e-05	5.04e-06	5.95e-06	1.08e-05	1.43e-05	1.52e-05	7.36e-06	1.3e-05	7.05e-06	1.04e-05	8.81e-06	7.49e-06
149.999		7.3e-06	1.05e-05	5.95e-06	8.93e-06	4.03e-06	7.05e-06	1.01e-05	1.73e-05	1.29e-05	6.45e-06	1.85e-05	1.16e-05	1.47e-05	6.52e-06	3.4e-06	2.65e-06	7.12e-06	5.18e-06	6.99e-06	2.32e-06	3.97e-06	6.1e-06	7.79e-06	8.98e-06	4.03e-06	6.64e-06	6.99e-06	5.64e-06	9.44e-06	6.02e-07	7.02e-06	5.74e-06	5.91e-06	8.76e-06	9.38e-06	4.9e-06	5.57e-06	4.25e-06	5.04e-06	2.06e-06	3.78e-06	6.65e-06	7.07e-06	7.1e-06	6.94e-06	1.29e-06	5.06e-06	6.68e-06
150.022		4.53e-06	2.22e-07	7.07e-06	1.28e-05	5.11e-06	6.09e-06	6.06e-06	1.86e-05	6.42e-06	1.01e-05	9.03e-06	4.91e-08	1.27e-05	0.000107	4.03e-05	6.32e-05	1.89e-05	5.52e-05	9.38e-06	2.52e-05	1.54e-05	1.95e-05	8.54e-05	9.35e-06	0.000136	6.17e-05	1.07e-05	1.23e-05	4.28e-05	7.18e-05	2.29e-05	8.44e-05	2.08e-05	5.38e-05	5.02e-06	2.36e-05	2.04e-05	4.59e-05	2.47e-05	2.79e-05	2.06e-05	1.55e-05	6.38e-06	2.8e-05	2.14e-05	2.35e-05	1.59e-05	8.29e-06
150.077		1.58e-06	1.04e-06	9.26e-07	3.52e-06	9.84e-08	8.66e-07	2.71e-06	1.61e-06	9.68e-07	1.59e-06	1.92e-06	1.18e-06	9.86e-07	1.08e-06	6e-07	9.99e-08	3.53e-06	1.93e-06	2.68e-06	1.6e-06	1.51e-06	1.03e-06	1.84e-06	2.99e-06	1.36e-06	1e-07	1.03e-06	1.68e-06	2.67e-06	5.34e-07	1.25e-06	1.52e-06	3.72e-06	1.48e-06	1.03e-06	9.95e-07	1.5e-06	1.08e-06	9.04e-07	8.96e-07	1.57e-06	1.75e-06	1.08e-06	1.2e-06	7.82e-07	1.04e-06	2.64e-06	9.05e-07
150.089		3.6e-07	7.88e-07	2.17e-06	2.39e-07	1.61e-06	8.2e-07	5.81e-08	1.06e-06	1.02e-06	6.32e-07	2.24e-08	2.53e-06	7.55e-07	2.12e-06	2.31e-06	1.08e-06	5.87e-08	3.73e-06	2.36e-08	3.79e-06	2.76e-06	1.68e-06	5.96e-06	3.19e-06	2.2e-06	2.95e-06	2.07e-06	4.21e-06	2.04e-07	3.27e-06	6.85e-08	1.35e-06	8.96e-07	1.36e-06	9.7e-07	2.09e-06	8.69e-07	2.53e-06	1.27e-06	1.17e-06	2.11e-07	7.99e-07	6.93e-07	1.22e-06	8.68e-07	1.51e-06	1.1e-06	2.02e-08
150.93		3.2e-06	9.07e-06	3.16e-06	6.52e-06	1.01e-06	2.57e-06	3.27e-06	4.35e-06	1.43e-06	4.07e-06	7.2e-06	6e-06	5.44e-06	2.83e-06	2.81e-06	5.69e-06	4.57e-06	4.74e-06	6.5e-06	5.07e-06	7.88e-06	6.65e-06	7.7e-06	8.44e-06	2.67e-06	3.02e-06	5.3e-06	2.76e-06	4.02e-06	1.27e-06	3.98e-06	5.44e-07	7.16e-06	5.85e-06	8e-06	5.39e-06	2.33e-06	4.1e-06	2.25e-06	3.35e-06	6.92e-06	4.61e-06	7.93e-06	1.88e-06	4.83e-06	2.67e-06	2.34e-06	1.08e-05
150.977		0.000254	0.000227	0.000168	6.71e-05	0.000174	0.000241	0.000151	0.000328	0.000322	0.000249	0.000272	0.000378	0.000213	0.000197	0.000308	0.000126	0.000235	0.00011	0.000274	0.000158	0.00032	0.00036	0.000241	0.000369	0.000201	0.000278	0.000377	0.000298	0.000288	0.000139	0.000438	0.000517	0.000302	0.000313	0.000223	0.000264	0.000275	0.000365	0.000371	0.000238	0.000215	0.000322	0.000329	0.00027	0.000142	0.00033	0.000205	0.000125
150.998		9e-06	9.17e-06	9.57e-06	6.42e-06	3.39e-06	5.64e-06	5.35e-06	2.5e-06	2.93e-06	4.89e-06	5.48e-06	4.53e-06	4.74e-06	7.93e-06	4.78e-06	2.96e-06	5.03e-06	3.76e-06	3.33e-06	6.28e-06	3.4e-06	5.42e-06	8.55e-06	4.95e-06	2.85e-06	2.58e-06	2.55e-06	3.17e-06	9.22e-06	4.58e-06	8.2e-06	1.94e-06	1.14e-05	2.51e-06	3.89e-06	5.93e-06	2.91e-06	6.07e-06	2.35e-07	2.89e-06	7.63e-06	4.69e-06	3.19e-06	6.35e-06	6.9e-06	4.89e-06	8.93e-06	1.14e-06
151.048		2.19e-05	1.56e-05	1.93e-05	2.03e-05	2.54e-05	1.37e-05	1.27e-05	1.99e-05	2e-05	1.97e-05	1.15e-05	1.33e-05	2.68e-05	1.2e-05	2.79e-05	2.04e-05	2e-05	2.09e-05	4.65e-05	1.72e-05	3.51e-05	2.03e-05	1.56e-05	1.94e-05	9.53e-06	1.94e-05	1.49e-05	2.02e-05	1.99e-05	1.31e-05	1.02e-05	5.24e-05	1.74e-05	2.77e-05	3.04e-05	2.48e-05	1.55e-05	1.86e-05	2.18e-05	1.74e-05	2.09e-05	2.23e-05	2.33e-05	5.17e-05	1.65e-05	2.1e-05	1.8e-05	1.19e-05
151.073		1.14e-09	2.19e-06	1.55e-06	1.16e-06	2.76e-06	2.17e-06	1.77e-06	1.2e-06	5.23e-08	1.96e-06	1.07e-06	4.17e-06	9.77e-07	8.8e-06	1.52e-05	2.34e-06	2.09e-06	1.71e-05	2.42e-06	1.54e-05	1.71e-06	2.09e-05	2.15e-05	2.01e-05	1.56e-05	1.91e-05	1.82e-05	1.98e-05	2.15e-06	1.29e-05	1.89e-06	1.57e-05	2.5e-06	1.41e-06	1.32e-06	1.78e-05	2.16e-05	1.57e-05	1.53e-06	1.38e-06	2.19e-06	1.94e-06	1.8e-05	1.27e-06	2.13e-06	1.15e-05	1.82e-05	2.63e-06
151.946		3.34e-06	1.56e-06	1.91e-06	4.65e-06	4.25e-06	4.71e-06	4.32e-06	3.34e-06	2.98e-06	4.59e-06	5.53e-06	2.35e-06	3.32e-06	2.92e-06	5.24e-06	4.23e-06	9.26e-06	8.04e-06	1.06e-05	4.63e-06	8.01e-06	1.66e-06	9.08e-06	2.89e-06	6.45e-06	2.53e-07	2.52e-06	2.92e-06	3.4e-06	5.95e-06	2.7e-06	9.02e-06	1.26e-06	6.37e-06	2.93e-06	1.49e-06	4.37e-06	1.84e-06	2.52e-06	4.98e-06	2.43e-06	3.87e-06	9.38e-07	5.08e-06	2.96e-06	1.44e-06	2.96e-06	3.12e-06
151.98		5.24e-06	3.99e-06	5.23e-06	3.29e-06	3.48e-06	4.98e-06	2.91e-06	7.17e-06	7.08e-06	2.97e-06	5.68e-06	7.73e-06	3.59e-06	6.01e-06	8.12e-06	2.38e-06	5.42e-06	7.28e-07	6.61e-06	3.09e-06	9.01e-06	1.11e-05	3.73e-06	8.01e-06	1.44e-06	6.46e-06	7.82e-06	4.38e-06	5.13e-06	2.41e-06	1.16e-05	1.07e-05	8.88e-06	6.36e-06	6.71e-06	3.99e-06	3.68e-06	7.58e-06	7.87e-06	3.03e-06	3.84e-06	3.81e-06	5.09e-06	6.1e-06	4.44e-06	4.67e-06	5.32e-06	4.3e-06
152.022		2.05e-06	2.35e-06	5.86e-07	1.13e-06	3.68e-06	2.11e-06	2.23e-06	4.2e-06	5.97e-06	1.2e-06	4.11e-06	5.07e-06	4.2e-06	3.05e-06	2.44e-07	2.29e-06	2.2e-06	1.56e-07	2.6e-06	1.33e-06	2.34e-06	2.37e-06	1.39e-06	2.76e-06	6.59e-06	3.89e-07	3.04e-06	8.05e-06	1.3e-06	1.46e-06	2.94e-06	2.61e-06	4.7e-06	4.14e-06	3.16e-06	3.06e-06	2.31e-06	5.09e-06	3.6e-06	3.58e-06	1.01e-06	4.29e-06	2.45e-06	3.91e-06	4e-06	4.02e-06	1.58e-06	1.98e-06
152.032		8.96e-06	6.35e-06	7.91e-06	9.11e-06	6.42e-06	6.74e-06	7.95e-06	9.21e-06	8.92e-06	8.39e-06	1.19e-05	8.57e-06	9.81e-06	3.74e-06	6.28e-06	8.47e-06	8.53e-06	8.94e-06	1e-05	6.01e-06	1.05e-05	1.13e-05	9.17e-06	1.24e-05	4.72e-06	8.45e-06	9.53e-06	6.57e-06	9.39e-06	3.41e-06	4.37e-06	6.01e-06	8.68e-06	8.19e-06	6.92e-06	8.2e-06	8.9e-06	6.25e-06	8.88e-06	7.75e-06	5.94e-06	8.72e-06	1e-05	1.13e-05	8.48e-06	8.7e-06	7.16e-06	6.96e-06
152.068		2.61e-05	1.35e-05	1.48e-05	1.16e-05	1.11e-05	1.2e-06	7.45e-06	7.79e-06	1.19e-05	7.78e-06	1.77e-05	1.17e-05	1.05e-05	0.000128	2.54e-05	1.35e-05	4.97e-06	1.4e-05	1.39e-05	1.29e-05	1.27e-05	2.17e-05	9.57e-06	3.78e-05	9.2e-06	2.02e-05	2.92e-05	1.66e-05	2e-05	3.29e-05	1.07e-05	1.42e-05	2.12e-05	6.53e-06	2.86e-05	2.14e-05	3.85e-05	1.89e-05	3.14e-05	1.55e-05	2.17e-05	3.44e-05	2.47e-05	1.44e-05	1.09e-05	1.32e-05	1.75e-05	1.17e-05
152.935		1.34e-06	2.23e-06	7.85e-06	2.5e-06	8.03e-06	2.14e-06	1.63e-06	1.76e-06	5.31e-06	5.81e-06	4.61e-06	3.36e-06	6.96e-06	2.89e-06	2.23e-06	5.56e-06	1.65e-06	2.73e-06	3.15e-06	3e-06	3.06e-06	2.28e-06	2.82e-06	7.39e-08	2.02e-06	2.52e-06	2.45e-06	5.04e-07	2.79e-06	1.76e-06	1.92e-06	2.55e-06	2.18e-06	5.76e-06	2.51e-06	2.22e-06	1.99e-06	2.22e-06	7.68e-08	2.94e-06	2.21e-06	6.02e-06	2.78e-06	1.61e-06	2.01e-06	3.07e-07	2.67e-06	7.14e-06
152.975		1.62e-05	1.77e-05	1.67e-05	1.62e-05	2.13e-05	2.24e-05	1.08e-05	2.17e-05	2.3e-05	2.26e-05	2.55e-05	2.01e-05	2.27e-05	1.55e-05	1.65e-05	1.28e-05	1.27e-05	7.73e-06	1.75e-05	7.63e-06	2.03e-05	2.23e-05	2.66e-05	2.67e-05	1.63e-05	2.1e-05	2.37e-05	2.38e-05	1.64e-05	1.23e-05	2.15e-05	2.82e-05	1.68e-05	2.1e-05	1.89e-05	1.88e-05	1.31e-05	2.11e-05	2.81e-05	1.45e-05	2.03e-05	2.73e-05	2.14e-05	1.75e-05	1.37e-05	1.68e-05	1.24e-05	1.83e-05
153.013		2.99e-06	2.86e-06	2.62e-06	3.15e-06	2.52e-06	2.3e-06	2.2e-06	3.76e-06	7.43e-07	2.55e-06	8.71e-06	4.43e-06	6.4e-06	1.09e-06	1.99e-06	6.52e-07	3.8e-06	2.77e-06	1.85e-06	2.41e-06	2.19e-06	4.69e-06	7.55e-06	3.33e-06	1.81e-06	2.1e-06	2.73e-06	1.04e-06	4.41e-06	3.12e-06	2.19e-06	4.89e-06	3.65e-06	2.51e-06	1.11e-06	1.16e-06	3.49e-06	1.44e-06	7.17e-06	2.71e-06	6.49e-07	3.49e-06	1.95e-06	4.26e-06	2.85e-06	4.13e-08	1.93e-06	2.57e-06
153.029		1.24e-05	4.47e-06	5.44e-06	1.15e-05	5.17e-06	1.03e-05	7.67e-06	1.01e-05	1.72e-06	1.35e-05	8.92e-06	1.16e-05	1.57e-06	6.93e-06	9.52e-06	5.52e-06	4.25e-06	3.44e-05	7.35e-05	8.13e-06	7.08e-06	2.58e-06	4e-05	1.41e-05	4.89e-05	5.41e-06	1.72e-06	8.63e-06	3.84e-06	2.13e-06	6.44e-06	1.01e-05	1.33e-06	5.64e-06	1.01e-05	1.22e-05	1.44e-05	4.34e-06	8.02e-06	7.02e-06	5.92e-06	8.44e-06	8.1e-06	7.21e-06	6.95e-06	1.24e-05	1.89e-05	1.3e-05
153.044		1.78e-05	2.39e-05	1.21e-05	2.79e-05	1.95e-05	1.86e-05	2.26e-05	2.31e-05	2.13e-05	2.02e-05	2.19e-05	2.73e-05	1.89e-05	1.23e-05	7.82e-06	1.76e-05	2.49e-05	1.29e-05	1.92e-05	1.06e-05	1.8e-05	1.65e-05	2.25e-05	1.66e-05	1.36e-05	1.4e-05	1.55e-05	1.64e-05	1.42e-05	2.44e-05	1.53e-05	1.46e-05	2.35e-05	2.45e-05	1.63e-05	1.76e-05	1.54e-05	1.6e-05	1.7e-05	1.79e-05	1.64e-05	1.73e-05	1.9e-05	1.6e-05	1.55e-05	1.3e-05	5.29e-05	2.39e-05
153.052		5.56e-06	5.12e-06	3.42e-06	7.53e-06	2.58e-06	3.65e-06	3.46e-06	5.75e-06	6.48e-06	2.71e-06	6.2e-06	4.26e-06	3.31e-06	2.18e-05	3.41e-05	2.88e-06	3.63e-06	2.87e-05	5.8e-06	2.8e-05	4.18e-06	3.6e-05	3.47e-05	3.29e-05	2.78e-05	3.81e-05	3.01e-05	3.19e-05	2.21e-06	2.68e-05	4.98e-06	3e-05	6.2e-06	5.84e-06	4.69e-06	2.85e-05	3.37e-05	3.54e-05	8.27e-06	4.35e-06	3.68e-06	7e-06	3.34e-05	3.14e-06	4.91e-06	2.99e-05	3.28e-05	4.21e-06
153.984		8.6e-05	9.51e-05	6.1e-05	0.000133	8.89e-05	8.07e-05	0.000123	0.000108	9.1e-05	0.000109	0.00012	7.81e-05	9.76e-05	7.27e-05	7.32e-05	0.000105	0.00015	6.51e-05	9.9e-05	5.21e-05	0.000118	0.000116	0.000113	9.73e-05	6.44e-05	6.5e-05	8.46e-05	9.95e-05	8.61e-05	5.9e-05	8.85e-05	7.12e-05	0.000129	9.99e-05	0.000107	8.3e-05	8.18e-05	7.48e-05	9.24e-05	7.56e-05	9.28e-05	8.62e-05	0.000103	9.4e-05	8.93e-05	8.12e-05	0.0001	7.98e-05
154.048		1.2e-06	8.19e-07	5.35e-07	7.25e-07	2.42e-06	7.55e-07	2.52e-06	1.52e-06	9.79e-07	4.78e-06	9.69e-07	2.02e-06	2.73e-06	1.11e-06	2.07e-06	3.82e-06	1.7e-06	2.01e-06	1.05e-06	1.72e-06	1.55e-06	1.88e-06	2.43e-06	3.09e-06	7.92e-06	4.25e-07	1.92e-06	9.24e-07	1.41e-06	4.65e-07	8.08e-07	2.84e-06	5.78e-07	4.72e-07	2.51e-06	1.86e-06	2.02e-06	4.34e-06	2.41e-06	6.85e-07	5.54e-07	2.64e-06	4.14e-06	4.13e-07	3.03e-07	2.8e-06	2.75e-07	1.06e-06
154.059		6.11e-05	0.000106	9.09e-05	0.000129	4.23e-05	4.47e-05	4.62e-05	3.35e-05	6.53e-05	7.12e-05	0.00012	6.87e-05	0.000132	4.52e-05	5.49e-05	2.96e-05	0.000117	0.000131	2.77e-05	3.38e-05	0.000154	6.85e-05	2.07e-05	9.14e-05	0.00057	3.81e-05	7.37e-05	3.42e-05	6.81e-05	0.000138	5.5e-05	9.17e-05	3.56e-05	7.03e-05	5.63e-05	0.000164	2.89e-05	4.17e-05	7.22e-05	3.9e-05	0.000102	0.000209	8.26e-05	6.05e-05	5.57e-05	6.22e-05	6.94e-05	5.8e-05
154.084		0.000199	0.000221	0.000234	0.000444	0.000169	0.000145	0.000128	0.000155	0.000201	0.000142	0.000222	0.000186	0.000326	0.000282	0.0003	0.000152	0.000134	0.000226	0.000149	0.000145	0.000191	0.000201	0.000262	0.000185	0.000106	0.00025	0.00021	0.000215	0.000262	0.000238	0.00017	0.000226	0.000184	0.000197	0.000178	0.000204	0.000204	0.000214	0.000192	0.000189	0.000181	0.000233	0.000198	0.000265	0.000186	0.000128	0.000162	0.00022
154.88		0.000115	0.000167	0.000132	0.000133	0.000136	0.000111	9.59e-05	0.000136959	0.000125	0.000124	0.000128	0.000145	0.00015	8.02e-05	8.54e-05	0.000124	8.33e-05	0.000106	0.000159	9.75e-05	0.000114	0.000111	0.000191	0.000125	9.29e-05	0.000106	0.0001	9.76e-05	9.73e-05	5.98e-05	0.000107	9.31e-05	0.000208	0.000163	0.000121	0.000105	8.91e-05	0.000108	9.37e-05	0.000114	9.38e-05	0.000103	0.000112	0.000124	9.51e-05	0.00012	8.4e-05	0.000142
154.916		3.99e-06	3.99e-06	3.8e-06	1.44e-06	2.22e-06	1.65e-06	1.55e-06	2.11e-06	3.17e-06	2.02e-06	4.99e-06	4.04e-06	9.4e-07	1.27e-06	1.08e-06	3.85e-06	1.21e-06	2.27e-06	8.77e-07	2.43e-06	2.83e-06	1.1e-06	2.07e-06	1.71e-06	1.49e-06	9.52e-07	1.87e-06	5.78e-07	1.23e-06	1.29e-06	1.41e-06	1.19e-06	1.6e-06	5.35e-08	2.97e-06	1.25e-06	1.64e-06	9.22e-07	1.79e-06	1.26e-06	1.27e-06	1.94e-06	1.93e-06	1.36e-06	1.15e-06	2.07e-07	1.73e-07	7.02e-06
154.963		7.05e-07	7.9e-07	1.32e-06	1.81e-06	1.42e-06	1.08e-06	5.44e-07	1.26e-06	8.77e-07	1.35e-06	1.46e-06	6.44e-08	1.02e-06	5.77e-07	1.01e-06	3.86e-07	5.5e-07	1.38e-06	2.37e-06	9.81e-07	7.4e-08	1.85e-07	9.41e-07	1.13e-06	6.75e-07	1.17e-06	2.86e-07	6.64e-07	7.13e-07	5.86e-07	6.41e-07	1.11e-06	7.26e-07	8.32e-07	7.71e-07	1.02e-06	4.77e-07	1.13e-06	9.52e-07	6.83e-07	7.37e-07	7.74e-07	1.79e-06	1.06e-06	6.7e-07	1.04e-06	1.45e-06	5.53e-06
154.969		1.05e-05	5.58e-06	6.26e-06	1.29e-05	5.77e-06	7.65e-06	4.11e-06	8.21e-06	7.51e-07	1.02e-06	1.45e-05	9.83e-06	5.37e-06	3.93e-06	2.06e-06	3.99e-06	4.12e-06	3.3e-06	1.13e-06	3.65e-06	2.45e-06	5.47e-06	2.7e-06	4.37e-06	4.15e-06	3.06e-06	2.51e-06	3.26e-06	3e-06	3.18e-06	2.5e-06	2.8e-06	2.16e-06	5.16e-06	4.25e-06	3.16e-06	5.96e-06	4.08e-06	6.66e-06	5.88e-06	3.75e-06	3.57e-06	5.71e-06	2.92e-06	2.81e-06	2.07e-06	4.95e-06	7.82e-06
154.979		1.33e-05	1.17e-05	1.01e-05	2.84e-05	1.92e-05	1.35e-05	1.71e-05	1.61e-05	6.69e-06	2.03e-05	1.59e-05	1.19e-05	2.69e-05	9.92e-06	1.85e-05	1.24e-05	2.84e-05	3.54e-05	3.26e-05	1.67e-05	4.65e-05	2.36e-05	3.53e-05	8.07e-06	4.09e-05	1.2e-05	8.69e-06	2.16e-05	1.75e-05	2.02e-05	1.36e-05	6.29e-05	8.22e-06	2.78e-05	2.06e-05	1.46e-05	1.79e-05	1.23e-05	1.24e-05	1.82e-05	2.12e-05	1.99e-05	1.16e-05	2.13e-05	1.29e-05	1.95e-05	1.85e-05	1.11e-05
154.997		9.1e-07	1.14e-07	1.13e-06	1.08e-06	2.65e-06	1.59e-06	1.5e-06	8.03e-07	1.29e-06	1.83e-06	9.66e-07	9.06e-07	8.54e-07	8.65e-07	8.92e-07	1.57e-06	2.51e-06	8.75e-07	4.28e-06	1.29e-06	2.03e-06	3.77e-06	2.65e-06	8.25e-07	3.86e-06	6.79e-07	7.39e-07	1.02e-06	9.2e-07	6.16e-07	7.39e-07	2.37e-06	4.25e-08	6.85e-07	1.31e-06	1.27e-06	2.85e-06	1.08e-06	1.26e-06	1.29e-06	2.07e-06	2.24e-06	6.26e-07	1.18e-06	8.64e-07	7.99e-07	1.03e-06	7.86e-07
155.032		1.46e-05	1.6e-05	8.77e-06	1.99e-05	1.7e-05	1.45e-05	1.33e-05	1.96e-05	1.54e-05	1.08e-05	1.91e-05	2.32e-05	1.24e-05	1.16e-05	1.99e-05	1.63e-05	1.6e-05	1.27e-05	1.69e-05	7.96e-06	1.34e-05	1.65e-05	2.08e-05	1.45e-05	8.39e-06	1.33e-05	1.78e-05	1.54e-05	1.08e-05	1.1e-05	1.11e-05	1.1e-05	2.05e-05	1.22e-05	1.25e-05	1.39e-05	1.31e-05	1.48e-05	1.15e-05	1.45e-05	7.69e-06	1.25e-05	1.58e-05	9.9e-06	6.29e-06	9.18e-06	1.73e-05	1.86e-05
155.062		1.94e-06	1.31e-06	2.05e-06	3.52e-06	4.71e-07	1.26e-06	5.27e-07	1.01e-08	1.02e-08	1.48e-06	1.04e-06	1.53e-06	2.2e-06	1.72e-06	1.18e-07	4.79e-07	4.32e-06	2.56e-06	3.11e-06	9.54e-09	4.17e-06	1.04e-06	3.31e-06	1.37e-06	2e-05	1.36e-06	1.07e-06	1.35e-07	1.49e-07	2.5e-06	4.21e-07	2.36e-06	2.25e-06	5.35e-07	9.57e-07	3.55e-06	1.21e-06	4.89e-07	1.13e-06	9.26e-07	1.9e-06	5.73e-06	2.19e-06	3.09e-06	1.6e-06	5.06e-07	2.11e-06	7.96e-07
155.068		4.93e-06	3.07e-06	3.25e-06	2.68e-06	3.19e-06	3.32e-06	2.12e-06	2.6e-06	2.37e-06	5.59e-06	9.66e-07	6.39e-06	3.91e-06	1.82e-05	2.3e-05	4.73e-06	5.79e-06	2.18e-05	5.06e-06	1.97e-05	7.54e-06	1.96e-05	2.2e-05	2.05e-05	1.24e-05	2.45e-05	2.2e-05	1.92e-05	5.1e-06	1.69e-05	3.97e-06	1.71e-05	5.53e-06	4.95e-06	5.4e-06	1.96e-05	1.5e-05	2.11e-05	6.94e-06	5.42e-06	5.87e-06	4.76e-06	2e-05	3.7e-06	5.71e-06	1.24e-05	2.17e-05	9.92e-07
155.087		9.22e-06	7.53e-06	9.5e-06	2.05e-05	6.66e-06	7.62e-06	4.82e-06	4.66e-06	1.14e-05	5.38e-06	8.84e-06	7.81e-06	1.28e-05	1.36e-05	1.13e-05	6.9e-06	6.07e-06	5.95e-06	5.65e-06	4.38e-06	8.04e-06	9.45e-06	1.05e-05	8.99e-06	6.22e-06	1.4e-05	8.6e-06	1.04e-05	1.06e-05	1.02e-05	8.58e-06	1.28e-05	7.27e-06	8.52e-06	6.36e-06	8.08e-06	1.09e-05	1.12e-05	9.3e-06	7.18e-06	6.4e-06	8.48e-06	9.44e-06	1.07e-05	6.61e-06	4.08e-06	8.68e-06	1.02e-05
155.981		4.76e-05	5.36e-05	2.62e-05	7.76e-05	5.18e-05	4.66e-05	5.93e-05	5.7e-05	4.71e-05	5.12e-05	6.39e-05	4.35e-05	5.22e-05	3.84e-05	3.83e-05	5.57e-05	7.4e-05	3.69e-05	5.57e-05	2.38e-05	5.67e-05	5.88e-05	6.57e-05	5.34e-05	3.7e-05	3.82e-05	5.4e-05	5.23e-05	5.1e-05	3.16e-05	4.39e-05	4.15e-05	6.99e-05	5.7e-05	5.93e-05	4.56e-05	4.46e-05	3.81e-05	5.81e-05	4.29e-05	5.43e-05	4.55e-05	5.11e-05	4.95e-05	4.93e-05	3.98e-05	5.84e-05	4.95e-05
156.042		2.39e-05	1.61e-05	1.15e-05	1.8e-05	1.35e-05	8.78e-06	7.5e-06	9.88e-06	1.3e-05	1.11e-05	1.47e-05	1.41e-05	1.53e-05	1.47e-05	8.22e-06	1.1e-05	5.11e-06	1.11e-05	1.27e-05	1.3e-05	5.65e-06	1.14e-05	1.59e-05	1.19e-05	1.7e-05	1.7e-05	1.21e-05	3.59e-06	2.13e-05	1.1e-05	1.27e-05	2.76e-05	1.83e-05	2.67e-05	1.98e-05	1.28e-05	1.04e-05	1.42e-05	7.38e-06	1.12e-05	8.84e-06	1.09e-05	1.46e-05	1.65e-05	2.57e-06	1.82e-05	1.28e-05	1.37e-05
156.877		7.2e-05	9.6e-05	8.02e-05	8.37e-05	8.24e-05	7.01e-05	5.51e-05	7.76e-05	7.6e-05	7.44e-05	8.53e-05	9.43e-05	7.99e-05	5.01e-05	5.91e-05	7.47e-05	4.77e-05	6.34e-05	8.41e-05	5.58e-05	7.7e-05	6.35e-05	0.000122	7.78e-05	6.05e-05	5.89e-05	5.72e-05	6.46e-05	6.72e-05	2.79e-05	6.61e-05	4.61e-05	0.000124	9.17e-05	8.32e-05	6.45e-05	5.53e-05	6.49e-05	5.71e-05	6.82e-05	4.47e-05	6.43e-05	6.61e-05	7.59e-05	5.7e-05	6.86e-05	4.48e-05	8.38e-05
156.917		3.53e-06	4.68e-06	1.35e-06	1.63e-06	2.52e-06	5.56e-07	5.05e-06	2.46e-06	3.25e-06	2.19e-06	1.12e-06	4.02e-07	4.55e-06	1.3e-06	1.17e-06	1.67e-06	1.17e-06	1.14e-06	3.35e-06	1.2e-06	2.12e-06	1.07e-06	1.36e-06	1.5e-06	1.43e-06	9.71e-07	2.2e-06	6.72e-07	3.2e-06	1.18e-06	1.21e-06	3.33e-07	5.4e-06	1.53e-06	1.77e-06	3.05e-06	5.79e-07	1.15e-06	1.45e-06	5.76e-07	4.05e-06	1.31e-06	1.52e-06	3.22e-07	1.47e-06	3.48e-07	1.81e-06	2.78e-06
156.985		0.000453	0.000339	0.000353	0.000344	0.000272	0.000395	0.000257	0.000438	0.000555	0.000387	0.000546	0.000487	0.000296	0.00027	0.000311	0.000257	0.00033	0.000224	0.000378	0.000318	0.000465	0.000478	0.000357	0.00059	0.00027	0.000345	0.000583	0.000538	0.000391	0.000189	0.00045	0.000521	0.000364	0.000388	0.000427	0.000364	0.000346	0.00041	0.000586	0.000335	0.000525	0.000549	0.000557	0.000368	0.000335	0.000384	0.000151	0.000276
157.029		1.51e-06	3.16e-06	1.16e-06	2.66e-06	3.38e-06	2.22e-06	1.07e-06	1.74e-06	1.01e-06	1.92e-06	4.31e-06	4.55e-06	2.64e-06	2.16e-07	1.36e-06	2.39e-06	2.89e-06	6.6e-07	4.06e-06	1.13e-06	1.85e-07	9.97e-07	3.53e-07	9.6e-07	2.53e-07	1.24e-06	1.3e-06	6.73e-07	2.4e-06	8.01e-07	1.62e-06	2.01e-06	4.2e-06	1.64e-06	1.14e-06	7.84e-07	2.23e-06	3.5e-07	2.18e-06	7.56e-07	6.44e-07	1.07e-06	9.14e-07	1.03e-06	1.6e-06	1.91e-06	2.76e-06	4.69e-06
157.047		6.37e-06	4.67e-06	7.39e-06	8.55e-06	7.98e-06	4.49e-06	6.29e-06	3.91e-06	1.08e-05	8.02e-06	7.79e-06	6.81e-06	6.27e-06	1.22e-05	1.36e-05	5.93e-06	5.66e-06	1.02e-05	4.67e-06	6.71e-06	1.11e-05	9.64e-06	1.55e-05	1.15e-05	1.24e-05	9.32e-06	1.5e-05	1.51e-05	7.4e-06	1.37e-05	8.49e-06	1.03e-05	7.36e-06	6.51e-06	7.47e-06	8.08e-06	1.13e-05	1.53e-05	7e-06	7.3e-06	7.46e-06	2.37e-05	1.06e-05	8.37e-06	3.83e-06	1.18e-05	1.41e-05	9.03e-06
157.084		5.18e-05	6.83e-05	5.47e-05	0.0001	6.58e-05	4.84e-05	5.55e-05	5.79e-05	6.15e-05	5.87e-05	6.45e-05	7.46e-05	5.67e-05	6.7e-05	0.000101	5.97e-05	5.53e-05	8.81e-05	6.5e-05	7.71e-05	7.06e-05	0.0001	9.99e-05	0.000101	6.61e-05	8.71e-05	0.000101	9.44e-05	6.97e-05	6.41e-05	5.59e-05	8.64e-05	6.07e-05	7.25e-05	6.93e-05	8.93e-05	0.000105	9.89e-05	7.22e-05	5.61e-05	6.05e-05	7.99e-05	9.03e-05	5.84e-05	5.99e-05	8.32e-05	0.000106	6.37e-05
157.98		2.65e-05	2.77e-05	1.69e-05	4.35e-05	3.38e-05	2.66e-05	4.22e-05	3.35e-05	3.43e-05	3.5e-05	4.93e-05	2.34e-05	2.92e-05	2.46e-05	2.67e-05	3.47e-05	4.43e-05	2.3e-05	3.91e-05	1.59e-05	3.93e-05	3.57e-05	3.94e-05	3.46e-05	2.2e-05	2.23e-05	3.28e-05	3.66e-05	3.12e-05	1.72e-05	3.05e-05	2.28e-05	4.25e-05	3.34e-05	4.32e-05	2.46e-05	3.32e-05	2.71e-05	2.99e-05	2.88e-05	3.26e-05	3.49e-05	3.3e-05	2.88e-05	2.96e-05	2.8e-05	3.83e-05	2.62e-05
157.988		9.61e-06	8.36e-06	6.81e-06	5.01e-06	7.33e-06	1.02e-05	3.58e-06	9.84e-06	1.08e-05	7.4e-06	1.1e-05	1.08e-05	5.07e-06	4.15e-06	6.49e-06	5.09e-06	8.69e-06	5.63e-06	4.7e-06	4.88e-06	9.92e-06	8.49e-06	8.31e-06	1.38e-05	1.2e-05	8.37e-06	8.73e-06	1.32e-05	9.86e-06	4.15e-06	1.14e-05	1.75e-05	4.71e-06	7.48e-06	6.97e-06	6.8e-06	6.29e-06	8.53e-06	1e-05	6.98e-06	8.58e-06	1.06e-05	1.17e-05	6.8e-06	7.49e-06	6.56e-06	2.39e-06	4.02e-06
158.03		1.48e-06	3.08e-06	3.51e-06	2.38e-06	4.4e-06	8.2e-07	1.84e-06	7.9e-07	2.19e-06	2.62e-06	4.07e-06	2.37e-06	6.04e-08	1.46e-06	1.9e-06	3.81e-06	1.39e-06	3.51e-06	1.82e-06	1.47e-06	3.97e-06	1.45e-06	2.98e-06	1.54e-06	3.39e-06	1.19e-06	3.36e-06	3.81e-06	8.55e-07	1.48e-06	1.62e-06	6.33e-07	1.83e-06	1.89e-06	2.5e-06	2.05e-06	1.59e-08	1.86e-06	2.88e-06	2.47e-06	2.63e-06	4.71e-06	3.32e-06	1.72e-06	2.67e-06	1.56e-06	2.71e-06	2.24e-06
158.092		2.99e-06	4.62e-06	2.65e-06	7.49e-06	1.59e-06	1.61e-06	8.17e-06	1.48e-06	7.01e-06	4.96e-06	1.02e-05	4.51e-06	5.99e-06	3.68e-06	3.04e-06	3.64e-06	1.12e-05	4.02e-06	7.57e-06	2.86e-06	4.63e-06	5.71e-06	7.45e-06	4.31e-06	2.67e-06	1.83e-06	4.97e-06	2.81e-06	4.4e-06	3.32e-06	5.29e-06	2.5e-06	4.7e-06	5.21e-06	5.94e-06	2.74e-06	4.05e-06	5.07e-06	5.3e-06	3.44e-06	5.16e-06	6.62e-06	7.16e-06	2.86e-06	8.18e-06	5.08e-06	8.24e-06	4.06e-06
158.118		1.05e-05	4.91e-05	0.000109	1.3e-05	0.000107	1.1e-05	8.55e-05	3.53e-05	4.08e-05	1.04e-05	3.02e-05	4.18e-05	1.71e-05	4.75e-07	0.000272	0.00026	0.000197	4.37e-05	6.26e-05	2.68e-05	9.51e-05	3.43e-05	0.000169	1.51e-05	0.000233	2.22e-05	3.66e-05	2.91e-05	3.41e-05	0.000126	4.69e-05	0.000158	6.92e-05	0.000249	3.79e-05	3e-05	0.000268	2.07e-05	2.21e-05	8.21e-05	2.13e-05	8.14e-07	4.97e-05	0.000481	5.29e-05	3.04e-05	5.2e-06	6.71e-05
158.154		7.57e-06	9.69e-06	1.14e-05	8.35e-06	1.25e-05	6.87e-06	1.16e-05	3.96e-06	1.15e-05	1.16e-05	6.18e-06	9.81e-06	1.04e-05	8.59e-06	5.99e-06	9.04e-06	9.27e-06	9.3e-06	9.88e-06	1.24e-05	6.86e-06	5.14e-06	8.98e-06	7.95e-06	1.04e-05	1.19e-05	1.21e-05	2.03e-05	7.69e-06	9.15e-06	9.95e-06	1.02e-05	6.69e-06	8.73e-06	1.01e-05	1.29e-05	5.66e-06	6.05e-06	8.46e-06	8e-06	1.26e-05	1.21e-05	4.4e-06	9.75e-06	9.73e-06	1.31e-05	9.4e-06	8.57e-06
158.875		7.1e-06	1.26e-05	7.43e-06	9.82e-06	8.31e-06	6.5e-06	4.24e-06	1.11e-05	7.44e-06	7.83e-06	1.39e-05	1.12e-05	9.32e-06	6.32e-06	8.67e-06	1.04e-05	5.8e-06	3.87e-06	1.28e-05	5.42e-06	5.28e-06	5.05e-06	1.3e-05	5.78e-06	6.93e-06	7.92e-06	5.42e-06	8.51e-06	7.29e-06	5.93e-06	5.83e-06	5.28e-06	1.44e-05	1.27e-05	1.14e-05	5.78e-06	1.9e-06	2.74e-06	7.86e-06	8.71e-06	5.29e-06	6.92e-06	7.92e-06	1.06e-05	8.89e-06	3.04e-06	4.31e-06	1.57e-05
158.876		4.68e-07	1.14e-06	2.04e-06	1.17e-06	1.25e-06	2.07e-06	6.64e-07	2.96e-08	3e-08	3.33e-07	1.91e-06	3.45e-06	1.1e-06	8.11e-08	9.78e-07	9.01e-07	9.24e-07	1.12e-07	1.1e-06	2.8e-08	1.12e-06	2.7e-06	1.11e-06	1.55e-06	3.09e-06	3.4e-07	7.59e-07	1.09e-06	6.26e-07	1.01e-06	2.28e-06	3.42e-07	3.61e-07	2.24e-06	1.06e-06	9.79e-07	9.39e-08	1.24e-06	1.13e-06	2.26e-06	1.03e-06	1.45e-06	1.18e-07	3.78e-06	2.87e-06	1.15e-06	1.61e-06	9.87e-08
158.964		6.31e-07	1.37e-06	6.23e-07	7.48e-07	8.75e-07	1.18e-06	5.94e-07	6.42e-07	6.52e-07	1.84e-06	6.75e-07	7.82e-07	6.64e-07	5.43e-07	6.19e-07	1.2e-07	9.75e-07	6.9e-07	1.17e-05	5.52e-06	1.86e-06	1.39e-06	4.72e-06	1.69e-06	2.45e-06	1.21e-07	1.59e-06	1.27e-06	6.39e-07	4.72e-07	9.61e-07	6.57e-07	1.2e-06	7.12e-07	1.25e-06	4.21e-07	1.65e-06	1.22e-07	1.23e-06	9.03e-07	1.41e-06	1.06e-06	5.71e-07	1.09e-06	6e-07	1.27e-07	1.64e-06	1.18e-06
158.98		4.11e-05	3.48e-05	3.16e-05	6.08e-05	4.26e-05	4.2e-05	6.04e-05	5.59e-05	5.88e-05	5.21e-05	7.27e-05	4.17e-05	4.74e-05	3.28e-05	3.99e-05	3.55e-05	9.33e-05	2.39e-05	4.9e-05	3.07e-05	5.72e-05	7.18e-05	5.29e-05	6.13e-05	3.28e-05	3.93e-05	6.01e-05	4.84e-05	4.81e-05	2.84e-05	5.51e-05	5.95e-05	5.69e-05	4.58e-05	6.01e-05	4.16e-05	4.7e-05	5.14e-05	7.3e-05	5.52e-05	4.63e-05	5.43e-05	6.5e-05	4.91e-05	4.14e-05	4.53e-05	4.5e-05	3.2e-05
158.999		3.2e-05	3.41e-05	2.3e-05	4.14e-05	3.34e-05	2.25e-05	3.69e-05	3.85e-05	2.28e-05	3.62e-05	3.75e-05	2.85e-05	3.88e-05	2.39e-05	2.65e-05	3.77e-05	3.54e-05	1.99e-05	3.96e-05	1.21e-05	3.69e-05	4.35e-05	3.66e-05	2.99e-05	2.27e-05	2.2e-05	2.94e-05	2.72e-05	2.83e-05	2.36e-05	3.16e-05	1.75e-05	4.26e-05	2.55e-05	4.64e-05	2.26e-05	2.24e-05	2.35e-05	4.75e-05	3.7e-05	3.39e-05	3.08e-05	3.09e-05	2.64e-05	3.11e-05	1.63e-05	3.39e-05	4.5e-05
159.028		3.68e-06	7.3e-06	5.08e-06	8.97e-06	6.16e-06	3.61e-06	8.42e-06	4.3e-06	8.8e-06	7.65e-06	5.13e-06	3.11e-06	5.21e-06	4e-06	2.23e-06	6.28e-06	8.92e-06	4.74e-06	9.54e-06	1.32e-06	7.45e-06	4.46e-06	7.6e-06	8.37e-06	5.07e-06	5.19e-06	5.1e-06	7.47e-06	9.94e-06	2.06e-07	1.34e-05	4.68e-06	5.43e-06	7.72e-06	6.95e-06	5.79e-06	1.5e-06	8.1e-06	7.13e-06	6.2e-06	6.33e-06	5.95e-06	8.8e-06	8.62e-06	1.04e-05	5.34e-06	3.06e-06	4.04e-06
159.063		4.11e-06	1.51e-06	2.79e-06	5e-06	3.38e-05	3.94e-06	8.36e-07	1.38e-06	6.17e-06	5.3e-06	3.96e-06	3.38e-06	5.1e-06	7.25e-06	7.12e-06	4.84e-06	3.45e-06	1.47e-05	1.2e-05	1.51e-05	1.43e-05	7.99e-06	4.25e-05	4.95e-06	2.12e-05	3.39e-06	5.02e-06	5.37e-06	5.42e-06	1.78e-05	1.15e-07	1.65e-05	4.68e-06	6.79e-06	3.78e-06	2.54e-06	1.43e-05	7.34e-06	5.06e-06	7.1e-06	1.12e-05	1.11e-05	4.66e-06	6.81e-06	4.32e-06	1.26e-05	6.91e-06	2.73e-06
159.59		1.27e-05	1.7e-05	1.32e-05	2.02e-05	1.29e-05	1.99e-05	1.87e-05	3.16e-05	1.66e-05	1.94e-05	1.79e-05	1.49e-05	2.07e-05	1.66e-05	1.17e-05	2.17e-05	1.52e-05	1.22e-05	1.96e-05	1.86e-05	2.6e-05	1.31e-05	2.2e-05	1.43e-05	1.5e-05	1.71e-05	1.5e-05	1.9e-05	1.17e-05	1.82e-05	1.07e-05	1.79e-05	1.77e-05	2.06e-05	1.17e-05	1.7e-05	1.72e-05	1.7e-05	1.29e-05	1.72e-05	2.16e-05	1.52e-05	1.95e-05	1.03e-05	1.73e-05	1.61e-05	2.14e-05	1.71e-05
159.971		7.9e-07	8.33e-07	1.4e-06	2.13e-06	2.95e-06	1.09e-06	1.25e-06	1.6e-06	8.88e-07	2.9e-06	1.42e-06	7.87e-07	1.41e-06	6.47e-07	7.75e-07	1.07e-06	1.74e-06	7.87e-07	2.05e-06	9.65e-07	1.68e-06	1.14e-06	1.05e-06	6.86e-07	1.33e-06	1.03e-06	1.4e-06	8.85e-07	7.99e-07	6.57e-07	7.19e-07	1.38e-06	8.14e-07	9.55e-07	1.89e-06	1.06e-06	1.03e-06	9.95e-07	1.84e-06	1.12e-06	8.26e-07	1.61e-06	1.27e-06	1.19e-06	7.51e-07	7.86e-07	8.98e-07	1.02e-06
159.981		4.89e-06	6.33e-06	1.3e-06	3.5e-06	3.52e-06	3.31e-06	6.48e-06	6.1e-06	7.14e-06	1.81e-06	9.07e-06	4.6e-06	2.3e-06	2.78e-06	3.44e-06	4.63e-06	1.02e-05	2.59e-06	1.97e-06	6.32e-07	7.89e-06	9.37e-06	4.05e-06	7.81e-06	2.84e-06	1.81e-06	7.75e-06	3.06e-06	3.91e-06	2.97e-06	8.15e-06	9.01e-06	6.84e-06	4.08e-06	6.83e-06	5.43e-06	4.23e-06	2.17e-06	5.4e-06	2.51e-06	3.32e-06	6.54e-06	8.13e-06	5.61e-06	1.75e-06	4.28e-06	4.07e-06	2e-06
160.035		4e-05	2.8e-05	3.08e-05	0.000126	3.58e-05	4.62e-05	2.23e-05	3.6e-05	2.87e-05	2.9e-05	3.2e-05	3.97e-05	5.15e-05	5.06e-05	3.32e-05	3.61e-05	3.28e-05	3.28e-05	2.83e-05	1.8e-05	2.91e-05	3.32e-05	1.47e-06	3.25e-05	1.58e-05	3.08e-05	2.66e-05	3.72e-05	4.06e-05	1.79e-05	3.23e-05	2.88e-05	2.7e-05	3.34e-05	2.81e-05	2.93e-05	3.36e-05	2.32e-05	3.45e-05	3e-05	3.31e-05	4.24e-05	4.1e-05	4.44e-05	3.48e-05	2.49e-05	3.4e-05	3.19e-05
160.076		1.39e-05	1.24e-05	9.47e-06	1.13e-05	8.12e-06	9.29e-06	3.76e-06	5.41e-06	1.09e-05	7.79e-06	1.11e-05	5.79e-06	1.7e-05	6.08e-06	7.78e-06	9.5e-06	5.15e-06	8.7e-06	5.58e-06	5.17e-06	7.2e-06	8.79e-06	9.64e-06	9.5e-06	5.51e-06	2.71e-06	9.98e-06	8.77e-06	7.65e-06	4.09e-06	8.98e-06	2.4e-06	1.16e-05	3.13e-06	8.73e-06	4.77e-06	7.61e-06	8.73e-06	7.72e-06	6.29e-06	5.85e-06	8.57e-06	9.37e-06	5.58e-06	1.14e-05	7.3e-06	8.58e-06	7.73e-06
160.589		1.45e-06	2.85e-06	4.5e-07	4.59e-06	5.39e-07	3.27e-06	4.51e-06	5.55e-06	5.88e-06	4.54e-06	3.66e-06	3.97e-06	2.58e-06	3.97e-06	1.42e-06	8.64e-07	2.52e-06	1.8e-06	2.72e-06	4.6e-06	4.86e-06	2.87e-06	2.85e-06	2.18e-06	2.9e-06	4.86e-06	3.31e-06	3.74e-06	2.71e-06	3.29e-06	1.24e-06	2.54e-06	3.7e-06	5.16e-06	3.16e-06	7.01e-06	2.48e-06	2.74e-06	3.41e-06	5.44e-06	4.56e-06	2.39e-06	2.6e-06	2.97e-06	2.31e-06	5.05e-06	4.75e-06	2.99e-06
160.933		0.000235	0.000264	0.000266	0.000186	0.000202	0.000196	0.000106	0.000127	0.000153	0.000189	0.000241	0.000254	0.000212	0.000134	3.86e-05	0.000277	0.000112	0.000181	4.97e-05	0.00015	0.000146	7.74e-05	0.000199	0.000113	0.000143	0.000108	9.08e-05	0.000142	0.000119	0.000114	0.000142	7.42e-05	0.000166	0.000174	0.000224	7.83e-05	3.75e-05	0.000113	0.000173	9.72e-05	0.000177	0.000198	0.000169	0.000134	0.000141	0.000114	1.53e-06	0.000332
160.979		0.000125	0.000164	0.000179	0.000148	0.000137	0.000118	8.59e-05	9.24e-05	0.000119	0.000135	0.000184	0.00015	0.000131	8.24e-05	4.42e-05	0.000176	0.00011	9.55e-05	6.29e-05	7.95e-05	0.000108	6.63e-05	0.000119	0.000106	8.46e-05	7.68e-05	9.12e-05	0.0001	9.63e-05	7.34e-05	0.000105	5.66e-05	0.000115	0.000107	0.00013752	6.45e-05	4.7e-05	7.8e-05	0.000115	7.72e-05	0.000113	0.00012	0.000117	9.94e-05	0.000102	7.09e-05	4.81e-05	0.000198
160.996		1.36e-05	1.7e-05	1.13e-05	2.25e-05	1.88e-05	1.44e-05	1.93e-05	1.74e-05	1.2e-05	1.78e-05	2.59e-05	1.34e-05	2.11e-05	1.1e-05	1.3e-05	1.79e-05	2.17e-05	8.37e-06	1.8e-05	1.88e-06	2.31e-05	2.51e-05	2.22e-05	1.58e-05	1.27e-05	8.26e-06	1.5e-05	1.36e-05	1.4e-05	1.02e-05	1.35e-05	6.18e-06	2.21e-05	1.53e-05	2.78e-05	1.27e-05	1.59e-05	1.34e-05	2.07e-05	1.97e-05	1.82e-05	2.09e-05	1.29e-05	1.73e-05	1.63e-05	1.13e-05	1.82e-05	2.38e-05
161.019		0.0001	6.33e-05	6.01e-05	6.13e-05	6.9e-05	9.69e-05	3.8e-05	7.93e-05	5.95e-05	3.91e-05	9.25e-05	7.14e-05	7.82e-05	1.41e-05	1.57e-05	3.75e-05	1.37e-05	1.29e-05	4.76e-05	7.1e-06	3.13e-05	7.23e-06	2.51e-05	8.07e-06	2.22e-05	1.29e-05	1.02e-05	5.75e-06	4.63e-05	2.5e-05	4.7e-05	1.59e-05	3.89e-05	4.77e-05	2.69e-05	5.2e-06	8.46e-06	1.1e-05	2.84e-05	2.82e-05	3.55e-05	3.42e-05	1.35e-05	3.07e-05	2.63e-05	1.59e-05	4.16e-06	9.14e-05
161.052		1.62e-06	2.24e-06	2.98e-06	4.47e-06	1.37e-06	2.24e-06	1.02e-06	1.91e-06	2.79e-06	3.98e-07	3.91e-07	8.71e-07	6.9e-07	6.53e-07	1.58e-06	3.08e-06	5.1e-06	4.96e-06	4.47e-06	1.1e-06	5.45e-06	4.78e-07	1.05e-05	1.14e-06	5.19e-06	4.07e-07	1.73e-06	2.55e-06	3.34e-07	1.53e-06	1.16e-06	4.67e-06	6.42e-07	3.67e-06	2.02e-06	1.37e-07	1.48e-06	4.13e-07	2.07e-06	1.79e-06	1e-06	1.54e-07	1.45e-06	1.2e-06	3.13e-07	1.38e-06	6.66e-07	6.27e-07
161.967		8.59e-06	1.21e-05	1.15e-05	1.07e-05	8.65e-06	6.49e-06	4.66e-06	1.08e-05	8.88e-06	8.75e-06	1.27e-05	1.24e-05	1.63e-05	2.73e-06	3.87e-06	9.25e-06	6.78e-06	2.59e-06	6.39e-06	7.14e-06	8.25e-06	5.31e-06	8.82e-06	5.01e-06	5.36e-06	8.95e-06	3.98e-06	6.15e-06	8.8e-06	2.78e-06	8.19e-06	3.63e-06	8.19e-06	9.87e-06	1.22e-05	5.48e-06	3.89e-07	3.32e-06	8.75e-06	7.43e-06	9.22e-06	9.55e-06	6.35e-06	8.12e-06	5.7e-06	7.4e-06	4.03e-06	1.64e-05
162.014		1.52e-05	2.35e-05	1.34e-05	1.67e-05	1.35e-05	1.09e-05	8e-06	1.47e-05	2.68e-05	2.87e-05	1.33e-05	2.08e-05	1.69e-05	1.29e-05	1.76e-05	1.9e-05	1.58e-05	3.16e-05	2.16e-05	1.83e-05	2.39e-05	3.23e-05	3.55e-05	2.37e-05	4.38e-05	2.05e-05	1.81e-05	3.32e-05	2.31e-05	1.1e-05	1.2e-05	2.48e-05	1.13e-05	2.97e-05	1.08e-05	2.55e-05	1.66e-05	2.09e-05	1.18e-05	8.99e-06	1.88e-05	1.47e-05	2.73e-05	1.64e-05	2.42e-05	1.88e-05	1.36e-05	1.92e-05
162.044		1.6e-06	3.4e-06	4.83e-07	3.64e-06	2.82e-06	1.18e-06	3.12e-06	4.98e-07	5.05e-07	2.35e-06	2.1e-06	9.51e-07	1.36e-06	7.12e-07	9.38e-07	2.95e-06	2.67e-06	4.23e-07	1.72e-06	1.24e-06	1.1e-07	2.5e-06	3.04e-07	1.46e-06	9.52e-07	1.23e-06	4.24e-07	6.25e-07	5.9e-07	8.12e-07	1.03e-06	4.47e-07	1.83e-06	1.36e-06	2.56e-06	1.6e-06	1.17e-06	4.5e-07	1.45e-06	4.25e-07	1.05e-06	1.53e-06	1.26e-06	4.32e-07	1e-06	4.66e-07	6.56e-06	3.73e-07
162.05		5.93e-05	5.64e-05	6.04e-05	0.000121	4.99e-05	5.11e-05	4.44e-05	5.41e-05	6.24e-05	5.54e-05	6.33e-05	4.32e-05	8.62e-05	0.000103	5.68e-05	5.5e-05	3.59e-05	6.33e-05	4.6e-05	4.36e-05	5e-05	6.52e-05	5.33e-05	5.89e-05	4.03e-05	6.74e-05	5.74e-05	5.48e-05	8.98e-05	4.9e-05	7.63e-05	6.86e-05	5.52e-05	6.11e-05	5.84e-05	6.82e-05	6.05e-05	5.95e-05	5.38e-05	5.53e-05	8.92e-05	6.08e-05	6.31e-05	7.84e-05	6.94e-05	4.18e-05	1.94e-05	6.32e-05
162.112		4.35e-05	3.7e-05	5.23e-05	4.12e-05	6.17e-05	3.3e-05	2.76e-05	4.07e-05	5.87e-05	3.9e-05	5.15e-05	5.49e-05	4.66e-05	2.82e-05	2.95e-05	3.21e-05	2.93e-05	2.11e-05	2.4e-05	2.3e-05	4.05e-05	3.33e-05	2.1e-05	4.06e-05	1.9e-05	3.38e-05	4.09e-05	2.82e-05	4.61e-05	1.88e-05	3.49e-05	2.4e-05	3.87e-05	4.9e-05	4.7e-05	3.05e-05	2.38e-05	3.68e-05	4.82e-05	3.99e-05	3.76e-05	5.61e-05	3.85e-05	6.26e-05	3.31e-05	2.94e-05	1.91e-05	4.01e-05
162.93		7.94e-05	8.26e-05	8.29e-05	7.77e-05	6.84e-05	5.13e-05	3.42e-05	4.23e-05	5.77e-05	5.63e-05	7.37e-05	7.76e-05	6.33e-05	4.28e-05	1.6e-05	8.73e-05	3.52e-05	5.49e-05	1.7e-05	5.43e-05	5.2e-05	3.83e-05	5.75e-05	4.5e-05	4.34e-05	3.54e-05	3.73e-05	4.17e-05	4.22e-05	3.43e-05	5.01e-05	2.03e-05	5.78e-05	5.61e-05	6.38e-05	3.23e-05	9.81e-06	3.95e-05	5.7e-05	4.05e-05	6.07e-05	5.94e-05	4.12e-05	4.29e-05	5e-05	4.37e-05	5.72e-06	9.49e-05
162.951		0.000104	0.000115	0.000104	0.000113	0.000119	7.99e-05	8.85e-05	0.000103	9.7e-05	0.000104	0.000125	0.000132	0.000117	8.27e-05	0.0002	0.000128	9.49e-05	0.000155	0.000106	8.63e-05	0.000166	0.000142	0.000113	9e-05	6.38e-05	0.000139	0.000123	0.000114	0.000119	8.72e-05	9.49e-05	4.14e-05	0.000154	8.43e-05	0.00017	9.24e-05	0.00016	0.00014	0.000159	0.00015	0.000112	0.000201	0.000166	0.000166	0.000103	9.53e-05	0.000117	0.000142
162.962		3.88e-05	2.55e-05	4.97e-05	5.72e-05	3.73e-05	3.37e-05	2.38e-05	2.65e-05	1.79e-05	3.8e-05	3.3e-05	2.08e-05	5.84e-05	2.25e-05	2.64e-05	4.25e-05	2.33e-05	8.86e-05	4.84e-05	4.52e-05	6.47e-05	2.58e-05	5.02e-05	1.74e-05	6.13e-05	2.22e-05	4.87e-06	4.32e-05	2.57e-05	2.6e-05	2.89e-05	5.31e-05	2.33e-05	5.51e-05	2.46e-05	2.4e-05	1.94e-05	2.32e-05	2.3e-05	1.91e-05	5.09e-05	4.01e-05	1.26e-05	3.29e-05	2.7e-05	4.14e-05	1.37e-05	4.38e-05
162.984		0.000137	0.00017	7.66e-05	0.000226	0.000146	0.000131	0.000205	0.000157	0.000147	0.00016	0.000183	0.000131	0.000155	0.0001	9.88e-05	0.00016	0.000207	7.9e-05	0.000159	4.98e-05	0.000185	0.000131	0.000172	0.000142	8.35e-05	9.71e-05	0.00013	0.000148	0.000143	7.32e-05	0.000127	7.12e-05	0.000214	0.000146873	0.000173	0.000124	0.000118	0.000104	0.000141	0.000132	0.000158	0.000146	0.000159	0.000157	0.000143	0.000131	0.000155	0.000163
162.995		3.53e-06	7.03e-06	3.81e-06	5.95e-06	3.77e-06	2.75e-06	4.3e-06	3.46e-06	1.69e-06	5.07e-06	3.42e-06	2.77e-06	1.73e-06	2.44e-06	2.25e-06	4.56e-06	8.1e-06	5.26e-06	8.46e-06	4.3e-06	2.4e-06	5.23e-06	2.47e-06	3.1e-06	1.79e-06	1.88e-06	6.63e-06	8.47e-07	4.54e-06	5.78e-07	3.46e-06	2.28e-06	7.21e-06	2.02e-06	1.66e-06	2.57e-06	3.24e-06	3.22e-06	1.27e-06	2.65e-06	3.02e-06	9.46e-07	4.73e-06	1.63e-06	1.38e-06	2.05e-06	5.06e-06	2.79e-06
163.034		7.15e-05	5.9e-05	6.06e-05	4.94e-05	3.13e-05	3.9e-05	3.71e-05	7.02e-05	0.000156	4.95e-05	4.87e-05	3.92e-05	7.05e-05	0.000265	0.000158	0.000114	9.71e-05	0.000114	6.49e-05	5.63e-05	0.000264	0.000104	0.000167	5.88e-05	0.000257	0.000217	0.000361	0.000109	8.02e-05	0.000155	5.99e-05	0.000259	8.5e-05	0.000255	0.000131	0.000117	7.71e-05	0.00019	9.44e-05	0.000197	0.000115	0.000221	9.26e-05	7.31e-05	4.91e-05	8.71e-05	7.82e-05	5.12e-05
163.039		7.51e-06	4.46e-06	8.63e-06	1.72e-05	7.89e-06	4.3e-06	1.13e-05	8.51e-06	5.4e-06	1.02e-05	1.11e-05	6.26e-06	1.58e-05	5.13e-06	1.08e-05	1.13e-05	1.82e-05	2.52e-05	2.25e-05	1.09e-05	2.58e-05	1.25e-05	2.22e-05	4.79e-06	2.79e-05	1.08e-05	5.63e-06	1.34e-05	4.03e-06	2.2e-05	6.01e-06	2.33e-05	5.05e-06	2.39e-05	1.09e-05	9.62e-06	1.27e-05	1.15e-05	5.94e-06	1.05e-05	1.47e-05	1.24e-05	7.8e-06	1.32e-05	6.4e-06	1.49e-05	9.21e-06	9.37e-06
163.073		1.93e-06	1.91e-06	2.01e-06	1.22e-06	1.94e-06	1.68e-06	1.12e-06	3.07e-06	1.75e-06	1.95e-06	1.05e-06	2.65e-06	1.35e-06	2.33e-05	3.46e-05	1.23e-06	1.48e-06	2.71e-05	2.31e-06	3.15e-05	1.84e-06	3.19e-05	3.11e-05	3.87e-05	2.66e-05	3.07e-05	3.02e-05	3.3e-05	1.27e-06	2.7e-05	2.04e-06	3.23e-05	5.3e-07	2.6e-06	6.1e-07	3.09e-05	2.84e-05	3.97e-05	1.87e-06	8.75e-07	3.44e-07	1.63e-06	3.4e-05	4.02e-07	3.13e-07	3.15e-05	3.56e-05	2.06e-06
163.116		2.54e-06	2.69e-06	2.69e-06	1.17e-06	3.63e-06	1.72e-06	8.64e-07	2.13e-06	2.37e-06	1.92e-06	2.07e-06	3.19e-06	2.88e-06	1.82e-06	1.51e-06	1.67e-06	7.9e-07	1.74e-06	1.29e-06	1.29e-06	1.42e-06	1.4e-06	1.66e-06	1.7e-06	4.5e-07	3.65e-06	1.15e-06	1.6e-06	2.3e-06	3.91e-07	4.27e-07	3.88e-07	2.52e-06	1.33e-06	1.09e-06	1.46e-06	1.21e-06	1.2e-06	2.19e-06	6.35e-07	1.11e-06	1.29e-06	2.78e-06	2.14e-06	1.08e-06	2.66e-06	6.48e-07	2.3e-06
163.964		2.19e-06	6.61e-07	4.87e-06	5.16e-06	1.38e-06	1.83e-06	3.9e-07	2.37e-06	1.22e-06	1.39e-06	3.78e-06	1.4e-06	2.05e-06	4.14e-07	8.78e-07	3.36e-06	8.76e-07	4.21e-07	3.72e-07	1.2e-06	7.18e-07	1.07e-06	1.49e-06	1.46e-06	4.84e-07	1.78e-07	1.32e-06	2.23e-06	1.05e-06	4.21e-07	4.6e-07	8.54e-07	1.91e-06	5.22e-06	1.05e-06	9.35e-07	6.49e-07	1.8e-07	1.11e-06	8.41e-07	8.19e-07	2.78e-06	5.84e-07	1.73e-07	1.35e-06	8.54e-07	1.92e-06	3.92e-06
163.978		4.58e-06	8.97e-06	2.1e-06	8e-06	2.8e-06	4.23e-06	4.7e-06	6.45e-06	4.71e-06	5.36e-06	7.59e-06	8.68e-06	5.59e-06	1.67e-06	2.27e-06	3.36e-06	1.03e-05	7.97e-06	6.25e-06	3.56e-06	4.05e-06	3.63e-06	5.38e-06	1.6e-06	1.32e-05	4.55e-06	1.25e-06	2.44e-06	3.57e-06	2.5e-06	7.34e-06	1.1e-05	6.01e-07	7.77e-06	5.47e-06	4.01e-06	4.21e-06	4.76e-06	3.59e-06	2.14e-06	2.16e-06	3.4e-06	5.7e-06	2.77e-06	2.47e-06	3e-06	3.86e-06	4.55e-06
164.03		1.07e-05	6.84e-06	8.58e-06	1.41e-05	1.18e-05	9.14e-06	1.05e-05	8.69e-06	9.04e-06	8.38e-06	9.64e-06	1.06e-05	8.07e-06	5.75e-06	7.72e-06	5.83e-06	1.09e-05	5.85e-06	1.18e-05	5.72e-06	5.64e-06	9.67e-06	4.13e-06	8.87e-06	7.74e-07	5.23e-06	7.38e-06	6.12e-06	5.79e-06	3.92e-06	7.21e-06	1.24e-05	1.18e-05	1.05e-05	1.31e-05	6.95e-06	8.25e-06	4.69e-06	1.3e-05	1.04e-05	1.16e-05	9.23e-06	9.44e-06	8.59e-06	8.23e-06	7.99e-06	3.47e-06	7.68e-06
164.037		4.91e-07	2.38e-07	7.28e-07	1.6e-06	1.46e-06	8.39e-07	1.23e-06	7.51e-07	4.66e-06	1.11e-06	5.97e-07	1.01e-06	7.76e-07	6.98e-06	3.51e-06	2.09e-06	2.37e-06	1.71e-06	6.28e-07	7.1e-07	8.57e-06	1.85e-06	3.57e-06	1.89e-06	7.95e-06	5.63e-06	1.4e-05	2.99e-06	1.64e-06	3.13e-06	1.54e-06	1.03e-05	6.93e-07	9.79e-06	3.13e-06	1.12e-07	5.13e-07	4.92e-06	4.29e-06	9.21e-06	1.63e-06	4.83e-06	6.45e-07	9.17e-07	2.41e-06	1.73e-06	6.94e-07	1.53e-06
164.921		7.68e-05	7.44e-05	5.83e-05	8.62e-05	7.41e-05	8.43e-05	4.23e-05	7.43e-05	7.41e-05	0.000104	8.05e-05	7.15e-05	8.03e-05	5.86e-05	6.73e-05	5.94e-05	6.75e-05	8.5e-05	0.00015	3.42e-05	0.000155	7.25e-05	0.000101	5.62e-05	7.46e-05	5.56e-05	6.91e-05	9.79e-05	7.77e-05	0.000122	5.57e-05	0.000104	6.63e-05	9.47e-05	0.000107	7.1e-05	6.88e-05	6.84e-05	4.12e-05	0.000104	9.84e-05	4.77e-05	8.79e-05	8.44e-05	4.14e-05	6.59e-05	0.000108	0.000174
164.93		5.9e-05	6.83e-05	7.19e-05	5.52e-05	6.44e-05	5.4e-05	2.81e-05	3.78e-05	5.7e-05	5.24e-05	5.97e-05	5.59e-05	6.86e-05	2.97e-05	1.53e-05	6.39e-05	2.53e-05	3.28e-05	2.63e-05	3.14e-05	3.53e-05	1.5e-05	4.69e-05	3.83e-05	3e-05	2.54e-05	3.69e-05	3.94e-05	3.28e-05	2.67e-05	3.7e-05	1.38e-05	4.34e-05	4.32e-05	4.61e-05	2.69e-05	1.24e-05	3.32e-05	3.72e-05	2.36e-05	4.08e-05	4.09e-05	3.43e-05	3.08e-05	4.13e-05	2.79e-05	1.89e-05	0.000111
164.947		6.59e-05	6.79e-05	4.9e-05	8.19e-05	7.9e-05	5.38e-05	8.14e-05	7.03e-05	6.47e-05	6.55e-05	8.29e-05	6.01e-05	8.11e-05	4.9e-05	7.24e-05	8.15e-05	7.7e-05	5.83e-05	7.03e-05	3.34e-05	7.85e-05	6.67e-05	8.64e-05	6.41e-05	4.51e-05	4.93e-05	6.13e-05	6.77e-05	6.1e-05	5.01e-05	5.11e-05	3.36e-05	9.6e-05	5.88e-05	9.14e-05	5.39e-05	7.05e-05	6.92e-05	7.19e-05	7.69e-05	6.39e-05	8.14e-05	7.78e-05	8.27e-05	6.41e-05	5.44e-05	6.86e-05	7.72e-05
164.959		1.3e-05	8.11e-06	1.39e-05	1.5e-05	9.51e-06	9.25e-06	6.18e-06	5.29e-06	3.76e-06	1.16e-05	1.19e-05	1.04e-05	1.8e-05	6.44e-06	8.63e-06	8.34e-06	6.88e-06	2.63e-05	1.58e-05	1.35e-05	1.79e-05	7.83e-06	1.41e-05	8.13e-06	1.66e-05	4.92e-06	9.59e-06	1.25e-05	4.14e-06	8.25e-06	6.89e-06	1.67e-05	6.13e-06	1.78e-05	7.49e-06	8.17e-06	4.55e-06	3.91e-06	7.84e-06	4.51e-06	1.88e-05	9.2e-06	5.66e-06	7.19e-06	9.44e-06	1.06e-05	1.39e-06	1.34e-05
164.982		7.33e-05	8.94e-05	4.69e-05	0.000124	8.22e-05	7.42e-05	0.000101	8.9e-05	8.56e-05	9.04e-05	0.0001	6.65e-05	7.76e-05	5.34e-05	5.12e-05	8.9e-05	0.000112	5.37e-05	8.22e-05	3.3e-05	8.37e-05	6.47e-05	8.47e-05	6.98e-05	4.71e-05	5.5e-05	7.4e-05	7.75e-05	7.81e-05	4.19e-05	6.76e-05	4.1e-05	0.000125	7.91e-05	0.000102	6.33e-05	5.85e-05	5.26e-05	7.36e-05	6.42e-05	8.36e-05	8.39e-05	8.59e-05	7.56e-05	8.73e-05	5.78e-05	8.89e-05	8.33e-05
164.993		9.78e-07	9.41e-06	1.28e-05	6.58e-06	6.94e-06	9e-06	7.98e-06	2.33e-05	1.16e-05	8.75e-06	4.43e-06	1.35e-05	2.05e-05	0.000107	4e-05	5.36e-05	1.48e-05	6.13e-05	1.65e-05	2.98e-05	7.68e-06	2.55e-05	0.000113	1.39e-05	0.000184	6.12e-05	2e-05	5.65e-06	3.93e-05	0.000105	3.12e-05	6.84e-05	3.11e-05	6.13e-05	8.82e-06	3.36e-05	2.63e-05	4.42e-05	2.44e-05	2.89e-05	1.82e-05	1.03e-05	1.29e-05	2.52e-05	1.65e-05	2.83e-05	1.58e-05	1.32e-05
165.013		8.31e-05	6.22e-05	7.95e-05	7.01e-05	7.07e-05	3.76e-05	5.89e-05	8.72e-05	5.24e-05	4.72e-05	0.000103	8.96e-05	6.85e-05	8.6e-05	0.000214	8.24e-05	7.2e-05	0.000167	0.00011	9.26e-05	0.000133	0.000118	0.000143	6.44e-05	0.000142	0.000166	7.65e-05	0.00011	0.000108	0.000139	7.98e-05	0.000101	9.93e-05	0.000104	0.000108	8.64e-05	0.000209	0.000134	0.000124	0.000146	0.00011	0.000136	0.000111	0.000148	6.27e-05	0.00011	8.98e-05	8.13e-05
165.088		1.15e-05	1.14e-05	1.14e-05	1.4e-05	1.07e-05	9.75e-06	9.77e-06	9.62e-06	1.54e-05	1.09e-05	1.09e-05	1.25e-05	9.52e-06	3.47e-05	4.57e-05	1.26e-05	9.2e-06	4.26e-05	1.3e-05	4.12e-05	1.39e-05	5.13e-05	4.86e-05	5.37e-05	4.27e-05	5.52e-05	5.06e-05	4.97e-05	1.14e-05	4.07e-05	9.78e-06	4.71e-05	1.32e-05	1.3e-05	1.15e-05	4.56e-05	3.95e-05	4.52e-05	1.13e-05	9.05e-06	1.48e-05	1.7e-05	5.09e-05	1.06e-05	1.26e-05	3.9e-05	5.15e-05	1.36e-05
165.948		1.87e-06	7.03e-07	4.49e-07	4.56e-06	2.15e-06	1.44e-06	3.39e-06	3.24e-06	4.4e-06	2.32e-06	3.77e-06	6.65e-07	2.8e-06	1.02e-06	1.84e-06	2.91e-06	4.49e-06	2.35e-07	1.46e-06	1.39e-06	5.6e-06	1.4e-06	2.51e-06	8.59e-07	1.19e-06	1.51e-06	5.07e-08	2.1e-06	1.9e-06	1.04e-06	2.03e-06	6.94e-07	2.19e-06	1.85e-06	1.02e-06	1.02e-06	1.72e-06	2.11e-06	2.58e-06	1.55e-06	1.96e-06	7.13e-07	4.45e-06	9.91e-07	1.78e-06	1.82e-06	2.13e-06	2.61e-06
165.982		1.27e-05	1.4e-05	6.81e-06	2.23e-05	1.16e-05	1.74e-05	1.83e-05	1.82e-05	1.35e-05	1.5e-05	1.6e-05	1.29e-05	9.83e-06	9.66e-06	1.02e-05	1.09e-05	3.14e-05	4.37e-06	1.39e-05	6.83e-06	1.87e-05	1.58e-05	1.86e-05	1.22e-05	7.06e-06	9.28e-06	1.78e-05	1.45e-05	1.7e-05	7.8e-06	1.28e-05	1.27e-05	2.07e-05	1.35e-05	1.82e-05	1.14e-05	1.17e-05	1.23e-05	1.44e-05	1.4e-05	1.72e-05	1.74e-05	1.51e-05	1.78e-05	1.56e-05	7.05e-06	1.69e-05	1.15e-05
166.016		4.1e-07	8.64e-07	1.68e-06	1.82e-07	9.41e-07	1.08e-06	2.04e-07	9.62e-07	7.7e-07	8.89e-07	1.12e-06	6.28e-07	6.88e-08	9.99e-07	1.74e-06	3.42e-06	2.06e-07	3.47e-06	1.69e-06	1.01e-06	1.54e-06	7.17e-08	1.76e-06	1.3e-06	2.14e-06	8.84e-07	1.79e-06	1.74e-06	1.06e-06	1.82e-06	2.41e-07	8.72e-07	2.09e-06	2.49e-06	6.6e-07	4.04e-09	5.51e-06	3.36e-06	1.01e-06	4.38e-06	7.6e-07	1.24e-06	1.46e-06	1.02e-06	9.43e-07	1.24e-06	1.21e-06	9.4e-07
166.084		0.000526	0.000106	0.000209	5.26e-05	0.000159	1.46e-05	3.42e-05	8.41e-05	8.91e-05	2.5e-05	6.92e-05	5.32e-05	7.63e-05	0.000865	8.64e-05	0.000127	4.45e-05	0.000253	0.000641	0.000125	6.3e-05	9.51e-05	0.000141	2.89e-05	6.33e-05	5.05e-05	0.000111	5.54e-05	0.000111	0.000327	7.61e-05	9.23e-05	0.000229	8.35e-05	0.000564	0.000128	0.000132	0.000126	3.26e-05	0.000676	0.000698	1.67e-05	5.57e-05	0.000296	0.000181	0.000101	0.000214	8.1e-05
166.12		8.99e-06	1.3e-05	1.26e-05	1.47e-05	1.08e-05	9.41e-06	9.05e-06	9.85e-06	1.46e-05	1.36e-05	1.3e-05	7.75e-06	1.07e-05	9.75e-06	1.41e-05	1.01e-05	1.28e-05	9.26e-06	1.01e-05	8.94e-06	1.05e-05	9.84e-06	1.3e-05	1.08e-05	8.46e-06	1.35e-05	1.18e-05	1.16e-05	1.39e-05	7.89e-06	1.05e-05	9.51e-06	1.56e-05	1.19e-05	1.57e-05	6.61e-06	1.05e-05	1.19e-05	1.16e-05	1.2e-05	1.17e-05	1.09e-05	1.19e-05	1.54e-05	9.77e-06	1.09e-05	1.04e-05	9.28e-06
166.913		1.77e-06	2.78e-06	8.26e-07	3.44e-06	1.51e-06	2.51e-06	1.32e-06	4.75e-06	1.07e-06	6.73e-08	1.29e-06	2.07e-06	8.81e-07	7.52e-07	4.54e-07	1.66e-06	2.23e-06	7.32e-08	1.98e-06	1.77e-06	2.15e-06	8.66e-07	3.65e-07	2.11e-06	8.06e-07	6.86e-08	7.33e-08	5.82e-07	9.1e-07	7.69e-07	1.23e-06	6.91e-08	1.87e-06	3.2e-06	2.06e-06	9.45e-07	6.14e-08	6.97e-08	8.58e-07	8.51e-07	6.79e-08	1.06e-06	7.72e-08	2.22e-06	8.05e-07	1.09e-06	1.25e-06	6.45e-08
166.927		1.23e-05	1.94e-05	2.15e-05	1.92e-05	2.2e-05	1.52e-05	7.69e-06	1.25e-05	1.66e-05	1.76e-05	2.24e-05	1.39e-05	2.7e-05	1.01e-05	5.79e-07	2e-05	6.09e-06	7.03e-06	7.85e-06	1.19e-05	9.88e-06	6.94e-06	1.32e-05	9.52e-06	7.47e-06	4.1e-06	9.92e-06	9.79e-06	1.24e-05	6.49e-06	1.13e-05	3.49e-06	1.22e-05	1.25e-05	1.5e-05	8.83e-06	3.27e-06	8.6e-06	8.72e-06	6.33e-06	1.03e-05	9.45e-06	1.15e-05	1.1e-05	1.33e-05	7.33e-06	3.51e-06	2.79e-05
166.944		5.65e-06	8.8e-06	3.46e-06	1.29e-05	1.16e-05	8.51e-06	1.22e-05	1.05e-05	9.18e-06	1.03e-05	1.38e-05	7.47e-06	6.62e-06	5.01e-06	5.6e-06	1.02e-05	1.22e-05	3.09e-06	8.75e-06	3.29e-06	1e-05	1.03e-05	1.06e-05	1.03e-05	4.58e-06	2.69e-06	9.45e-06	6.83e-06	9.14e-06	3.64e-06	6.18e-06	2.21e-06	1.24e-05	7.13e-06	1.37e-05	6.12e-06	6.84e-06	1.46e-06	8.56e-06	7.4e-06	9.65e-06	7.31e-06	5.71e-06	4.63e-06	6.64e-06	3.98e-06	8.84e-06	1.33e-05
166.945		2.4e-05	2.65e-05	1.53e-05	2.72e-05	2.72e-05	1.66e-05	2.84e-05	2.69e-05	2.35e-05	3.03e-05	3.4e-05	2.28e-05	2.85e-05	1.51e-05	2.12e-05	2.87e-05	2.72e-05	1.66e-05	2.84e-05	9.75e-06	2.25e-05	2.41e-05	2.88e-05	2.26e-05	1.14e-05	1.27e-05	2.42e-05	2.45e-05	2.38e-05	1.08e-05	2.17e-05	1.93e-05	3.4e-05	1.7e-05	3.01e-05	1.64e-05	1.06e-05	2.37e-05	2.17e-05	1.75e-05	2.3e-05	2e-05	2.45e-05	2.13e-05	1.65e-05	2.13e-05	2.54e-05	2.41e-05
166.98		4.93e-05	5.48e-05	3.11e-05	6.87e-05	5.46e-05	4.13e-05	6.39e-05	5.16e-05	5.43e-05	5.17e-05	5.53e-05	4.21e-05	5.33e-05	3.36e-05	3.96e-05	5.53e-05	7.24e-05	2.73e-05	6.14e-05	2.19e-05	5.52e-05	4.06e-05	5.93e-05	4.31e-05	3.21e-05	3.27e-05	4.5e-05	5.12e-05	4.81e-05	2.16e-05	4.3e-05	2.6e-05	7.17e-05	4.83e-05	5.67e-05	3.67e-05	3.12e-05	3.36e-05	4.34e-05	4.5e-05	5.67e-05	4.56e-05	5.62e-05	4.56e-05	4.5e-05	4.19e-05	5.35e-05	5.01e-05
167.004		4.96e-06	3.04e-06	2.91e-06	5.34e-06	3.19e-06	2.35e-06	2.87e-06	2.43e-06	1.3e-06	4.92e-06	2.67e-06	1.05e-06	7.13e-06	2.46e-06	3.77e-06	2.18e-06	2.34e-06	1.05e-05	2.66e-06	1.23e-06	6.77e-06	2.38e-06	5.16e-06	4.42e-06	5.26e-06	2.78e-06	3.86e-06	4.27e-06	2.5e-06	3.31e-06	3.19e-06	8.29e-06	3.09e-06	3.5e-06	1.05e-06	5.83e-07	3.93e-06	2.95e-06	3.64e-06	1.02e-06	3.9e-06	4.08e-06	4.07e-06	3.31e-06	3.07e-06	4.6e-06	8.2e-07	3.68e-06
167.008		1.16e-06	1.09e-06	1.76e-09	1.98e-06	1.34e-06	1.18e-06	6.5e-08	6.34e-07	1.84e-09	7.86e-07	3.31e-06	2.84e-06	1.88e-09	8.69e-07	6.01e-07	2.82e-06	6.57e-08	8.21e-07	8.72e-07	7.85e-07	1.18e-06	1.22e-06	1.12e-07	8.6e-07	8.06e-08	7.29e-07	8.73e-07	8.43e-07	2.48e-07	7e-08	7.66e-08	6.95e-07	8.67e-08	2.28e-06	1.24e-06	1.66e-09	5.82e-07	1.15e-06	1.5e-09	1.49e-09	2.24e-06	8.03e-07	8.29e-07	8.28e-07	8.39e-07	9.69e-07	1.54e-06	2.83e-06
167.031		1.72e-05	1.17e-05	1.34e-05	8.56e-06	1.87e-05	1.2e-05	1.02e-05	1.68e-05	2.07e-05	1.13e-05	1.97e-05	1.06e-05	1.09e-05	1.37e-05	2.51e-05	7.08e-06	1.06e-05	1.52e-05	1.19e-05	1.01e-05	2.16e-05	1.83e-05	9.95e-06	2.16e-05	1.12e-05	2.45e-05	1.44e-05	1.13e-05	1.55e-05	2.16e-05	1.5e-05	2.06e-05	9.46e-06	1.62e-05	1.45e-05	1.82e-05	2.82e-05	2.13e-05	2.34e-05	1.81e-05	1.35e-05	1.8e-05	1.42e-05	3.48e-05	8.65e-06	1.86e-05	1.91e-05	1.16e-05
167.059		1.91e-05	2.28e-05	1.62e-05	2.56e-05	2.18e-05	1.64e-05	2.33e-05	2.95e-05	1.6e-05	1.79e-05	2.19e-05	2.38e-05	2.3e-05	1.22e-05	8.53e-06	2e-05	1.91e-05	8.44e-06	1.85e-05	1.15e-05	2.15e-05	2.22e-05	2.05e-05	1.82e-05	1.3e-05	1.18e-05	9.15e-06	1.98e-05	1.4e-05	2.28e-05	1.65e-05	1.2e-05	2.54e-05	1.98e-05	1.93e-05	1.74e-05	2.02e-05	1.19e-05	1.43e-05	1.7e-05	1.71e-05	1.52e-05	1.48e-05	1.89e-05	1.65e-05	1.11e-05	4.47e-05	2.46e-05
167.068		6.21e-06	4.18e-06	8.19e-06	9.63e-06	4.89e-06	5.58e-06	3.34e-06	7.04e-06	6.32e-06	1.41e-05	2.66e-06	3.34e-06	7.56e-06	5.49e-05	8.63e-05	1.98e-05	1.31e-05	7.33e-05	1.82e-05	7.46e-05	2.06e-05	0.000109	8.6e-05	8.41e-05	6.58e-05	8.62e-05	8.86e-05	8.26e-05	1.94e-05	5.69e-05	1.24e-05	6.91e-05	1.37e-05	2.08e-05	1.91e-05	8.83e-05	8.7e-05	9.1e-05	1.98e-05	1.62e-05	2.01e-05	2.11e-05	9.79e-05	2.19e-05	1.58e-05	7.36e-05	8.91e-05	5.65e-06
167.087		2.68e-05	6.01e-06	1.49e-05	3.69e-06	8.66e-06	1.22e-05	1.04e-06	4.73e-06	4.5e-06	2.23e-06	4.44e-06	4.27e-06	3.85e-06	4.86e-05	4.69e-06	5.88e-06	1.25e-06	1.44e-05	3.33e-05	9.35e-06	5.76e-06	6.81e-06	9.46e-06	1.19e-06	3.5e-06	4.32e-06	5.75e-06	4.82e-06	6.45e-06	1.51e-05	3.26e-06	3.87e-06	8.42e-06	3.28e-06	2.76e-05	6.05e-06	5.24e-06	5.99e-06	1.24e-05	3.52e-05	3.98e-05	1.24e-06	4.79e-06	1.51e-05	1.04e-05	5.2e-06	1.5e-05	5.41e-06
167.104		8.31e-06	9.92e-06	7.67e-06	1.13e-05	7.4e-06	5.81e-06	6.46e-06	1.25e-05	8.66e-06	8.59e-07	8.12e-06	5.42e-06	6.99e-06	5.45e-06	1.29e-05	1.75e-06	2.18e-06	8.31e-06	3.52e-06	8.78e-06	2.77e-06	1.52e-05	1.03e-05	9.65e-06	5e-06	1.14e-05	1.08e-05	9.72e-06	3.07e-06	6.45e-06	1.52e-06	9.92e-06	2.04e-06	8.98e-07	7.71e-07	1.15e-05	1.16e-05	1.26e-05	8.11e-07	3.81e-06	1.13e-06	5.97e-07	1.43e-05	3.68e-06	3.33e-07	9.34e-06	1.49e-05	1.38e-06
168		2.09e-05	2.23e-05	1.62e-05	3.39e-05	2.3e-05	1.62e-05	2.84e-05	2.77e-05	2.33e-05	2.46e-05	2.57e-05	2.1e-05	2.37e-05	1.23e-05	1.67e-05	2.62e-05	2.7e-05	1.76e-05	2.24e-05	9.47e-06	2.64e-05	2.07e-05	2.6e-05	1.75e-05	1.13e-05	1.32e-05	2.08e-05	2.23e-05	2.18e-05	1.08e-05	2.14e-05	1.36e-05	3.2e-05	2.09e-05	2.62e-05	1.26e-05	1.75e-05	1.31e-05	1.92e-05	2.12e-05	1.9e-05	2.08e-05	2.17e-05	1.88e-05	1.85e-05	1.43e-05	2.21e-05	2.24e-05
168.942		3.69e-06	3.73e-06	4.2e-06	7.24e-06	7.85e-06	4.44e-06	7.76e-06	4.6e-06	6.32e-06	4.52e-06	8.89e-06	3.43e-06	5.24e-06	2.3e-06	3.61e-06	7.01e-06	5.58e-06	2.3e-06	4.36e-06	9.01e-07	7.14e-06	4.29e-06	3.75e-06	5.19e-06	2.69e-06	1.88e-06	4.31e-06	5.02e-06	3.79e-06	2.34e-06	4.22e-06	9.28e-07	8.45e-06	5.4e-06	7.85e-06	3.68e-06	2.73e-06	2.05e-06	3.6e-06	6.36e-06	6.06e-06	3.1e-06	4.29e-06	2.8e-06	4.74e-06	1.97e-06	5.63e-06	4.09e-06
168.946		1.34e-05	1.74e-05	3.06e-05	1.06e-05	1.22e-05	8.1e-06	7.27e-06	6.12e-06	9.31e-06	9.55e-06	1.11e-05	1.3e-05	9.85e-06	8.36e-06	1.91e-06	2.03e-05	7.36e-06	1.42e-05	4.24e-07	1.74e-05	7.82e-06	4.45e-07	1.26e-05	5.75e-06	9.03e-06	1.84e-06	1.35e-06	7.65e-06	9.09e-06	7.84e-06	9.12e-06	1.23e-06	9.71e-06	8.62e-06	1.03e-05	3.42e-06	3.34e-06	4.59e-06	6.99e-06	2.95e-06	1.07e-05	1.01e-05	7.72e-06	6.94e-06	8e-06	5.08e-06	1.13e-06	1.97e-05
168.985		1.81e-05	1.58e-05	8.61e-06	2.43e-05	1.68e-05	1.89e-05	2.73e-05	2.42e-05	1.26e-05	2.08e-05	2.3e-05	1.51e-05	1.35e-05	1.62e-05	1.31e-05	1.67e-05	3.82e-05	5.95e-06	2.03e-05	7.1e-06	2.57e-05	3.15e-05	1.74e-05	2.43e-05	1.26e-05	1.95e-05	2.61e-05	1.79e-05	2.31e-05	1.2e-05	2.11e-05	2.41e-05	2.87e-05	2.09e-05	2.18e-05	1.27e-05	1.72e-05	2.05e-05	3.07e-05	2.32e-05	2.12e-05	2.1e-05	2.21e-05	2.4e-05	1.4e-05	1.91e-05	2.02e-05	1.02e-05
169.047		2.59e-06	6.19e-06	1.71e-06	1.82e-06	5.23e-06	2.64e-06	2.01e-06	4.12e-06	3.66e-06	3.7e-06	3.9e-06	3.38e-06	5.46e-06	1.47e-05	2.11e-05	3.09e-06	1.27e-06	2.06e-05	5.01e-06	1.86e-05	5.69e-06	2.22e-05	2.54e-05	1.93e-05	1.69e-05	2e-05	2.57e-05	2.4e-05	3.44e-06	1.84e-05	2.76e-06	1.91e-05	2.97e-06	1.55e-06	1.15e-06	2.07e-05	2.17e-05	2.24e-05	5.52e-06	3.48e-06	4.33e-06	3.9e-06	1.88e-05	1.87e-06	3.19e-06	1.88e-05	2.26e-05	2.47e-06
169.058		4.87e-05	4.88e-05	4.72e-05	4.85e-05	4.59e-05	4.19e-05	3.82e-05	4.05e-05	4.25e-05	4.29e-05	5.49e-05	4.7e-05	5.87e-05	2.77e-05	5.72e-05	4.83e-05	3.67e-05	4.23e-05	4.61e-05	3.34e-05	5.91e-05	4.69e-05	4.04e-05	5.01e-05	1.62e-05	4.26e-05	4.88e-05	3.79e-05	5.13e-05	2.56e-05	2.94e-05	4.17e-05	5.65e-05	4.45e-05	5.15e-05	4.45e-05	4.74e-05	4.95e-05	6.13e-05	4.44e-05	3.29e-05	6.19e-05	5.14e-05	7.52e-05	4.5e-05	4.69e-05	5.34e-05	4.4e-05
169.068		1.26e-05	1.1e-05	8.58e-06	1.03e-05	1.88e-05	5.24e-06	8.26e-06	9.17e-06	9.63e-06	5.38e-06	1.59e-05	1.8e-05	1.16e-05	9.46e-06	1.9e-05	1.45e-05	8.55e-06	9.6e-06	8.09e-06	5.72e-06	1.68e-05	1.77e-05	5.16e-06	1.15e-05	1.39e-06	1.33e-05	1.45e-05	8.94e-06	2.05e-05	3.08e-06	1e-05	3.6e-06	1.48e-05	1.19e-05	1.89e-05	1.06e-05	1.87e-05	1.31e-05	1.17e-05	2.07e-05	9.19e-06	2e-05	1.41e-05	2.3e-05	1.1e-05	9.04e-06	8.12e-06	1.04e-05
169.083		2.77e-06	4.84e-06	5.65e-07	2.46e-06	1.58e-06	1.45e-06	8.89e-07	3.06e-06	3.36e-06	4.88e-06	2.2e-06	3.67e-06	7.96e-07	2.34e-05	3.6e-05	9.15e-07	4.33e-06	2.8e-05	4.13e-06	2.92e-05	9.9e-06	4.23e-05	3.8e-05	3.68e-05	2.71e-05	3.3e-05	3.59e-05	3.54e-05	5.09e-06	2.7e-05	6e-06	3.36e-05	1.96e-06	5.8e-06	3.92e-06	3.11e-05	3.35e-05	3.73e-05	6.43e-06	1.39e-06	3.41e-06	3.18e-06	4.23e-05	6.08e-06	2.23e-06	3.12e-05	3.99e-05	3.1e-06
169.986		0.000203	0.000233	0.000139	0.000264	0.000133	0.000249	0.000195	0.00037	0.000408	0.00021	0.000247	0.000225	0.000344	9.2e-05	8.3e-05	0.00013	0.000255	0.00013	0.00014	0.000118	0.000103	0.00016	0.000164	0.000207	0.000114	0.000116	0.000165	0.000173	0.000203	2.4e-05	0.000217	0.00011	0.000121	0.000235	0.000232	0.000104	0.000128	0.000104	0.000175	0.000132	0.000174	0.00013	0.000179	0.000143	0.000209	6.31e-05	9.35e-05	0.00018
169.997		1.25e-05	9.93e-06	4.92e-06	1.51e-05	1.52e-05	9.97e-06	1.26e-05	1.32e-05	1.06e-05	1.21e-05	1.03e-05	7.72e-06	1e-05	5.82e-06	7.12e-06	1.47e-05	1.48e-05	7.44e-06	9.82e-06	4.58e-06	1.32e-05	7.09e-06	9.42e-06	5.99e-06	6.32e-06	3.93e-06	1.07e-05	1.14e-05	9.76e-06	4.91e-06	7.21e-06	5.2e-06	1.59e-05	1.03e-05	1.19e-05	9.06e-06	8.7e-06	7.21e-06	7.44e-06	8.81e-06	1.02e-05	1.29e-05	7.96e-06	8.64e-06	9.85e-06	7.12e-06	1.08e-05	5.26e-06
170.854		2.74e-06	1.44e-05	5.44e-06	6.85e-06	5.54e-06	5.49e-06	1.05e-06	6.47e-06	6.26e-06	7.43e-06	9.02e-06	1.65e-05	3.12e-06	4.44e-06	5.42e-06	6.07e-06	1.73e-06	5.95e-06	8.24e-06	3.71e-06	2.77e-06	5.65e-06	1.34e-05	5.23e-06	5.02e-06	2.29e-06	5.38e-06	2.8e-06	7.99e-07	2.87e-06	5.12e-06	1.98e-06	1.97e-05	8.6e-06	8.34e-06	6.63e-06	9.71e-07	6.62e-06	5.15e-06	6.37e-06	4.15e-06	3.56e-06	5.61e-06	4.01e-06	3.64e-06	6.08e-06	6.62e-06	5.95e-06
170.932		3.59e-05	4.16e-05	3.48e-05	4.11e-05	4.12e-05	2.27e-05	4.8e-05	3.94e-05	3.24e-05	3.95e-05	4.63e-05	3.06e-05	5.4e-05	1.33e-05	1.9e-05	3.15e-05	3.19e-05	8.21e-06	3.39e-05	1.48e-05	3.45e-05	1.95e-05	2.57e-05	2.58e-05	9.51e-06	1.04e-05	1.7e-05	2.36e-05	3.22e-05	5.69e-06	2.89e-05	1.36e-05	4.44e-05	3.2e-05	2.97e-05	1.93e-05	1.49e-05	2.04e-05	2.66e-05	3.1e-05	3.88e-05	3.44e-05	1.54e-05	3.13e-05	3.3e-05	1.28e-05	2.01e-05	5.21e-05
170.98		1.07e-05	9.47e-06	5.26e-06	1.35e-05	8.56e-06	8.14e-06	1.22e-05	1.17e-05	1.21e-05	1.36e-05	1.44e-05	7.07e-06	7.14e-06	9.78e-06	8.18e-06	9.12e-06	1.85e-05	5.01e-06	1.5e-05	5.56e-06	1.13e-05	1.65e-05	1.33e-05	1.79e-05	7.42e-06	9.56e-06	1.24e-05	7.48e-06	9.94e-06	6.52e-06	1.2e-05	1.72e-05	1.47e-05	1.31e-05	1.31e-05	9.42e-06	1.02e-05	1.33e-05	1.61e-05	9.51e-06	1.15e-05	1.26e-05	1.45e-05	1.18e-05	9.31e-06	1.02e-05	1.2e-05	6.83e-06
171		1.25e-05	9.14e-06	8.05e-06	2.28e-05	5.95e-06	8.41e-06	1.69e-05	1.89e-05	1.21e-05	1.3e-05	1.59e-05	1.5e-05	9.85e-06	3.73e-05	2.25e-05	5.05e-05	2.68e-05	3.82e-05	1.72e-05	1.74e-05	3.59e-05	2.62e-05	2.76e-05	1.73e-05	3.24e-05	3.86e-05	2.26e-05	2.1e-05	2.53e-05	2.15e-05	2.29e-05	3.04e-05	2.81e-05	4.94e-05	2.51e-05	2.43e-05	2.68e-05	3.4e-05	2.54e-05	1.98e-05	2.37e-05	3.39e-05	2.06e-05	2.75e-05	2.06e-05	2.49e-05	1.83e-05	1.75e-05
171.01		1.53e-05	2.51e-05	1.7e-05	2.71e-05	1.79e-05	2.08e-05	2.94e-05	2.23e-05	2.33e-05	1.85e-05	1.77e-05	2.01e-05	2.44e-05	9.65e-06	8.54e-06	2e-05	2.24e-05	9.4e-06	1.98e-05	9.52e-06	1.96e-05	1.55e-05	1.57e-05	1.84e-05	6.66e-06	1.13e-05	1.62e-05	1.44e-05	1.3e-05	7.57e-06	1.44e-05	5.72e-06	2.25e-05	2.1e-05	1.88e-05	1.64e-05	1.16e-05	1.1e-05	1.25e-05	1.63e-05	1.49e-05	1.32e-05	2.13e-05	1.1e-05	1.45e-05	1.22e-05	2.46e-05	2.54e-05
171.063		9.89e-06	1.97e-05	1.93e-05	1.09e-05	1.55e-05	9.19e-06	1.27e-05	2.37e-05	1.48e-05	8.98e-06	8.33e-06	1.22e-05	8.76e-06	1.29e-05	2.17e-05	6.35e-06	7.58e-06	2.32e-05	1.24e-05	2.34e-05	1.02e-05	2.09e-05	1.47e-05	1.66e-05	1.73e-05	2.32e-05	2.69e-05	1.93e-05	9.47e-06	1.53e-05	7.9e-06	2.29e-05	1.05e-05	1.07e-05	8.25e-06	1.96e-05	2.73e-05	1.8e-05	2.71e-06	1.26e-05	8.08e-06	7.94e-06	2.1e-05	6.86e-06	6.52e-06	1.75e-05	1.96e-05	5.66e-06
171.099		1.47e-05	1.53e-05	7.87e-06	1.2e-05	1.89e-05	7.12e-06	9.86e-06	9.85e-06	1.07e-05	1.47e-05	1.06e-05	4.19e-05	1.01e-05	0.000115	0.000147	1.97e-05	1.58e-05	0.000158	1.68e-05	0.000142	2.5e-05	0.000191	0.000151	0.000161	0.000127	0.000156	0.000158	0.000158	1.65e-05	0.000101	1.6e-05	0.000131	1.75e-05	1.88e-05	2.02e-05	0.00014	0.000172	0.00016	1.91e-05	1.6e-05	1.91e-05	1.74e-05	0.000171	1.51e-05	1.62e-05	0.000122	0.000145	2.63e-05
171.95		4.06e-05	4.65e-05	2.78e-05	6.95e-05	3.98e-05	3.89e-05	6.48e-05	5.26e-05	4.37e-05	4.89e-05	4.87e-05	3.08e-05	4.59e-05	2.74e-05	3.05e-05	5.07e-05	5.42e-05	2.75e-05	5.44e-05	1.52e-05	4.62e-05	3.29e-05	5.13e-05	4.54e-05	2.23e-05	2.83e-05	3.82e-05	3.86e-05	3.91e-05	1.58e-05	3.42e-05	2.29e-05	6.23e-05	4.14e-05	5.09e-05	3.18e-05	2.48e-05	2.84e-05	3.83e-05	3.59e-05	4.22e-05	4.19e-05	4.2e-05	3.93e-05	3.74e-05	3.24e-05	4.68e-05	4.82e-05
171.985		3.22e-05	3.75e-05	2.02e-05	5.82e-05	3.41e-05	2.95e-05	5.4e-05	3.95e-05	4.37e-05	3.57e-05	4.28e-05	3.07e-05	3.42e-05	1.41e-05	2.31e-05	2.93e-05	4.98e-05	1.51e-05	3.48e-05	1.72e-05	3.58e-05	3.01e-05	2.37e-05	3.17e-05	1.53e-05	1.89e-05	3.04e-05	3.19e-05	3.83e-05	1.08e-05	3.52e-05	1.76e-05	4.35e-05	2.89e-05	4.53e-05	2.15e-05	2.17e-05	1.99e-05	3.03e-05	3.45e-05	3.49e-05	3.21e-05	3.45e-05	3.6e-05	3.28e-05	2.55e-05	2.87e-05	3.59e-05
171.995		5.52e-06	5.82e-06	3.61e-06	1.27e-05	6.86e-06	4.95e-06	6.29e-06	7.66e-06	6.55e-06	3.86e-06	8.03e-06	6.43e-06	3.82e-06	2.58e-06	4.51e-06	2.83e-06	8.05e-06	3.49e-06	8.12e-06	1.68e-06	6.89e-06	6.13e-06	7.79e-06	1.21e-06	2.15e-06	5.28e-06	6.33e-06	5.29e-06	5.56e-06	2.6e-06	4.78e-06	2.13e-06	6.28e-06	5.97e-06	8.63e-06	5.86e-06	5.07e-06	2.91e-06	6.3e-06	6.97e-06	8.01e-06	5.86e-06	5.34e-06	6.48e-06	4.5e-06	3.58e-06	6.71e-06	4.16e-06
172.039		4.39e-06	2.35e-06	3.82e-06	1.01e-05	5.17e-06	4.38e-06	7.59e-06	2.73e-06	3.15e-06	6.12e-06	6.46e-06	2.37e-06	7.34e-06	2.43e-06	3.31e-06	6.13e-06	1.36e-05	7.68e-06	1.09e-05	5.65e-06	7.47e-06	3.85e-06	6.36e-06	2.65e-06	1.32e-05	3.26e-06	1.21e-06	6.76e-06	4.52e-06	4.74e-06	4.46e-06	1.06e-05	4.82e-06	4.48e-06	5.54e-06	3.27e-06	2.67e-06	4.52e-06	5.82e-06	1.2e-06	3.99e-06	2.55e-06	6.49e-06	8.27e-06	4.16e-06	7.45e-06	8.81e-07	7.49e-06
172.93		2.54e-05	2.64e-05	2.56e-05	2.25e-05	2.15e-05	2.01e-05	3.12e-05	3.34e-05	2.08e-05	2.52e-05	2.15e-05	1.73e-05	3.81e-05	9.47e-06	9.98e-06	1.93e-05	2.02e-05	2.09e-06	1.92e-05	4.25e-06	2.37e-05	1.06e-05	1.83e-05	1.34e-05	9.62e-06	1.04e-05	1.09e-05	9.94e-06	1.7e-05	4.09e-06	1.76e-05	6.11e-06	3.21e-05	1.97e-05	1.88e-05	1.93e-05	8.82e-06	1.12e-05	1.55e-05	1.71e-05	1.89e-05	1.88e-05	1.29e-05	1.68e-05	2.25e-05	1.12e-05	1.37e-05	3.08e-05
172.959		4.48e-05	3.31e-05	2.71e-05	8.96e-06	2.3e-05	3.17e-05	1.43e-05	3.72e-05	4.78e-05	3.69e-05	4.58e-05	6.1e-05	2.45e-05	2.24e-05	2.37e-05	2.38e-05	1.5e-05	2.1e-05	2.84e-05	2.57e-05	3.32e-05	3.93e-05	2.79e-05	5.16e-05	2.11e-05	3.03e-05	4.94e-05	3.84e-05	2.85e-05	1.75e-05	3.38e-05	3.93e-05	2.81e-05	3.59e-05	3.28e-05	3.08e-05	2.82e-05	3.69e-05	4.9e-05	3.1e-05	2.77e-05	4.97e-05	3.96e-05	3.2e-05	1.34e-05	4.25e-05	1.32e-05	2.58e-05
172.979		9.99e-06	8.58e-06	5.15e-06	1.18e-05	8.19e-06	7.73e-06	5.75e-06	1.21e-05	7.75e-06	5.84e-06	1.57e-05	1.27e-05	8.7e-06	5.4e-06	3.52e-06	6.44e-06	1.34e-05	3.14e-06	6.18e-06	2.72e-06	8.31e-06	7.97e-06	4.18e-06	7.96e-06	5.68e-06	4.51e-07	1.41e-05	2.98e-06	6.22e-06	3.55e-06	7.87e-06	6.84e-06	6.32e-06	4.98e-06	1.19e-05	3.76e-06	1.12e-05	1.09e-05	1.17e-05	5.45e-06	4.81e-06	7.98e-06	1.02e-05	7.6e-06	8.27e-06	4.94e-06	6.95e-06	5.47e-06
172.99		2.45e-05	1.81e-05	1.48e-05	3.88e-05	2.31e-05	1.65e-05	2.97e-05	1.96e-05	1.07e-05	2.64e-05	4.05e-05	1.29e-05	2.71e-05	1.13e-05	2.62e-05	2.65e-05	5.98e-05	4.73e-05	5.14e-05	1.38e-05	6.67e-05	3.22e-05	4.4e-05	1.24e-05	5.06e-05	2.14e-05	1.09e-05	3.07e-05	2.38e-05	2.65e-05	1.94e-05	8.28e-05	1.08e-05	4.56e-05	2.82e-05	1.83e-05	3.96e-05	2.46e-05	2.3e-05	2.46e-05	2.95e-05	3.62e-05	1.61e-05	3.36e-05	2.08e-05	3.04e-05	2.85e-05	2.14e-05
172.996		4.93e-06	3.58e-06	2.79e-06	6.9e-06	9.91e-07	5.6e-06	3.99e-06	8.99e-06	4.41e-06	4.83e-06	5.85e-06	4.69e-06	2.43e-06	5.56e-06	4.42e-06	7.93e-06	1.21e-05	3.52e-06	8.54e-06	1.76e-06	7.2e-06	1.02e-05	4.19e-06	8.49e-06	3.55e-06	5.84e-06	9.99e-06	6.12e-06	6.65e-06	4.66e-06	4.9e-06	5.69e-06	1.03e-05	8.95e-06	9.2e-06	5.72e-06	1.01e-05	6.1e-06	6.99e-06	8.9e-06	6.36e-06	3.97e-06	7.74e-06	7.39e-06	8.92e-06	5.7e-06	8.9e-06	2.9e-06
173.007		6.32e-06	7.25e-06	2.08e-06	8.24e-06	4.46e-06	3.6e-06	5.63e-06	3.27e-06	3.83e-06	4.23e-06	5.76e-06	3.74e-06	3.97e-06	1.89e-06	1.44e-06	2.42e-06	5.89e-06	1.37e-07	6.13e-06	1.51e-06	3.63e-06	1.66e-06	3.01e-06	6.07e-06	2.04e-07	9.51e-07	4.05e-06	2.53e-06	2.03e-06	1.1e-06	3.81e-06	1.07e-07	7.57e-06	4.29e-06	4.72e-06	2.27e-06	1.15e-07	1.15e-06	8.84e-07	3.41e-06	1.67e-06	4.81e-06	2.59e-06	4.5e-06	3.76e-06	1.11e-07	4.03e-06	1.51e-06
173.042		1.67e-05	1.99e-05	1.03e-05	3.56e-05	5.38e-05	1.68e-05	1.09e-05	1.78e-05	2.54e-05	2.36e-05	4.25e-05	1.98e-05	1.32e-05	7.72e-06	1.17e-05	1.69e-05	2.22e-05	1.15e-05	2.49e-05	3.9e-06	2.67e-05	6.01e-06	3.69e-06	1.4e-05	5.59e-07	1.54e-05	1.39e-05	9.17e-06	2.48e-05	6.47e-06	1.99e-05	9.67e-06	2.46e-05	2.33e-05	3.11e-05	1.05e-05	1.37e-05	8e-06	1.57e-05	2.54e-05	1.87e-05	1.78e-05	2.69e-05	1.97e-05	2.28e-05	8.4e-06	3.28e-05	2.82e-05
173.078		0.000113	0.000151	9.73e-05	4.23e-05	3.57e-05	2.08e-05	0.000107	0.000129	0.000148	3.09e-05	4.72e-05	4.04e-05	4.23e-05	5.6e-05	6.78e-05	2.68e-05	2.33e-05	0.000143	2.74e-05	0.000116	3.17e-05	5.18e-05	6.52e-05	5.75e-05	0.000133	0.000166	5.92e-05	6.32e-05	2.66e-05	3.23e-05	3.79e-05	0.000153	3.55e-05	3.16e-05	3.84e-05	0.000155	0.000182	4.83e-05	2.8e-05	2.77e-05	3.04e-05	3.04e-05	5.42e-05	3.31e-05	2.74e-05	5.23e-05	7.16e-05	2.61e-05
173.947		3.23e-05	3.57e-05	2.08e-05	5.62e-05	3.35e-05	3.74e-05	5.1e-05	3.82e-05	4.24e-05	4.01e-05	4.33e-05	3.4e-05	4.04e-05	2.45e-05	2.35e-05	3.65e-05	5.15e-05	2.78e-05	3.34e-05	1.68e-05	3.85e-05	2.76e-05	4.21e-05	3.84e-05	1.87e-05	1.9e-05	3.63e-05	3.49e-05	3.05e-05	1.88e-05	2.61e-05	1.38e-05	5.96e-05	2.45e-05	4.35e-05	2.62e-05	2.37e-05	1.86e-05	2.95e-05	2.93e-05	4.11e-05	3.74e-05	2.98e-05	2.71e-05	3.26e-05	2.66e-05	4.08e-05	4.11e-05
173.982		1.14e-05	1.44e-05	1.18e-05	2.61e-05	1.61e-05	1.52e-05	1.93e-05	2.13e-05	1.64e-05	1.83e-05	1.36e-05	1.17e-05	1.33e-05	5.29e-06	6.27e-06	1.77e-05	2.52e-05	8.6e-06	1.27e-05	5.48e-06	1.55e-05	1.39e-05	1.06e-05	1.35e-05	4.92e-06	1.14e-05	1.23e-05	1.15e-05	1.3e-05	2.36e-06	1.17e-05	5.14e-06	2.37e-05	1.51e-05	1.61e-05	7.42e-06	7.54e-06	1.17e-05	1.41e-05	1.15e-05	1.38e-05	1.3e-05	1.19e-05	1.54e-05	1.5e-05	9.58e-06	1.29e-05	1.27e-05
174.014		6.45e-05	5.65e-05	4.42e-05	5.84e-05	3.33e-05	5.08e-05	4.08e-05	6.22e-05	8.05e-05	4.99e-05	4.95e-05	5.1e-05	5.76e-05	4.82e-05	4.4e-05	3.67e-05	4.8e-05	3.34e-05	4.58e-05	4.09e-05	4.89e-05	4.9e-05	4.62e-05	4.71e-05	3.45e-05	5.04e-05	2.86e-05	5.92e-05	6.56e-05	4.8e-05	3.83e-05	6.75e-05	4.27e-05	5.7e-05	5.86e-05	4.22e-05	4.37e-05	7.08e-05	7.4e-05	4.93e-05	5.41e-05	4.8e-05	6.37e-05	3.79e-05	5.41e-05	3.91e-05	2.68e-05	2.51e-05
174.949		1.46e-05	1.97e-05	1.31e-05	1.84e-05	1.56e-05	1.3e-05	1.12e-05	1.12e-05	9.95e-06	1.33e-05	2.58e-05	2.08e-05	1.73e-05	1e-05	3.3e-06	1.71e-05	9.57e-06	1.15e-05	6.99e-06	1.05e-05	1.1e-05	1.43e-05	1.56e-05	4.21e-06	9.44e-06	9.81e-06	1.44e-05	1.12e-05	8.51e-06	8.19e-06	8.97e-06	3.53e-06	1.34e-05	8.78e-06	2.12e-05	7.33e-06	4.61e-06	7.25e-06	1.7e-05	3.6e-06	1.61e-05	1.24e-05	1.4e-05	1.16e-05	1.39e-05	9.23e-06	1.46e-06	2.5e-05
174.987		1.59e-05	1.08e-05	1.61e-05	2.15e-05	1.4e-05	1.8e-05	1.69e-05	1.16e-05	1.88e-05	1.55e-05	2.12e-05	1.24e-05	2.08e-05	7.63e-06	1.31e-05	1.56e-05	3.43e-05	3.08e-05	2.69e-05	8.67e-06	2.96e-05	2.04e-05	2.43e-05	1.52e-05	3.03e-05	1.3e-05	1.42e-05	2.14e-05	1.51e-05	1.92e-05	1.25e-05	4.02e-05	9.64e-06	1.91e-05	1.55e-05	1.1e-05	2.13e-05	1.27e-05	1.89e-05	1.38e-05	2.07e-05	1.57e-05	1.26e-05	1.62e-05	1.31e-05	1.97e-05	2e-05	1.21e-05
174.995		0.000445	0.000365	0.000354	0.000333	0.000267	0.000425	0.000212	0.000493	0.000594	0.000393	0.000593	0.000499	0.000327	0.00028	0.000259	0.000269	0.000237	0.000214	0.000337	0.000266	0.00043	0.000491	0.000354	0.000597	0.000267	0.000323	0.000553	0.000521	0.000362	0.000206	0.000456	0.000452	0.000335	0.000389	0.000407	0.000369	0.000308	0.000377	0.000595	0.000283	0.000484	0.000492	0.000528	0.000347	0.000334	0.000358	0.000136	0.000318
175.034		0.000481	0.000392	0.00039	0.000481	0.000341	0.000463	0.000192	0.000263	0.000272	0.000168	0.000626	0.000325	0.000483	0.000113	0.000103	0.000165	7.3e-05	0.0001	0.000146	8.45e-06	0.000187	7.8e-06	0.00015	6.5e-06	0.00013	3.1e-05	9.52e-05	6.93e-05	0.000448	0.000143	0.000504	3.27e-05	0.000311	0.000237	0.000216	7.55e-06	8.18e-05	2.93e-05	0.000217	0.000142	0.000143	0.000191	0.000103	0.000268	0.000143	3.13e-05	0.000304	0.000563
175.048		2.9e-06	3.65e-05	1.48e-05	1.81e-05	1.08e-05	6.25e-06	6.01e-06	1.05e-05	1.9e-06	4.35e-06	3.43e-05	8.92e-06	9.86e-06	6.39e-06	1.43e-05	3.85e-06	3.86e-06	2.68e-05	2.23e-05	1.91e-05	1.33e-05	5.88e-06	3.72e-05	3.88e-06	5.46e-05	1.77e-05	9.35e-06	7.75e-06	4.71e-06	1.65e-05	4.61e-06	3.85e-05	6.82e-06	8.46e-06	4.91e-06	9.76e-06	9.32e-06	4.53e-06	4.62e-06	1.48e-05	1.85e-05	1.04e-05	1.38e-05	8.31e-06	7.69e-06	1.86e-05	9.39e-06	1.88e-06
175.057		2.16e-05	1.22e-05	1.93e-05	2.44e-05	2.21e-05	2.51e-05	2.18e-05	1.7e-05	0.000286	1.46e-05	2.68e-05	2.4e-05	1.61e-05	1.85e-05	2.1e-05	2.21e-05	1.68e-05	3.06e-05	6.5e-05	2.43e-05	4.79e-05	1.34e-05	3.19e-05	3.63e-05	3.63e-05	9.63e-06	1.2e-05	1.88e-05	4.81e-05	1.85e-05	7.7e-06	2.32e-05	1.52e-05	2.05e-05	1.45e-05	7.68e-06	7e-05	1.39e-05	7.93e-05	1.42e-05	1.47e-05	3.57e-05	1.9e-05	6.16e-06	1.26e-05	1.09e-05	2.57e-05	1.24e-05
175.067		1.66e-05	1.28e-05	1.26e-05	5.4e-05	2.25e-05	1.48e-05	2.79e-05	1.86e-05	9.74e-06	2.82e-05	1.93e-05	1.6e-05	3.01e-05	1.83e-06	2.66e-05	2.04e-05	6.83e-05	8.99e-05	9.12e-05	2.02e-05	7.07e-05	3.57e-05	0.000138	7.05e-06	9.17e-05	2.81e-05	1.27e-05	3.21e-05	1.1e-05	1.52e-05	1.13e-05	8.13e-05	2.52e-05	5.56e-05	2.48e-05	1.33e-05	4.19e-05	2.71e-05	9.08e-06	2.6e-05	2.83e-05	4.05e-05	1.82e-05	4.09e-05	6.67e-06	4.07e-05	2.1e-05	1.46e-05
175.119		6.92e-05	8.75e-05	6.77e-05	0.000142	7.42e-05	6.06e-05	0.000154	6.99e-05	8.76e-05	7.01e-05	9.01e-05	7.35e-05	7.12e-05	3.61e-05	5.23e-05	7.26e-05	0.000147	5.56e-05	8.08e-05	5.12e-05	6.72e-05	7.86e-05	9.25e-05	8.38e-05	1.65e-05	5.33e-05	7.29e-05	5.7e-05	9.5e-05	6.85e-06	6.29e-05	5.11e-05	0.000156	8.1e-05	8.86e-05	5.6e-05	6.06e-05	5.59e-05	7.12e-05	7.09e-05	7.03e-05	6.41e-05	7.43e-05	6.74e-05	9.12e-05	6.22e-05	8.19e-05	7.3e-05
175.944		3.43e-06	3.87e-06	3.7e-06	8.7e-06	5.77e-06	6.5e-06	8.99e-06	4.38e-06	8.52e-06	5.05e-06	3.21e-06	5.14e-06	8.04e-06	4.78e-06	4.53e-06	1.04e-05	1.01e-05	2.9e-06	2.4e-06	3.85e-06	2.46e-06	2.37e-06	2.05e-06	5.23e-06	2.38e-06	5.38e-06	4.61e-06	5.38e-06	5.41e-06	1.77e-06	3.2e-06	1.27e-06	4.55e-06	2.91e-06	7.35e-06	2.83e-06	2.03e-06	1.01e-06	2.55e-06	4.72e-06	3.65e-06	3.3e-06	4.39e-06	3.14e-06	3.48e-06	3.92e-06	6.17e-06	8.68e-06
175.946		1.26e-05	1.54e-05	9.28e-06	2.74e-05	1.53e-05	1.44e-05	2.19e-05	1.39e-05	1.74e-05	2.15e-05	1.88e-05	1.24e-05	2.06e-05	8.84e-06	1.02e-05	1.64e-05	2.08e-05	1.14e-05	1.48e-05	6.95e-06	1.57e-05	1.03e-05	1.77e-05	1.32e-05	5.38e-06	1.04e-05	1.04e-05	1.38e-05	1.47e-05	7.68e-06	1.58e-05	5.77e-06	2.64e-05	1.16e-05	1.92e-05	1.32e-05	1.15e-05	1.06e-05	1.42e-05	1.19e-05	1.72e-05	1.32e-05	1.29e-05	1.61e-05	1.31e-05	1.1e-05	1.51e-05	1.42e-05
175.981		5.64e-06	1.11e-05	5.53e-06	1.73e-05	6.95e-06	6.75e-06	1.6e-05	1.04e-05	9.24e-06	8.72e-06	1.07e-05	6.09e-06	1.21e-05	4.14e-06	7.17e-06	8.98e-06	1.04e-05	1.18e-06	6.36e-06	6.2e-06	1.2e-05	6.91e-06	8.5e-06	6.39e-06	2.88e-06	5.3e-06	9.75e-06	6.78e-06	6.85e-06	8.64e-07	7.04e-06	5.18e-06	1.58e-05	9.48e-06	9.01e-06	4.21e-06	1.54e-06	6.17e-06	8.92e-06	7.39e-06	1.14e-05	8.77e-06	5.72e-06	9.4e-06	8.03e-06	6.67e-06	7.6e-06	8.31e-06
175.988		5.04e-07	5.59e-07	4.97e-07	5.97e-07	5.1e-07	7.89e-07	1.19e-06	1.12e-06	5.2e-07	5.1e-07	8.01e-07	7.42e-07	5.29e-07	7.6e-07	4.94e-07	5.18e-07	4.1e-06	2.19e-06	2.33e-06	4.85e-07	2.73e-06	5.51e-07	7.05e-07	1.4e-06	2.07e-06	5.21e-07	1.05e-06	1.28e-06	5.1e-07	5.69e-07	1.27e-06	3.99e-06	8.71e-07	2.27e-06	6.94e-07	1.11e-06	1.08e-06	5.28e-07	9.21e-07	7.91e-07	5.26e-07	2.26e-06	1.19e-06	5.07e-07	4.78e-07	5.47e-07	5.72e-07	7.66e-07
175.999		8.76e-06	8.61e-06	6.2e-06	6.36e-06	4.68e-06	6.89e-06	3.61e-06	8.27e-06	1.42e-05	7.75e-06	1.06e-05	1.15e-05	7.06e-06	5.58e-06	1.98e-06	4.85e-06	4.41e-06	1.94e-06	4.91e-06	4.93e-06	9.26e-06	7.92e-06	6.02e-06	1.09e-05	5.04e-06	3.58e-06	1.18e-05	9.92e-06	7.32e-06	3.81e-06	8.22e-06	7.74e-06	5.23e-06	4.75e-06	8.7e-06	8.2e-06	5.77e-06	1e-05	1.06e-05	5.21e-06	7.14e-06	8.72e-06	1.1e-05	8.18e-06	6.05e-06	9.1e-06	5.9e-07	6.11e-06
176.03		2.75e-05	2.79e-05	1.75e-05	2.41e-05	2.01e-05	2.03e-05	2.3e-05	3.17e-05	2.85e-05	2.49e-05	3.1e-05	2.35e-05	2.04e-05	2.1e-05	2.96e-05	1.42e-05	3.47e-05	2.02e-05	3.51e-05	1.84e-05	3.72e-05	3.78e-05	4.42e-05	3.28e-05	2.63e-05	2.93e-05	2.7e-05	2.97e-05	3.84e-05	1.31e-05	4.86e-05	4.77e-05	1.87e-05	2.91e-05	2.23e-05	2.73e-05	3.14e-05	2.89e-05	3.44e-05	2.74e-05	4.57e-05	3.66e-05	3.34e-05	2.59e-05	3.05e-05	2.96e-05	2.08e-05	1.55e-05
176.041		3.74e-05	3.18e-05	4.45e-05	5.33e-05	2.6e-05	3.04e-05	1.21e-05	1.9e-05	3.15e-05	2.38e-05	4.89e-05	1.95e-05	4.49e-05	5.41e-06	6.95e-06	1.38e-05	2.27e-05	4.19e-05	1.37e-05	9.4e-06	3.66e-05	1.88e-05	5.15e-07	1.99e-05	0.000131	6.1e-06	2.29e-05	4.11e-06	3.73e-05	1.48e-05	3.36e-05	2.43e-05	2.23e-05	3.14e-05	2.49e-05	3.41e-05	1.42e-05	1.12e-05	2.47e-05	1.28e-05	2.99e-05	5.06e-05	2.47e-05	2.5e-05	1.87e-05	1.82e-05	2.56e-06	4.2e-05
176.066		8.33e-05	7.65e-05	0.000109	0.000184	8.66e-05	7.82e-05	5.06e-05	8.31e-05	0.000115	8.23e-05	9.33e-05	7.18e-05	0.000136	0.000174	0.000108	8.64e-05	8.31e-05	0.00011	8.03e-05	8.4e-05	9.26e-05	0.000108	8.85e-05	0.000101	5.69e-05	0.000129	9.76e-05	8.57e-05	0.000135	8.13e-05	0.000123	0.000154	6.91e-05	0.000113	7.59e-05	0.000123	9.39e-05	0.000116	0.000106	0.000102	0.000127	0.000103	9.31e-05	0.000153	0.000101	6.99e-05	2.73e-05	8.65e-05
176.907		1.53e-05	1.64e-05	1.86e-05	1.11e-05	9.41e-06	7.98e-06	6.47e-06	3.82e-06	8.53e-06	1.14e-05	1.41e-05	1.69e-05	1.23e-05	7.4e-06	4.28e-06	1.4e-05	6.55e-06	1.02e-05	3.53e-06	7.84e-06	1.06e-05	7.02e-06	1.41e-05	5.9e-06	8.03e-06	4.2e-06	4.48e-06	4.12e-06	3.89e-06	6.97e-06	7.63e-06	1.8e-06	8.64e-06	8.03e-06	1.66e-05	4.06e-06	2.31e-06	5.83e-06	7.19e-06	6.21e-06	6.73e-06	1.14e-05	1.03e-05	5.28e-06	7.91e-06	6.98e-06	6.46e-06	1.14e-05
176.954		1.31e-05	1.53e-05	1.11e-05	9.76e-06	1.08e-05	5.68e-06	5.53e-06	7.63e-06	1e-05	1.21e-05	1.32e-05	1.29e-05	1.38e-05	6.71e-06	3.94e-06	1.25e-05	5.59e-06	9e-06	3.62e-06	7.44e-06	5.47e-06	3.51e-06	1.04e-05	7.09e-06	6.86e-06	6.17e-06	7.81e-06	6.79e-06	1.37e-06	5.95e-06	7.28e-06	4.26e-06	9.78e-06	8.85e-06	8.87e-06	5.72e-06	3.28e-06	7.57e-06	8.95e-06	2.4e-06	2.92e-06	6.52e-06	4.65e-06	5.97e-06	5.99e-06	3.53e-06	1.65e-06	1.66e-05
176.985		1.63e-05	6.96e-06	1.22e-05	1.49e-05	1.13e-05	1.64e-05	1.19e-05	1.52e-05	9.27e-06	1.24e-05	1.65e-05	1.25e-05	1.78e-05	5.15e-06	1.15e-05	1.08e-05	1.89e-05	1.29e-05	2.2e-05	7.73e-06	2.42e-05	1.95e-05	1.57e-05	1.31e-05	1.45e-05	5.18e-06	9.21e-06	1.44e-05	1.22e-05	5.52e-06	1.51e-05	3.06e-05	6.12e-06	1.83e-05	1e-05	1.27e-05	1.72e-05	1.36e-05	1.13e-05	1.03e-05	1.62e-05	1.9e-05	1.49e-05	1.03e-05	1.09e-05	1.28e-05	6.54e-06	7.72e-06
177		2.29e-06	3.84e-06	1.89e-06	6.11e-06	4.68e-06	6.3e-06	5.79e-06	8.75e-06	4.22e-06	9.11e-06	4.2e-06	5.9e-06	1.58e-06	1.82e-06	2.75e-06	4.82e-06	9.91e-06	2.36e-06	8.07e-06	1.87e-07	7.1e-06	6.93e-06	5.03e-06	2.68e-06	2.71e-07	2.74e-06	4.21e-06	4.81e-06	5.26e-06	1.64e-06	4.1e-06	3.89e-06	7.92e-06	4e-06	3.62e-06	1.67e-06	6.35e-07	2.44e-06	6.19e-06	4.43e-06	6.33e-06	4.9e-06	3.07e-06	3.86e-06	3.59e-06	3.82e-06	3.57e-06	5.24e-06
177.01		2.53e-05	3.97e-05	2.22e-05	4.46e-05	3.24e-05	2.37e-05	2.97e-05	2.99e-05	2.29e-05	3.57e-05	4.08e-05	2.69e-05	3.93e-05	2.15e-05	2.39e-05	3.55e-05	3.53e-05	1.57e-05	3.23e-05	9.67e-06	3.25e-05	3.28e-05	3.63e-05	2.94e-05	2.1e-05	1.77e-05	2.78e-05	2.72e-05	2.91e-05	2.26e-05	2.34e-05	1.98e-05	3.91e-05	2.72e-05	3.79e-05	1.84e-05	1.43e-05	1.97e-05	3.04e-05	2.54e-05	2.97e-05	3.3e-05	3.16e-05	2.51e-05	2.65e-05	1.93e-05	3.95e-05	3.21e-05
177.05		1.01e-05	6.3e-06	8.01e-06	6.84e-06	4.49e-06	1.47e-06	5e-06	8.26e-06	6.3e-06	6.74e-06	9.43e-06	6.75e-06	6.5e-06	2.11e-05	1.39e-05	8.02e-06	3.73e-06	8.82e-06	1.29e-05	9.76e-06	2e-05	1.33e-05	2.03e-05	5.66e-06	1.38e-05	1.63e-05	2.37e-05	1.59e-05	1.41e-05	1.8e-05	1.02e-05	2.83e-05	8.87e-06	1.92e-05	9.43e-06	1.07e-05	5.12e-06	1.52e-05	1.03e-05	1.59e-05	1.04e-05	1.76e-05	9.63e-06	6.91e-06	4.86e-06	8.41e-06	1.43e-05	7.1e-06
177.069		3.93e-06	2.76e-06	4.89e-06	1.24e-05	5.28e-06	4.17e-06	1.3e-06	2.55e-06	5.1e-06	3.07e-06	4.9e-06	3.99e-06	6.68e-06	6.52e-06	5.79e-06	1.72e-06	7.03e-06	7.59e-06	2.75e-06	4.12e-06	5.83e-06	4.84e-06	1.27e-05	4.14e-06	7.9e-06	6.26e-06	2.74e-06	4.76e-06	4.85e-06	4.04e-06	9.95e-07	9.03e-06	4.15e-06	5.04e-06	3.88e-06	3.22e-06	5.57e-06	1.28e-06	5.6e-06	6.08e-06	6.14e-06	4.54e-06	4.7e-06	8.36e-06	5.86e-07	1.52e-06	9.32e-09	4.1e-06
177.089		2.44e-06	2.16e-06	3.2e-06	1.03e-06	2.94e-06	1.83e-06	1.77e-06	1.71e-06	2.62e-06	1.24e-06	9.43e-07	1.7e-06	8.97e-07	3.07e-05	4.26e-05	2.46e-06	1.67e-06	3.16e-05	2.57e-06	3.7e-05	1.7e-06	4.34e-05	4.65e-05	4.69e-05	3.68e-05	4.4e-05	4.09e-05	4.42e-05	2.26e-06	3.47e-05	7.71e-07	3.73e-05	7.73e-07	2.6e-06	1.63e-06	4.15e-05	4.07e-05	4.77e-05	2.09e-06	8.15e-07	9.09e-07	8.08e-07	5.03e-05	2.13e-06	3.2e-06	3.93e-05	4.36e-05	6.72e-07
177.984		1.09e-06	1.2e-06	1.08e-06	3.04e-07	1.1e-06	2.84e-07	3.7e-06	1.65e-06	2.28e-06	8.43e-07	1.16e-06	8.74e-07	8.47e-07	6.3e-07	1.07e-06	9.54e-07	5.21e-06	8.77e-08	1.87e-06	9.13e-07	2.53e-06	3.52e-06	1.73e-06	2.69e-06	1.93e-07	2.13e-06	2.99e-06	1.22e-06	1.35e-06	2.66e-07	3.66e-06	2.1e-06	4.33e-06	5.56e-07	4.16e-06	2.47e-06	3.07e-06	2e-06	3.63e-06	1.73e-06	2.15e-06	8.4e-07	4.96e-06	3.9e-06	2.86e-06	9.4e-07	2.96e-06	8.02e-07
178.024		1.65e-06	2.84e-06	1.88e-06	4.46e-06	1.4e-06	1.11e-06	1.25e-06	2.03e-06	1.25e-06	1.13e-06	1.29e-06	7.33e-07	2.05e-06	2.44e-06	9.12e-07	1.92e-06	1.43e-06	1.98e-06	1.96e-06	1.16e-06	1.65e-06	1.32e-06	2.09e-06	1.52e-06	1.69e-06	1.91e-06	1.33e-06	1.56e-06	1.83e-06	3.7e-06	2.65e-06	5.51e-07	7.1e-07	2.75e-06	1.8e-06	1.46e-06	1.11e-06	5.56e-07	6.35e-07	1.6e-06	7.89e-07	1.09e-06	1.4e-06	2.54e-06	1.04e-06	1.2e-06	1.25e-06	1.17e-06
178.899		0.00104028	0.0010736	0.000975	0.000994	0.000957	0.000829	0.00052	0.000747	0.000863	0.000865	0.000926	0.000963	0.00104057	0.00061	0.000393	0.00101139	0.00049	0.000719	0.000489	0.000694	0.00087	0.000576	0.000874	0.000751	0.000582	0.000567	0.000614	0.000821	0.000639	0.000446	0.000713	0.000474	0.000835	0.00088	0.000934	0.00056	0.00029	0.000582	0.000704	0.00058	0.000855	0.000844	0.000706	0.000699	0.000744	0.000635	0.000343	0.00116651
178.946		0.0004	0.000473905	0.000421	0.000435	0.000391	0.000355	0.000237	0.000381	0.000289	0.000371	0.000529	0.000395	0.000507	0.000254	0.000188	0.000459	0.000208	0.000269	0.000229	0.000211	0.000376	0.000254	0.000369	0.000321	0.00025	0.000214	0.00023	0.000313	0.000275	0.000191	0.000296	0.000145	0.000353	0.000365	0.000405	0.000282	0.000169	0.00024	0.000336	0.000263	0.000352	0.000371	0.000289	0.000269	0.000322	0.000228	0.00014	0.000569
179.007		1.59e-05	1.76e-05	1.28e-05	1.92e-05	1.76e-05	1.45e-05	1.74e-05	2e-05	1.63e-05	1.6e-05	2.61e-05	1.07e-05	2.54e-05	1.32e-05	1.24e-05	1.97e-05	1.99e-05	7.86e-06	1.46e-05	7.77e-06	2e-05	1.68e-05	1.68e-05	1.43e-05	1.36e-05	1.15e-05	1.94e-05	1.76e-05	1.34e-05	9.71e-06	1.21e-05	8.56e-06	2.2e-05	1.61e-05	2.7e-05	1.19e-05	1.42e-05	1.1e-05	1.74e-05	1.02e-05	1.48e-05	2.01e-05	1.62e-05	1.62e-05	1.29e-05	7.71e-06	1.9e-05	2.52e-05
179.029		3.08e-06	4.57e-06	6.95e-07	1.53e-05	7.89e-07	1.9e-06	3.16e-06	4.84e-06	7.05e-07	1.72e-06	4.46e-06	6.31e-06	1.1e-05	1e-06	1.26e-06	8.01e-07	2e-06	2.04e-06	7.62e-06	3.84e-06	2.87e-06	1.72e-06	3.65e-06	4.14e-07	2.91e-06	1.8e-06	1.42e-06	3.42e-06	3.67e-07	1.88e-06	3.4e-07	3.73e-06	2.07e-06	1.48e-06	2.01e-06	3.79e-07	2.44e-06	8.17e-07	1e-06	1.38e-06	1.36e-06	1.9e-06	3.49e-06	7.84e-07	1.07e-06	6.43e-06	2.8e-06	3.08e-06
179.037		1.84e-06	4.8e-06	3.79e-06	4.48e-06	9.95e-06	1.07e-06	5.43e-06	6.06e-06	7.12e-06	7.49e-06	1.24e-06	3.92e-06	7.13e-07	1.97e-06	2.81e-06	2.91e-06	5.86e-06	6.1e-06	3.9e-06	2.17e-06	3.54e-06	3.27e-06	2.84e-06	1.67e-06	3.07e-06	7.81e-08	2.41e-06	5.8e-06	5.6e-06	1.72e-06	5.52e-06	3.14e-06	1.36e-06	4.48e-06	2.89e-06	3.84e-06	5.87e-06	3.49e-06	4.62e-06	5.97e-06	4.34e-06	1.76e-06	2.93e-06	4.82e-06	4.09e-06	3.96e-06	5.39e-06	4.23e-06
179.068		1.85e-06	5.68e-06	5.02e-06	3.47e-06	3.78e-06	2.4e-06	3.72e-06	4.11e-06	4.79e-06	4.29e-06	3.19e-06	6.09e-06	4.38e-06	4.46e-05	6.9e-05	4.44e-06	2.99e-06	6.19e-05	6.53e-06	6.31e-05	1.98e-06	6.46e-05	6.92e-05	7.13e-05	4.85e-05	7.08e-05	6.5e-05	6.55e-05	5.09e-06	5.39e-05	3.86e-06	6.19e-05	5.65e-06	5.97e-06	4.48e-06	6.25e-05	7.13e-05	6.31e-05	3.6e-06	4.69e-07	5.02e-06	8.19e-06	7.43e-05	2.05e-06	2.73e-06	6.23e-05	7.44e-05	5.6e-06
179.104		4.05e-06	6.02e-06	5.88e-06	3.05e-06	6.91e-06	2.94e-06	3.48e-06	5.59e-06	9.3e-06	3.06e-06	6.11e-06	7.71e-06	5.02e-06	3.19e-05	4.16e-05	5.22e-06	2.43e-06	3.35e-05	5.3e-06	3.33e-05	6.77e-06	4.19e-05	4.54e-05	4.11e-05	3.05e-05	4.23e-05	4.05e-05	4.03e-05	6.46e-06	3.69e-05	5.26e-06	3.62e-05	6.13e-06	8.74e-06	3.31e-06	4.09e-05	3.83e-05	4.25e-05	5.05e-06	3.03e-06	5.89e-06	7.05e-06	4.61e-05	5.46e-06	4.28e-06	3.41e-05	4.15e-05	7.99e-06
179.933		3.99e-05	4.9e-05	4.63e-05	6.3e-05	4.33e-05	4.27e-05	4.91e-05	4.95e-05	4.06e-05	5.42e-05	5.32e-05	4.22e-05	5.38e-05	1.97e-05	2.9e-05	4.15e-05	3.99e-05	2.44e-05	5.83e-05	2.49e-05	4.47e-05	3.66e-05	3.86e-05	4.77e-05	2.62e-05	3.03e-05	2.57e-05	3.18e-05	3.67e-05	8.72e-06	3.71e-05	2.99e-05	5.5e-05	4.55e-05	4.44e-05	4.03e-05	2.98e-05	3.16e-05	3.58e-05	3.94e-05	5.55e-05	3.65e-05	2.8e-05	4.22e-05	4.86e-05	3.61e-05	3.13e-05	4.65e-05
179.949		2.04e-06	4.27e-06	3.48e-06	4.72e-06	6.39e-06	1.46e-06	2.28e-06	3.33e-06	2.28e-06	2.18e-06	4.63e-06	7.5e-06	4.37e-06	2.3e-06	6.9e-07	5.72e-06	1.37e-06	2.49e-06	2.45e-06	1.47e-06	3.13e-06	1.92e-06	2.34e-06	9.41e-07	1.68e-06	2.43e-06	1.96e-06	2e-06	1.63e-06	1.46e-06	1.59e-06	1.49e-06	1.8e-06	2.12e-06	3.77e-06	9.17e-07	1.58e-06	1.37e-06	3.73e-06	3.04e-07	2.82e-06	1.4e-06	2.43e-06	1.21e-06	2.29e-06	2.87e-06	3.13e-06	8.93e-06
180.061		4.59e-06	3.71e-06	2.77e-06	6.89e-06	2.53e-06	1.09e-06	5.82e-07	2.34e-06	3.56e-07	5.68e-07	3.69e-06	1.52e-06	2.7e-06	1.1e-06	1.1e-06	2.62e-06	5.88e-07	3.33e-06	2.02e-06	2.91e-06	1.48e-06	4.08e-07	3.08e-06	1.96e-06	7.22e-07	2.51e-06	2.84e-06	5.27e-07	3.71e-06	6.27e-07	6.86e-07	5.03e-06	7.77e-07	5.15e-06	2.42e-06	1.37e-06	9.15e-07	1.4e-06	2.12e-06	7.87e-07	1.71e-06	2.07e-06	2.08e-06	3.46e-06	3.75e-07	1.96e-06	6.28e-07	1.78e-06
180.891		1.22e-05	1.56e-05	8.37e-06	2.17e-05	1.28e-05	1.49e-05	1.65e-05	1.27e-05	1.29e-05	1.1e-05	1.37e-05	1.47e-05	1.53e-05	8.46e-06	5.22e-06	1.55e-05	1.49e-05	8.87e-06	1.39e-05	5.69e-06	1.55e-05	1.07e-05	1.37e-05	1.4e-05	6.86e-06	5.73e-06	1.33e-05	1.56e-05	1.2e-05	2.18e-06	1.12e-05	9.13e-06	1.2e-05	1.49e-05	1.57e-05	1.1e-05	7.49e-06	1.01e-05	9.39e-06	1.26e-05	1.28e-05	1.47e-05	1.26e-05	1.22e-05	1.33e-05	1.14e-05	3.21e-06	1.97e-05
180.896		0.000657	0.000689	0.00064	0.000634	0.000564	0.000545	0.000339	0.000475	0.000531	0.000528	0.000593	0.000593	0.000659	0.000393	0.000236	0.000624	0.000307	0.000504	0.000318	0.000434	0.000519	0.000397	0.000566	0.000456	0.000373	0.000344	0.000442	0.000503	0.000408	0.000289	0.000444	0.000288	0.000525	0.000563	0.000597	0.000351	0.000199	0.000335	0.000447	0.000362	0.000544	0.000526	0.000487	0.000428	0.000473	0.000375	0.000217	0.000788
180.943		0.000104	0.000123	0.000109	0.00011	0.000108	9.97e-05	6.1e-05	0.000103	8.04e-05	9.99e-05	0.00013	0.000118	0.000148	7.11e-05	4.89e-05	0.000123	5.66e-05	7.16e-05	5.71e-05	6.14e-05	0.000104	6.61e-05	0.000105	8.58e-05	6.61e-05	7.87e-05	5.2e-05	8.39e-05	7.03e-05	5.13e-05	8.14e-05	4.78e-05	8.39e-05	9.85e-05	0.000101	6.67e-05	4.38e-05	6.59e-05	8.34e-05	7.34e-05	9.84e-05	0.0001	8.38e-05	7.52e-05	8.81e-05	7e-05	4.03e-05	0.000153
180.951		6.64e-06	1.02e-05	3.52e-06	1.59e-05	7.48e-06	1.17e-05	1.87e-05	9.82e-06	8.46e-06	9.46e-06	1.21e-05	7.93e-06	9e-06	6.13e-06	6.72e-06	1.07e-05	1.76e-05	4.5e-06	1.02e-05	2.62e-06	5.77e-06	8.31e-06	6.92e-06	9.48e-06	2.39e-06	4.91e-06	6.77e-06	6.4e-06	8.65e-06	2.23e-06	4.45e-06	6.31e-06	1.96e-05	7.72e-06	8.13e-06	6.79e-06	6.31e-06	6.73e-06	9.45e-06	7.14e-06	9.48e-06	5.64e-06	1.18e-05	1.37e-05	8.14e-06	5.51e-06	9.15e-06	8.62e-06
181.008		1.91e-05	1.67e-05	1.52e-05	2.48e-05	2.62e-05	1.49e-05	1.47e-05	1.84e-05	1.41e-05	1.93e-05	2.73e-05	1.24e-05	1.86e-05	5.96e-06	1.2e-05	1.87e-05	1.48e-05	1.83e-05	3.11e-05	1.03e-05	1.48e-05	2.43e-05	2.13e-05	1.81e-05	2.26e-05	1.47e-05	1.01e-05	1.29e-05	2.09e-05	1.32e-05	1.03e-05	1.58e-05	1.87e-05	1.84e-05	2.35e-05	1.12e-05	1.53e-05	1.02e-05	1.07e-05	1.72e-05	1.32e-05	1.15e-05	1.11e-05	1.24e-05	1.72e-05	1.32e-05	2.16e-05	2.42e-05
181.019		1.41e-05	1.74e-05	1.53e-05	2.76e-05	2.02e-05	9.58e-06	1.01e-05	1.3e-05	2.62e-06	1.7e-05	1.87e-05	4.76e-05	1.73e-05	1.12e-05	1.91e-05	1.68e-05	1.35e-05	4.19e-05	1.88e-05	3.87e-05	2.44e-05	1.94e-05	3.44e-05	1.23e-05	2.72e-05	1.3e-05	1.96e-05	2.91e-05	1.29e-05	2.23e-05	1.13e-05	3.06e-05	9.29e-06	1.94e-05	7.04e-06	1.41e-05	1.01e-05	1.78e-05	9.97e-06	8.14e-06	1.73e-05	2.27e-05	1.28e-05	1.65e-05	1.44e-05	3.12e-05	1.44e-05	2e-05
181.083		1.36e-05	1.49e-05	1.17e-05	1.77e-05	1.38e-05	1.22e-05	1.14e-05	1.45e-05	1.23e-05	1.44e-05	1.52e-05	1.87e-05	1.08e-05	8.23e-05	0.000116	1.36e-05	1.13e-05	0.000107	1.12e-05	9.53e-05	1.37e-05	0.000113	0.000134	0.000126	9.45e-05	0.000123	0.000127	0.000114	1.47e-05	8.16e-05	1.06e-05	0.000101	1.26e-05	1.07e-05	9.44e-06	0.000112	0.000116	0.000116	1.23e-05	1.28e-05	1.42e-05	1.68e-05	0.000117	1.67e-05	1.19e-05	0.000105	0.000127	1.6e-05
181.93		2.59e-05	3.58e-05	2.61e-05	3.97e-05	2.42e-05	2.65e-05	3.39e-05	3.68e-05	2.74e-05	2.94e-05	3.59e-05	2.78e-05	3.87e-05	1.63e-05	1.59e-05	2.67e-05	2.1e-05	1.42e-05	3.73e-05	1.96e-05	3.21e-05	2.42e-05	2.03e-05	2.44e-05	8.67e-06	1.8e-05	2.33e-05	2.16e-05	2.86e-05	2.45e-06	2.46e-05	1.7e-05	3.57e-05	3.13e-05	3.24e-05	2.79e-05	1.82e-05	1.91e-05	2.54e-05	1.99e-05	2.76e-05	2.42e-05	1.7e-05	2.69e-05	3.41e-05	2.08e-05	1.94e-05	3.04e-05
182.058		1.56e-05	4.57e-06	2.23e-06	8.21e-07	1.49e-06	1.85e-06	6.58e-06	1.33e-06	1.35e-06	2.85e-06	3.23e-06	2.26e-06	2.3e-06	2.04e-05	6.57e-07	3.42e-06	1.26e-06	6.88e-06	1.48e-05	2.19e-06	1.96e-06	1.43e-06	1.62e-06	1.85e-06	1.91e-07	3.76e-06	4.68e-06	2.93e-06	1.21e-06	7.7e-06	3.22e-06	1.26e-06	8.66e-06	5.56e-06	1.19e-05	2.56e-06	2.08e-06	2.78e-06	4.74e-06	1.36e-05	1.46e-05	3.46e-07	2.41e-06	7.75e-06	3.28e-06	2e-06	3.87e-06	1.1e-06
182.079		2.32e-05	8.71e-06	6.45e-06	2.82e-06	8.26e-06	6.62e-06	2.31e-06	8.93e-07	9.06e-07	1.05e-06	5.77e-06	2.89e-06	2.83e-06	1.07e-05	2.37e-06	1.63e-06	5.33e-06	6.08e-06	6.13e-06	2.42e-06	7.88e-07	4.37e-06	3.66e-06	1.17e-06	6.11e-06	2.37e-06	6.24e-06	3.46e-06	2.36e-06	7.15e-06	9.61e-07	6.52e-06	5.11e-06	1.23e-06	1.09e-05	4.39e-06	4.17e-06	2.17e-06	4.92e-06	2.23e-05	3.04e-06	7.36e-07	2.61e-06	4.96e-06	2.55e-06	4.21e-06	8.8e-06	2.79e-06
182.893		9.09e-05	8.73e-05	8.81e-05	9.05e-05	7.99e-05	7.29e-05	5.27e-05	7.35e-05	7.22e-05	8.62e-05	9.35e-05	8.33e-05	9.97e-05	4.26e-05	3.92e-05	9.3e-05	4.65e-05	5.67e-05	5.74e-05	5.37e-05	7.37e-05	4.38e-05	7.74e-05	6.33e-05	4.85e-05	4.79e-05	5.74e-05	6.63e-05	5.76e-05	3.07e-05	6.33e-05	4.27e-05	8.24e-05	8.06e-05	7.96e-05	5.32e-05	3.85e-05	5.3e-05	5.66e-05	5.49e-05	7.92e-05	7.55e-05	6.29e-05	6.79e-05	7.16e-05	5.28e-05	2.84e-05	0.000103
182.948		9.89e-06	9.62e-06	5.14e-06	1.72e-05	6.88e-06	3.49e-06	1.31e-05	5.9e-06	8.79e-06	1.15e-05	6.93e-06	3.77e-06	1.05e-05	4.64e-06	5.5e-06	1.07e-05	1.55e-05	2.58e-06	1.06e-05	4.68e-06	9.95e-06	4.97e-06	8.31e-06	5.28e-06	1.86e-06	4.37e-06	3.83e-06	9.35e-06	5.57e-06	1.65e-07	6.14e-06	5.25e-06	1.42e-05	8.61e-06	8.89e-06	4.61e-06	6.78e-06	4.16e-06	5.37e-06	4.1e-06	9.95e-06	7.42e-06	3.57e-06	7.38e-06	1e-05	5.32e-06	1.04e-05	6.92e-06
182.963		6.88e-05	4.99e-05	5.49e-05	0.000101	0.000101	2.42e-05	8e-05	7.82e-05	4.62e-05	5.39e-05	8.92e-05	7.79e-05	5.33e-05	6.53e-05	0.000116	7.12e-05	0.000107	8.27e-05	5.75e-05	3.8e-05	0.000106	0.000141	8.59e-05	6.82e-05	4.13e-05	0.000125	7.91e-05	7.13e-05	8.72e-05	8.84e-05	6.74e-05	3.58e-05	0.000148	4.95e-05	0.000131	6.1e-05	0.000189	0.00011	0.000142	0.000153	7.09e-05	0.000139	0.000111	0.000134	6.7e-05	6.25e-05	0.000115	6.26e-05
182.974		6.01e-06	1.67e-06	4.49e-06	1.21e-05	3.61e-06	5.31e-06	9.47e-06	4.83e-06	2.96e-06	3.44e-06	7.86e-06	8.09e-06	8.79e-06	5.93e-06	2.08e-05	4.96e-06	2e-05	3.24e-05	1.01e-05	8.73e-06	2.3e-05	1.31e-05	1.85e-05	7.67e-06	1.82e-05	1.22e-05	5.68e-07	9.17e-06	7.46e-06	3.19e-05	5.26e-06	2.03e-05	7.94e-06	6.5e-06	1.16e-05	4.53e-07	4.39e-05	1.18e-05	9.14e-06	2.45e-05	1.1e-05	1.39e-05	9.62e-06	2.16e-05	7.25e-06	9.65e-06	9.41e-06	1.55e-06
183.063		3.98e-06	7.09e-06	4.25e-06	8.28e-06	3.27e-06	3.83e-06	4.18e-06	6.34e-06	5.51e-06	5.18e-06	6.66e-06	4.98e-06	6.71e-06	4.65e-05	7.21e-05	7.48e-06	5.09e-06	6.8e-05	8.24e-06	5.47e-05	9.75e-06	9.51e-05	6.83e-05	8.53e-05	5.12e-05	6.82e-05	7.36e-05	7.28e-05	6.19e-06	4.72e-05	5.51e-06	5.99e-05	6.73e-06	4.85e-06	9.02e-06	6.85e-05	7.9e-05	7.87e-05	8.13e-06	7.93e-06	7.26e-06	9.2e-06	7.93e-05	7e-06	7.74e-06	6.38e-05	7.53e-05	3.84e-06
183.099		4.23e-06	6.02e-06	4.13e-06	5.36e-06	4.5e-06	1.77e-06	4.83e-06	3.8e-06	1.69e-06	5.39e-06	4.05e-06	4.4e-06	3.2e-06	2.32e-05	3.18e-05	4.17e-06	8.95e-06	2.25e-05	5.23e-06	2.21e-05	5.27e-06	3.24e-05	2.19e-05	2.88e-05	5.52e-05	3.02e-05	2.66e-05	2.61e-05	3.4e-06	1.85e-05	2.44e-06	2.39e-05	3.62e-06	3.38e-06	4.96e-06	2.16e-05	2.82e-05	3.08e-05	5.19e-06	3.29e-06	5.21e-06	6.12e-06	3.16e-05	1.68e-06	4.05e-06	2.13e-05	3.07e-05	6e-06
183.927		3.77e-07	1.73e-06	2.53e-06	2.03e-06	2.93e-06	4.14e-06	2.51e-06	3.3e-06	3.08e-06	3.97e-06	3.43e-06	1.83e-06	5.04e-06	1.28e-06	3.7e-07	2.04e-06	1.6e-06	1.92e-06	5.67e-06	2.99e-07	2.96e-06	2.71e-06	3.39e-06	4.29e-06	1.64e-06	3.36e-07	9.14e-07	4.23e-07	2.58e-06	1.46e-06	1.57e-06	3.38e-07	1.39e-06	4.26e-06	2.29e-06	1.1e-06	1.18e-06	3.41e-07	3.25e-06	2.77e-06	5.51e-07	1.93e-06	1.02e-06	3.27e-07	5.18e-06	1.22e-06	4.29e-07	3.67e-06
183.987		6e-07	1.34e-06	5.93e-07	1.63e-06	9.66e-07	6.13e-07	2e-06	6.11e-07	6.19e-07	1.27e-06	8.69e-07	5.98e-07	6.31e-07	1.17e-06	5.89e-07	1.17e-06	1.66e-06	3.91e-06	3.08e-06	1.18e-06	3.03e-06	1.5e-06	1.92e-06	6.95e-07	2.39e-06	1.45e-06	1.57e-06	1.72e-06	1.21e-06	2.55e-06	1.1e-06	3.77e-06	1.14e-06	7.33e-07	1.52e-06	1.36e-06	1.51e-06	1.05e-06	1.24e-06	1.13e-06	1.76e-06	1.67e-06	1.46e-06	7.49e-07	5.7e-07	1.26e-06	6.82e-07	9.44e-07
184.068		1.76e-05	1.63e-05	1.39e-05	3.11e-05	1.93e-05	1.61e-05	2.2e-05	1.6e-05	2.34e-05	2.01e-05	1.62e-05	1.36e-05	1.42e-05	3.94e-06	6.83e-06	1.52e-05	2.41e-05	1.47e-05	2.4e-05	1.47e-05	1.91e-05	1.98e-05	2.75e-05	1.67e-05	1.59e-05	1.4e-05	9.18e-06	1.72e-05	1.66e-05	7.73e-06	8.52e-06	1.67e-05	1.25e-05	2.11e-05	1.73e-05	1.37e-05	2.4e-05	1.5e-05	1.77e-05	1.33e-05	1.76e-05	1.6e-05	1.66e-05	1.95e-05	1.28e-05	1.13e-05	1.83e-05	8.1e-06
184.094		7.92e-05	6.77e-05	6.41e-05	7.65e-05	0.000111	4.85e-05	4.85e-05	7.92e-05	8.59e-05	7.8e-05	0.000107	8.89e-05	7.87e-05	6.31e-05	8.96e-05	5.34e-05	4.9e-05	5.16e-05	6.52e-05	5.06e-05	8.61e-05	9.27e-05	6.52e-05	9.23e-05	5.28e-05	9.59e-05	7.81e-05	6.26e-05	9.82e-05	6.93e-05	6.47e-05	7.71e-05	8.15e-05	8.64e-05	8.7e-05	8.08e-05	7.85e-05	7.97e-05	9.62e-05	9.65e-05	6.41e-05	0.000124	9.9e-05	0.000139	5.6e-05	6.63e-05	0.000104	6.81e-05
184.885		3.41e-06	3.27e-06	1.11e-06	5.65e-06	3.96e-06	9.51e-07	1.56e-06	2.01e-06	1.46e-06	3.47e-06	2.41e-06	2.88e-06	3.61e-06	1.63e-06	1.53e-06	2.02e-06	1.85e-06	4.12e-07	6.83e-07	1.6e-06	1.54e-07	2.66e-06	3.71e-07	2.15e-06	1e-06	2.04e-06	1.73e-06	3.03e-06	2.8e-06	9.91e-07	3.8e-07	1.51e-06	2.53e-06	3.05e-06	2.83e-06	2.03e-06	1.52e-06	6.19e-07	1.12e-06	1.87e-06	3.58e-06	3.52e-06	4.69e-07	2.81e-06	2.47e-06	1.89e-06	7.92e-07	4.44e-07
184.946		2.02e-06	1.13e-06	1.08e-06	6.84e-06	2.27e-06	2.41e-06	6.36e-06	2.69e-06	2.85e-06	3.14e-06	2.58e-06	1.82e-06	4.25e-06	1.42e-06	1.98e-06	7.85e-07	4.84e-06	1.82e-06	1.31e-06	2.14e-07	2.88e-06	2.15e-06	2.46e-06	1.69e-06	4.47e-07	9.99e-07	1.31e-06	2.26e-06	1.88e-06	1.37e-06	2.8e-06	1.22e-06	5.78e-06	2.16e-06	2.63e-06	1.25e-07	1.45e-06	1.67e-06	1.13e-07	1.34e-06	2.69e-06	5.47e-06	1.81e-06	2.72e-06	1.85e-06	7.27e-07	2.29e-06	1.55e-06
184.96		3.13e-05	2.45e-05	2.14e-05	4.43e-05	5e-05	1.86e-07	4.21e-05	3.63e-05	1.97e-05	2.48e-05	4.85e-05	4.32e-05	3.04e-05	2.81e-05	5.76e-05	3.78e-05	5.33e-05	4.43e-05	2.89e-05	1.88e-05	6.29e-05	6.01e-05	4.72e-05	1.57e-05	1.86e-05	5.46e-05	3.71e-05	3.39e-05	4.42e-05	3.75e-05	3.64e-05	1.5e-05	7.19e-05	1.74e-05	6.76e-05	1.96e-05	9.46e-05	5.87e-05	7.1e-05	7.4e-05	3.23e-05	7.63e-05	5.25e-05	7.29e-05	2.72e-05	2.82e-05	5.5e-05	3.13e-05
184.979		4.4e-05	5.14e-05	2.73e-05	5.11e-05	3.96e-05	3.56e-05	6.54e-05	5.72e-05	6.07e-05	4.66e-05	6.85e-05	4.32e-05	4.12e-05	3.05e-05	3.73e-05	3.02e-05	8.97e-05	2.07e-05	4.79e-05	2.19e-05	5.59e-05	7.36e-05	4.99e-05	6.4e-05	3.14e-05	3.56e-05	7.05e-05	4.67e-05	3.98e-05	2.47e-05	5.35e-05	5.29e-05	6.76e-05	4.62e-05	5.38e-05	3.52e-05	4.32e-05	4.48e-05	6.6e-05	4.11e-05	4.64e-05	5.21e-05	5.89e-05	4.6e-05	3.76e-05	3.47e-05	5.19e-05	3.72e-05
185.016		3.32e-07	7.79e-07	4.15e-07	5.01e-07	9.09e-07	6.51e-07	5.44e-07	4.28e-07	4.02e-06	8.31e-07	1.14e-06	1.33e-06	4.42e-07	3.8e-06	4.75e-07	2.97e-06	5.5e-07	2.06e-06	1.87e-06	4.05e-07	4.11e-06	4.61e-07	2.75e-06	8.16e-07	2.63e-06	6.33e-07	7.84e-06	1.35e-06	4.28e-07	5.86e-07	6.41e-07	1.55e-06	1.3e-06	5.12e-06	5.02e-06	7.47e-07	1.99e-06	1.06e-06	6.79e-07	1.42e-06	1.49e-06	5.25e-06	8.14e-07	1.88e-06	1.05e-06	7.65e-07	1.17e-06	8.83e-07
185.042		3.25e-05	3.61e-05	3.89e-05	1.76e-05	4.08e-05	3.29e-05	2.32e-05	3.04e-05	2.44e-05	2.39e-05	4.12e-05	5.06e-05	5.16e-05	3.55e-05	0.000181	2.6e-05	3.25e-05	4.71e-05	5e-05	2.75e-05	4.27e-05	4.04e-05	3.29e-05	3.22e-05	1.97e-05	7.76e-05	3.79e-05	2.9e-05	3.84e-05	0.000118	2.8e-05	2.7e-05	3.45e-05	2.62e-05	3.63e-05	3.44e-05	7.31e-05	7.71e-05	5.17e-05	4.95e-05	1.89e-05	4.67e-05	3.96e-05	5.19e-05	2.14e-05	3.61e-05	6.4e-05	3.23e-05
185.096		2.86e-06	3.05e-06	2.66e-06	3.71e-06	5.42e-06	3.75e-06	2.34e-06	4.74e-06	4.8e-06	3.08e-06	3.25e-06	3.53e-06	5.37e-06	1.66e-06	3.42e-06	2.63e-06	1.61e-06	1.87e-06	3.04e-06	2.11e-06	5.38e-06	3.48e-06	3.19e-06	5.81e-07	1.81e-06	3.63e-06	4.74e-06	3.27e-06	3.27e-06	1.92e-06	2.1e-06	2.61e-06	4.24e-06	5.26e-06	8.37e-06	4.86e-06	3.85e-06	4.03e-06	4.47e-06	5.53e-06	4.24e-06	6.17e-06	3.62e-06	5.55e-06	2.9e-06	9.39e-07	4.99e-06	4.16e-06
185.115		1.11e-05	1.85e-05	1.95e-05	2.17e-05	1.8e-05	1.57e-05	1.54e-05	1.78e-05	1.77e-05	1.79e-05	1.83e-05	2.08e-05	1.9e-05	1.92e-05	2.36e-05	1.58e-05	1.19e-05	1.63e-05	1.33e-05	2.07e-05	2.06e-05	1.93e-05	1.94e-05	2.08e-05	1.2e-05	1.77e-05	1.92e-05	2.17e-05	1.83e-05	1.16e-05	2.05e-05	1.38e-05	1.38e-05	1.6e-05	1.83e-05	1.75e-05	2.7e-05	2.29e-05	1.97e-05	1.47e-05	1.39e-05	2.08e-05	2.37e-05	1.77e-05	1.51e-05	2.12e-05	1.84e-05	1.67e-05
185.96		1.92e-05	1.59e-05	8.69e-06	1.48e-05	1.37e-05	1.37e-05	1.06e-05	1.93e-05	2.34e-05	1.62e-05	1.77e-05	1.93e-05	2.23e-05	5.61e-06	7.41e-06	8.62e-06	1.46e-05	1.18e-05	1.38e-05	5.52e-06	7.41e-06	9.07e-06	1.73e-05	1.5e-05	9.52e-06	1.2e-05	1.42e-05	9.86e-06	1.29e-05	2.1e-06	1.65e-05	3.23e-06	2.39e-05	1.71e-05	2.11e-05	4.42e-06	1.61e-05	9.39e-06	2.34e-05	1.73e-05	1.14e-05	1.04e-05	1.14e-05	1.75e-05	1.56e-05	4.38e-06	6.86e-06	1.71e-05
186.01		2.41e-06	6.42e-06	2.69e-06	3.47e-06	1.9e-06	2.42e-06	4.37e-06	2.88e-06	3.27e-06	3.63e-06	7.77e-06	1.45e-06	4.27e-06	1.03e-06	1.69e-06	5.47e-06	6.71e-06	1.91e-06	3.53e-06	1.65e-06	2.89e-06	3.05e-06	2.72e-06	1.7e-06	1.2e-06	2.24e-06	2.29e-06	1.93e-06	2.84e-06	1.05e-06	2.54e-06	2.06e-06	3.27e-06	2.09e-06	3.82e-06	2.22e-06	5.87e-06	2.61e-06	3.3e-06	2.51e-06	2.94e-06	3.15e-06	3.49e-06	3.09e-06	3.23e-06	1.25e-06	3.62e-06	2.2e-06
186.078		9.06e-06	8.3e-06	6.44e-06	8.66e-06	9.33e-06	1.82e-06	6.84e-06	8.46e-06	4.9e-06	5.51e-06	1e-05	1.26e-05	4.64e-06	7.03e-06	1.51e-05	9.14e-06	9.79e-06	9.56e-06	2.85e-06	3.86e-06	1.32e-05	1.34e-05	4.23e-06	8.02e-06	5.99e-06	1.44e-05	8.79e-06	9.6e-06	1.76e-05	2.71e-06	1.13e-05	3.16e-06	1.62e-05	7.02e-06	1.27e-05	7.44e-06	1.88e-05	9.5e-06	2.17e-05	1.33e-05	5.42e-06	1.65e-05	9.45e-06	1.98e-05	4.68e-06	4.21e-06	9.79e-06	9.25e-06
186.912		2.08e-05	3.28e-05	3.53e-05	2.24e-05	3.02e-05	1.93e-05	1.38e-05	9.21e-06	1.88e-05	2.47e-05	1.78e-05	2.76e-05	2.22e-05	1.46e-05	7.69e-06	3.9e-05	1.39e-05	2.19e-05	8.97e-06	2.07e-05	1.85e-05	3.33e-06	2.39e-05	1.64e-05	1.84e-05	1.22e-05	1.63e-05	1.83e-05	1.3e-05	1.49e-05	1.63e-05	4.55e-06	2.01e-05	1.76e-05	2.31e-05	1.05e-05	7.13e-06	1.24e-05	1.22e-05	1.09e-05	1.97e-05	2.08e-05	1.33e-05	1.15e-05	1.74e-05	1.21e-05	1.69e-06	3.74e-05
186.959		2.35e-05	2.29e-05	1.71e-05	3.09e-05	4.19e-05	3.41e-06	2.58e-05	2.72e-05	1.9e-05	1.9e-05	3.41e-05	2.78e-05	2.51e-05	2.17e-05	3.37e-05	2.52e-05	3.74e-05	2.81e-05	1.5e-05	1.21e-05	4.4e-05	3.7e-05	2.96e-05	1.41e-05	1.25e-05	3.99e-05	2.82e-05	2.38e-05	2.79e-05	2.92e-05	2.11e-05	1.69e-05	4.84e-05	2.34e-05	4.44e-05	1.03e-05	5.44e-05	4.48e-05	4.97e-05	5.16e-05	2.93e-05	4.62e-05	2.91e-05	5.83e-05	2.23e-05	2.21e-05	3.98e-05	2.12e-05
186.974		1.45e-06	1.69e-06	2.17e-07	2.87e-06	2.38e-06	1.34e-06	1.02e-06	1.01e-06	1.02e-06	2.02e-06	4.52e-07	4.92e-07	2.57e-06	3.82e-06	3.08e-06	9.33e-07	2.54e-06	1e-05	1.24e-07	1.96e-06	3.68e-06	6.02e-06	3.53e-06	2.82e-06	5e-06	2.11e-06	1.81e-07	2.46e-06	1.54e-06	7.42e-06	1.5e-06	8.58e-06	1.95e-06	2.85e-06	2.89e-06	3.9e-06	1.36e-05	4.43e-06	2.26e-06	9.56e-06	1.59e-06	3.23e-06	9.16e-07	4.27e-06	1.44e-06	2.76e-06	1.65e-06	6.98e-07
186.975		2.46e-05	2.08e-05	1.6e-05	2.89e-05	2.06e-05	1.95e-05	3.27e-05	2.85e-05	3.19e-05	2.63e-05	3.75e-05	2.47e-05	2.5e-05	1.38e-05	1.77e-05	1.51e-05	4.48e-05	9.2e-06	2.89e-05	9.82e-06	2.99e-05	3.75e-05	2.56e-05	3.22e-05	1.62e-05	1.65e-05	3.86e-05	2.63e-05	2.39e-05	1.27e-05	2.8e-05	2.18e-05	2.95e-05	2.56e-05	2.94e-05	2.16e-05	2.61e-05	2.47e-05	3.86e-05	2.33e-05	2.38e-05	3.35e-05	2.6e-05	2.55e-05	1.97e-05	1.74e-05	2.61e-05	2.06e-05
186.994		5.96e-06	3.59e-06	1.89e-06	7.62e-06	4.52e-06	8.13e-06	5.46e-06	8.14e-06	2.84e-06	8.4e-06	1.03e-05	4.15e-06	6.33e-06	7.57e-06	7.39e-06	6.77e-06	1.23e-05	4.19e-06	1.02e-05	3.85e-06	9.39e-06	5.28e-06	1.31e-05	7.11e-06	6.25e-06	6.91e-06	5.03e-06	8.02e-06	5.48e-06	3.94e-06	5.22e-06	4.32e-06	8.49e-06	5.75e-06	1.15e-05	8.4e-06	4.44e-06	6.44e-06	9.69e-06	6.28e-06	7.15e-06	7.33e-06	1.01e-05	4.93e-06	6.15e-06	5.78e-06	9.7e-06	4.76e-06
186.995		4.07e-06	3.83e-06	1.82e-06	1.6e-05	1.05e-06	7.35e-07	2.06e-06	3.38e-06	3.63e-06	1e-06	4.59e-06	4.25e-06	6.63e-06	2.19e-06	4.34e-06	3.74e-06	2.09e-06	3.63e-06	1.23e-06	4.57e-06	3.33e-07	2.62e-06	3.57e-06	1.31e-06	4.98e-06	2.52e-06	2.7e-06	2.79e-06	2.7e-06	3.58e-06	2.43e-06	1.29e-06	2.75e-06	4.43e-06	9.96e-07	1.9e-06	1.31e-06	2.64e-07	1.38e-06	9.89e-07	1.08e-06	3.1e-06	2.79e-06	2.81e-06	6.9e-07	2.87e-06	3.1e-06	3.73e-06
187.005		7.62e-06	6.95e-06	1.4e-06	1.25e-05	8.67e-06	5.31e-06	9.07e-06	6.83e-06	8.76e-07	1.05e-05	1.15e-05	4.15e-06	1.13e-05	4.34e-06	1.09e-05	7.58e-06	1.8e-05	1.5e-05	1.93e-05	2.96e-06	2.37e-05	1.09e-05	1.54e-05	9.26e-07	1.72e-05	2.09e-06	5.21e-06	7.84e-06	6e-06	6.9e-06	8.26e-06	2.51e-05	3.27e-06	1.55e-05	6.69e-06	7.06e-06	2.1e-05	1.02e-05	8.05e-06	1.08e-05	8.9e-06	1.07e-05	7.23e-06	1.19e-05	4.74e-06	8.27e-06	9.24e-06	5.76e-06
187.058		0.000373	0.000304	0.000276	0.000227	2.04e-05	0.000324	0.000236	0.000182	0.0002	0.000272	0.00037	0.000219	0.000301	0.000162	8.54e-05	0.000333	6.93e-05	9.66e-05	0.000311	4.36e-05	0.00032	3.34e-05	7.61e-05	0.000329	7.91e-05	0.000154	0.000307	0.000192	0.000221	5.18e-05	0.000173	0.000183	0.000234	0.000377	0.000164	0.000369	9.85e-05	0.000188	3.08e-05	0.000243	0.00032	0.000213	0.000473	0.000325	0.000199	0.000229	6.59e-05	0.00018
187.079		0.000163	0.000152	0.000133	0.000175	0.000217	6.97e-05	0.000114	0.000168	0.000113	0.000111	0.000232	0.000237	0.000148	0.000111	0.000275	0.000171	0.000137	0.000158	0.000151	0.000122	0.000221	0.000287	9.96e-05	0.000135	3.5e-05	0.000225	0.000159	0.000146	0.000276	5.52e-05	0.00016	5.78e-05	0.000252	0.000131	0.000279	0.000155	0.000284	0.000198	0.000236	0.000281	0.000149	0.000322	0.000225	0.000338	0.000152	0.000118	0.00013	0.00016
187.094		1.26e-06	8.98e-06	3.57e-06	2.62e-06	1.01e-05	7.47e-06	7.65e-06	4.33e-06	3.73e-06	1.5e-05	9.42e-06	8.89e-06	3.8e-06	1.88e-05	2.42e-05	1.11e-05	9.14e-06	2e-05	1.59e-05	2.38e-05	1.21e-05	3.2e-05	2.32e-05	2.21e-05	1.82e-05	2.38e-05	2.35e-05	2.69e-05	2.05e-05	1.42e-05	9.28e-06	1.8e-05	1.19e-05	1.68e-05	1.49e-05	2.13e-05	1.87e-05	2.11e-05	1.76e-05	8.76e-06	1.78e-05	1.39e-05	2.28e-05	1.46e-05	1.2e-05	1.89e-05	2.75e-05	1.18e-05
187.977		2.45e-06	1.86e-06	1.73e-06	3.75e-06	1.46e-06	8.02e-07	5.42e-06	4.81e-06	1.37e-06	2.65e-06	3.61e-06	2.87e-06	1.7e-06	1.17e-06	7.53e-07	1.38e-06	4.34e-06	1.31e-06	1.12e-06	6.65e-07	2.57e-06	5.27e-06	1.81e-06	3.75e-06	1.27e-06	8.4e-07	3.23e-06	1.57e-06	2.23e-06	1.1e-06	2.45e-06	1.77e-06	1.91e-06	1.41e-06	3.49e-06	1.74e-06	1.92e-06	1.81e-06	2.5e-06	1.9e-06	1.51e-06	2.35e-06	1.83e-06	3.1e-06	2.51e-06	1.82e-06	8.73e-07	1.39e-06
188.061		1.7e-05	1.9e-05	1.29e-05	9.74e-06	1.01e-05	1.21e-05	1.46e-05	7.64e-06	8.64e-06	1.16e-05	1.76e-05	9.12e-06	2.21e-05	8.78e-06	7.01e-06	1.54e-05	4.24e-06	3.22e-06	1.7e-05	1.34e-06	1.88e-05	1.01e-05	4.55e-06	9.34e-06	4.51e-06	7.83e-06	1.51e-05	5.13e-06	1.01e-05	2.93e-06	7.02e-06	8.82e-06	1.59e-05	1.64e-05	8.27e-06	1.73e-05	4.65e-06	8.23e-06	8.13e-06	1.12e-05	1.24e-05	6.98e-06	1.89e-05	1.37e-05	7.45e-06	1.03e-05	9.44e-06	7.75e-06
188.068		3.97e-05	3.23e-05	4.7e-05	5.11e-05	4.61e-05	2.24e-05	2.42e-05	3.02e-05	4.33e-05	3.16e-05	5.16e-05	3.13e-05	3.82e-05	4.48e-05	5.02e-05	3.22e-05	3.55e-05	3.6e-05	4.1e-05	3.23e-05	4.54e-05	4.18e-05	4.67e-05	3.13e-05	3.26e-05	4.53e-05	3.91e-05	4.22e-05	3.68e-05	0.000119	2.34e-05	4.17e-05	4.06e-05	4.89e-05	4.1e-05	3.26e-05	4.23e-05	4.71e-05	3.71e-05	4.91e-05	3.51e-05	5.71e-05	4.37e-05	5.63e-05	3.69e-05	4.65e-05	2.93e-05	3.46e-05
188.082		5.5e-06	7.07e-06	5.66e-06	5.65e-06	1.11e-05	2.17e-06	4.7e-06	5.35e-06	3.58e-06	2.82e-06	8.42e-06	7.09e-06	5.54e-06	3.51e-06	1.02e-05	6.17e-06	7.03e-06	5.11e-06	7.09e-06	5.79e-06	1.17e-05	1.11e-05	7.94e-07	6.13e-06	4.2e-06	5.15e-06	5.89e-06	5.06e-06	1.45e-05	3.37e-06	7.8e-06	6.45e-07	7.99e-06	6.79e-06	1.48e-05	5.48e-06	1.43e-05	7.61e-06	8.4e-06	1.48e-05	5.12e-06	1.18e-05	1.17e-05	1.59e-05	5.72e-06	5.45e-06	6.49e-06	5.25e-06
188.909		6.93e-06	8.9e-06	1.27e-05	5.89e-06	8.06e-06	4.72e-06	3.95e-06	2.23e-06	5.36e-06	5.19e-06	5.58e-06	1.05e-05	7.27e-06	4.19e-06	2.62e-06	1.12e-05	3.99e-06	4.5e-06	2.03e-06	4.32e-06	1.99e-06	3.33e-06	6.83e-06	4.38e-06	4.9e-06	1.32e-06	2.22e-06	1.56e-06	3.45e-06	4.26e-06	5.46e-06	1.29e-06	5.27e-06	8.38e-06	4.74e-06	1.73e-06	2.04e-06	3.8e-06	4.93e-06	2.37e-06	4.46e-06	4.2e-06	3.09e-06	4.74e-06	5.01e-06	4.59e-06	5.36e-06	1.06e-05
188.928		5.46e-06	7.3e-06	3.36e-06	6.72e-06	1.39e-06	1.23e-06	3.92e-06	6.91e-06	5e-07	8.43e-06	1.52e-06	4.93e-06	2.93e-06	6.95e-06	8.37e-06	1.47e-05	7.31e-06	1.35e-05	6.22e-06	1.27e-05	1.46e-05	1.84e-05	1.39e-05	1.37e-05	7.48e-06	1.15e-05	1.56e-05	1.26e-05	1.03e-05	4.23e-06	5.57e-06	4.58e-06	1.18e-05	8.1e-06	1.82e-05	7.93e-06	1e-05	1.03e-05	1.01e-05	8.16e-06	9.02e-06	9.13e-06	1.87e-05	8.6e-06	9.48e-06	1.35e-05	5e-06	1.41e-05
188.974		1.42e-05	1.54e-05	1.36e-05	2.17e-05	1.35e-05	1.17e-05	2.55e-05	2.49e-05	2.04e-05	1.89e-05	2.27e-05	1.5e-05	1.45e-05	1.16e-05	1.79e-05	9.61e-06	2.71e-05	7.81e-06	2.06e-05	1.1e-05	2.62e-05	2.89e-05	1.39e-05	2.58e-05	9.44e-06	1.61e-05	2.48e-05	1.76e-05	1.64e-05	9.21e-06	1.92e-05	1.77e-05	2.32e-05	1.75e-05	2.55e-05	1e-05	1.66e-05	1.51e-05	3.24e-05	1.27e-05	1.42e-05	2.19e-05	1.94e-05	1.26e-05	1.53e-05	1.4e-05	2.3e-05	1.39e-05
188.991		4.74e-06	2.21e-06	4.04e-06	5.13e-06	5.15e-06	9.1e-07	3.42e-06	4.74e-07	5.77e-07	3.18e-06	5.74e-06	1.95e-06	2.9e-06	5.85e-06	2.33e-06	4.3e-06	7.62e-06	6.86e-06	5.28e-06	5.04e-06	3.73e-06	3.82e-06	4.86e-06	2.8e-06	4.73e-06	2.03e-06	3.76e-06	4.13e-06	3.66e-06	2.31e-06	2.53e-06	7e-06	5.54e-06	7.71e-06	4.89e-06	4.46e-06	3.65e-06	3.01e-06	1.95e-06	2.04e-06	3.78e-06	2.97e-06	1.46e-06	4.09e-06	3.43e-06	4.53e-06	3.66e-06	5.63e-06
189.002		3.31e-06	3.79e-06	1.18e-06	4.94e-06	2.96e-06	4.16e-06	7.06e-06	6.35e-06	4.25e-06	2.82e-06	5.99e-06	3.76e-06	8.57e-06	3.69e-06	4.26e-06	5e-06	1.28e-05	6.63e-06	1.11e-05	1.54e-06	1.07e-05	3.85e-06	6.63e-06	8.33e-07	1.25e-05	1.32e-06	1.08e-06	6.28e-06	3.38e-06	5.01e-06	5e-06	1.08e-05	2.32e-06	6.53e-06	3.03e-06	9.19e-07	8.2e-06	2.87e-06	1.29e-06	4.31e-06	6.05e-06	9.43e-06	3.5e-06	4.65e-06	3.17e-06	6.02e-06	3.76e-06	8.77e-08
189.011		1.66e-05	2.33e-05	1.67e-05	3.71e-05	1.62e-05	2.09e-05	2.96e-05	3.83e-05	2.22e-05	2.61e-05	2.79e-05	2.76e-05	2.61e-05	8.36e-05	4.62e-05	0.000134	3.79e-05	0.000107	2.65e-05	5.58e-05	4.91e-05	4.33e-05	8.61e-05	3.54e-05	9.3e-05	7.81e-05	4.66e-05	3.63e-05	5.29e-05	6.34e-05	4.49e-05	7.95e-05	4.76e-05	8.6e-05	3.68e-05	4.36e-05	4.51e-05	6.53e-05	4.73e-05	5.02e-05	4.79e-05	5.09e-05	2.95e-05	4.96e-05	4.3e-05	4.4e-05	2.02e-05	3.47e-05
189.073		5.3e-06	6.81e-06	6.82e-06	7.79e-06	7.83e-06	5.98e-06	3.97e-06	3.12e-06	7.84e-06	3.1e-06	7.71e-06	8.01e-06	3.59e-06	5.51e-06	7.35e-06	3.64e-06	3.9e-06	8.06e-06	1.29e-05	7.15e-06	1.78e-05	5.98e-06	1.43e-05	2.5e-06	1.44e-05	7.06e-06	2.06e-06	7.66e-06	6.11e-06	1.28e-05	6.63e-07	1.75e-05	7.85e-06	6.74e-06	1.69e-06	1.61e-06	5.87e-06	3.55e-06	3.38e-06	5.37e-06	4.77e-06	2.22e-06	3.82e-06	5.19e-06	4.48e-06	6.85e-06	7.84e-06	1.77e-06
189.086		9.57e-06	6.63e-06	6.34e-06	9.72e-06	1.9e-05	6.82e-06	4.48e-06	6.28e-06	1.08e-05	7.97e-06	8.98e-06	1.37e-05	9.11e-06	9.41e-06	7.9e-06	5.02e-06	3.23e-06	2.89e-06	6.42e-06	4.45e-05	1.29e-05	1.06e-05	1.08e-05	1.26e-05	8.85e-06	8.68e-06	1.21e-05	9.15e-06	4.48e-06	1.22e-05	4.6e-06	1.28e-05	5.55e-06	3.68e-05	3.73e-06	7.62e-06	2.4e-06	1.2e-05	8.19e-06	8.85e-06	8.98e-06	6.88e-06	1.23e-05	3.24e-06	4.84e-06	9.39e-06	1.28e-05	8.76e-06
190.014		3.85e-07	1.05e-06	1.17e-06	1.19e-06	1.15e-06	9.06e-07	3.67e-07	8.97e-07	8.68e-07	9.5e-07	8e-07	3.83e-07	2.08e-06	2.05e-06	9.67e-07	3.1e-06	2.35e-06	1.1e-06	3.59e-07	2.04e-06	4.4e-07	1.43e-06	1.63e-06	8.83e-07	1.7e-06	2.05e-06	1.55e-06	1.48e-06	3.32e-06	3.95e-07	4.32e-07	4.08e-06	1.32e-06	2.35e-06	1.46e-06	6.17e-07	2.09e-06	2.04e-06	1.71e-06	9.56e-07	1.65e-06	4.11e-07	6.39e-07	2e-06	9.5e-07	1.72e-06	1.41e-07	1.4e-06
190.848		3.73e-06	5.39e-06	3.34e-06	6.36e-06	6.35e-06	2.8e-06	3.99e-06	3.41e-06	3.3e-06	3.25e-06	4.19e-06	3.02e-06	2.39e-06	9.22e-07	1.42e-06	3.19e-06	5.89e-06	2.37e-06	5.47e-06	7.99e-07	3.6e-06	2e-06	2.5e-06	4.61e-06	1.63e-06	1.97e-06	5.08e-06	3.58e-06	3.01e-06	2.03e-06	1.06e-06	2.08e-06	5.15e-06	3.9e-06	2.66e-06	2.47e-06	1.05e-06	1.06e-06	4.39e-06	2.81e-06	4.3e-06	2.99e-06	1.32e-06	9.68e-07	3.31e-06	2.98e-06	1.29e-06	2.59e-06
190.924		1.31e-06	1.28e-06	1.29e-07	9.09e-07	1.45e-06	4.66e-07	5.92e-07	2.43e-06	1.71e-06	2.68e-06	1.63e-06	4.06e-06	3.6e-07	6.28e-07	1.64e-06	3.9e-06	5.99e-07	1.89e-06	8.63e-07	2.59e-06	2.52e-07	2.74e-06	1.02e-06	1.91e-06	1.41e-06	2.4e-06	2.34e-06	4.85e-06	7.76e-07	6.38e-07	6.98e-07	1.45e-06	7.9e-07	4.15e-07	5.99e-06	1.72e-06	1.67e-06	1.8e-06	2.16e-06	1.18e-06	1.7e-06	1.37e-06	2.26e-06	1.71e-06	7.29e-07	1.66e-06	8.45e-07	3.69e-06
190.954		8.71e-06	1.76e-05	1.4e-05	1.54e-05	8.48e-06	1.33e-05	1.18e-05	1.14e-05	8.77e-06	5.72e-06	1.73e-05	1.09e-05	1.03e-05	3.78e-06	1.65e-06	8.2e-06	3.6e-06	7.59e-07	7.35e-06	5.95e-08	4.29e-06	3.42e-06	6.16e-06	4.45e-06	4.42e-06	2.43e-06	1.24e-06	3.27e-06	3.72e-06	3.84e-06	4.2e-06	3.95e-06	4.75e-06	1.98e-06	1.55e-06	5.31e-07	3.51e-06	3.93e-07	4.45e-06	3.81e-06	4.88e-06	4.11e-06	4.56e-06	2.48e-06	3.49e-06	3.37e-06	4.61e-06	1.6e-05
190.956		1.61e-05	9.51e-06	9.72e-06	2.93e-05	1.34e-05	1.01e-05	1.91e-05	9.75e-06	5.01e-06	1.68e-05	1.34e-05	7e-06	2.24e-05	6.57e-06	1.87e-05	1.6e-05	2.88e-05	4.18e-05	3.65e-05	1.35e-05	3.85e-05	1.83e-05	2.34e-05	3.97e-06	3.82e-05	1.37e-05	3.66e-06	1.72e-05	1.26e-05	1.45e-05	7.55e-06	3.5e-05	4.25e-06	2.75e-05	1.57e-05	9.76e-06	2.49e-05	1.43e-05	7e-06	1.25e-05	2.04e-05	1.77e-05	1.04e-05	2.72e-05	1.08e-05	1.89e-05	1.65e-05	1.5e-05
190.969		2.02e-05	2.09e-05	1.64e-05	1.3e-05	1.65e-05	1.31e-05	9.63e-06	1.94e-05	2.49e-05	1.7e-05	2.48e-05	2.74e-05	1.49e-05	1.2e-05	8.99e-06	1.19e-05	7.16e-06	1.25e-05	1.69e-05	1.17e-05	1.88e-05	2.19e-05	1.68e-05	2.51e-05	1.21e-05	1.61e-05	2.29e-05	2.03e-05	1.57e-05	1.14e-05	2.1e-05	1.57e-05	1.59e-05	1.77e-05	1.77e-05	1.63e-05	1.37e-05	1.67e-05	2.36e-05	1.44e-05	1.53e-05	2.85e-05	2.48e-05	1.51e-05	8.74e-06	1.41e-05	7.71e-06	1.74e-05
190.99		1.07e-06	7.49e-07	1.07e-06	1.27e-06	1.03e-06	2.05e-07	1.94e-06	3.63e-06	6.03e-07	2.42e-06	1.11e-06	1.14e-06	7.42e-07	1.77e-06	1.05e-06	1.78e-06	3.41e-06	2.66e-06	1.2e-06	8.18e-07	1.7e-06	2.02e-06	5.24e-07	1.06e-06	3.76e-07	6e-07	2.19e-06	1.2e-06	2.16e-06	3.26e-07	3.57e-07	2.32e-06	2.48e-06	1.65e-06	1.72e-06	1.51e-06	1.4e-06	4.25e-07	2.14e-07	1.24e-06	1.12e-06	1.39e-06	1.85e-06	1.59e-06	1.02e-06	1.29e-06	1.21e-06	9.8e-07
191.023		9.11e-07	5.14e-07	1.49e-06	2.7e-06	2.23e-06	1.91e-06	1.22e-06	2.77e-06	1.42e-06	1.14e-06	8.56e-07	3.09e-06	2.7e-06	1.01e-06	4.52e-06	7.52e-07	1.7e-06	2.75e-06	9e-07	1.32e-06	1.72e-06	2.15e-06	1.98e-06	1.28e-06	3.84e-07	1.79e-06	1.72e-06	1.72e-06	4.13e-06	5.52e-06	2.38e-06	9.25e-07	3.08e-06	1.03e-06	2.63e-06	2.04e-06	1.85e-06	2.34e-06	4.62e-06	4.86e-06	1.38e-06	6.34e-06	1.65e-06	5.38e-06	1.67e-06	2.23e-06	2.21e-06	1.79e-06
191.029		1.26e-06	3.23e-06	8.24e-07	3.41e-06	3.43e-06	2.27e-06	1.83e-06	7.57e-07	6.49e-06	1.13e-06	2.14e-06	1.08e-06	1.58e-06	1.16e-05	2.41e-06	9.36e-06	1.09e-06	2.29e-06	3.31e-06	4.99e-06	3.3e-06	4.67e-08	1.69e-05	3.98e-06	9.97e-06	5.64e-06	3.76e-06	2.15e-06	1.46e-06	6.93e-06	5.26e-07	7.16e-06	8e-07	7.51e-06	2.31e-06	2.61e-06	3.11e-06	3.09e-06	2.09e-06	2.23e-06	1.61e-06	1.97e-06	4.49e-06	3.94e-06	1.67e-06	1.16e-06	1.92e-06	1.45e-06
191.04		5.95e-05	4.69e-05	5.88e-05	6.12e-05	5.61e-05	6e-05	3.97e-05	5.82e-05	5.72e-05	6.51e-05	6.18e-05	4.95e-05	6.67e-05	3.6e-05	5.38e-05	6.7e-05	5.52e-05	5.43e-05	6.69e-05	4.96e-05	7.35e-05	5.79e-05	3.15e-05	5.87e-05	2.99e-05	4.32e-05	5.65e-05	5.3e-05	6.3e-05	1.86e-05	5.21e-05	6.32e-05	6.88e-05	6.14e-05	6.89e-05	5.33e-05	4.78e-05	5.26e-05	6.16e-05	5.74e-05	7.02e-05	7.13e-05	7.63e-05	7.65e-05	5.67e-05	5.6e-05	3.53e-05	4.83e-05
191.104		5.69e-06	2.66e-06	5.52e-06	6.63e-06	4.53e-06	2.95e-06	4.89e-06	3.78e-06	4.68e-06	1.14e-05	3.15e-06	5.38e-06	2.36e-06	2.41e-05	3.28e-05	1.24e-05	9.5e-06	2.84e-05	1.28e-05	3.03e-05	1.38e-05	3.5e-05	3.76e-05	3.72e-05	2.51e-05	3.07e-05	3.22e-05	3.81e-05	1.21e-05	2.17e-05	8.18e-06	3.01e-05	1.34e-05	1.31e-05	1.65e-05	2.67e-05	3.75e-05	4.22e-05	1.5e-05	1.17e-05	1.2e-05	1.15e-05	3.66e-05	9.53e-06	1.14e-05	2.93e-05	3.81e-05	1.01e-05
191.137		1.91e-06	4.96e-07	2.28e-06	4.56e-06	2.4e-06	2.85e-06	2.7e-06	3.34e-06	4.3e-06	1.29e-06	3.86e-06	3.74e-06	1.27e-06	6.51e-06	1.34e-05	1.31e-06	1.18e-05	4.02e-05	1.24e-05	6.56e-06	1.65e-05	5.94e-06	2.05e-05	3.66e-06	2.1e-05	6.52e-06	1.67e-06	2.08e-06	1.39e-05	1.51e-05	8.09e-06	1.74e-05	1.65e-06	3.61e-06	5.76e-06	4.02e-06	1.15e-05	7.04e-06	3.92e-06	2.06e-05	1.3e-05	1.28e-05	2.7e-06	6.12e-06	3.66e-06	5.71e-06	8.7e-07	2.64e-06
191.978		9.85e-06	1.89e-06	2.91e-06	8.53e-06	3.83e-06	2.3e-06	8.24e-06	7.4e-06	2.52e-06	2.19e-06	4.35e-06	2.39e-06	3.72e-06	6.84e-07	1.13e-07	4.53e-07	6.15e-06	1.99e-06	3.02e-06	2.65e-06	4.67e-06	2.05e-06	2.55e-06	4.71e-06	1.89e-06	5.58e-07	2.01e-06	5.1e-06	4.01e-06	1.46e-06	5.08e-06	3.72e-06	6.43e-06	3.09e-06	3.83e-06	2.71e-06	6.38e-07	1.97e-06	2.52e-06	3.62e-06	4.74e-06	2.47e-06	4.32e-06	4.1e-06	2.69e-06	1.16e-06	2.02e-06	3.54e-06
192.024		1.13e-05	1.03e-05	1.1e-05	2.52e-05	4.28e-05	1.27e-05	4.94e-06	1.26e-05	1.04e-05	9.83e-06	8.17e-06	9.74e-06	1.92e-05	1.58e-05	8.49e-06	8.55e-06	7.93e-06	1.52e-05	1.94e-05	7.86e-06	1.07e-05	1.84e-05	1.75e-05	1.93e-05	1.21e-05	2.37e-05	1.13e-05	2.17e-05	1.45e-05	7.67e-06	3.1e-05	1.48e-05	1.55e-05	1.21e-05	1.6e-05	1.45e-05	1.34e-05	7.61e-06	5.21e-06	1.55e-05	1.15e-05	1.28e-05	1.64e-05	1.57e-05	2.5e-05	2.86e-05	1.06e-05	5.92e-06
192.04		5.11e-06	2.87e-06	6.5e-06	4.37e-06	2.95e-06	3.7e-06	2.92e-07	6.13e-06	6.12e-06	3.77e-06	4.19e-06	1.83e-06	2.86e-06	8e-06	5.05e-06	2.76e-06	3.16e-06	3.64e-06	3.62e-06	4.71e-06	2.01e-06	3.76e-06	6.43e-06	4.31e-06	2.52e-06	1.19e-06	3.39e-06	5.87e-06	3.78e-06	1.69e-06	3.08e-06	5.18e-06	5.5e-06	5.13e-06	5.27e-06	5.05e-06	3.55e-06	2.41e-06	1.78e-06	1.76e-06	1.33e-06	3.51e-06	6.33e-06	6.92e-06	4.07e-06	3.37e-06	3.08e-06	3.59e-06
192.914		2.98e-05	3.06e-05	2.34e-05	2.84e-05	2.14e-05	1.87e-05	1.38e-05	2.81e-05	1.85e-05	1.84e-05	3.48e-05	2.74e-05	3.67e-05	1.82e-05	1.31e-05	2.41e-05	1.22e-05	1.91e-05	1.62e-05	1.27e-05	1.93e-05	1.87e-05	2.35e-05	1.29e-05	1.42e-05	1.6e-05	1.17e-05	1.54e-05	1.69e-05	1.38e-05	1.77e-05	6.82e-06	2.13e-05	2.25e-05	3.14e-05	9.79e-06	1.8e-05	1.04e-05	1.99e-05	2.6e-05	2.26e-05	2.84e-05	1.37e-05	2.05e-05	2.25e-05	8.62e-06	8.34e-06	3.57e-05
192.945		2.89e-06	5.71e-06	2.79e-06	4.58e-06	4.21e-06	5.75e-06	5.67e-06	6.82e-06	5.83e-06	3.65e-06	7.97e-06	8.41e-06	1.06e-06	1.6e-06	4.56e-06	3.88e-06	2.57e-06	4.18e-06	5.78e-06	8.34e-07	3.18e-06	8.21e-06	3.63e-06	2.79e-06	1.87e-06	9.6e-07	1.46e-05	2.63e-06	3.55e-06	1.62e-06	4.84e-06	7.57e-06	6.6e-06	4.04e-06	9.23e-06	2.03e-06	9.99e-06	5.37e-06	9.68e-06	3.37e-06	6e-06	6.69e-06	1.39e-05	2.69e-06	5.25e-06	4.41e-06	3.29e-06	2.68e-06
192.953		2.32e-05	6.4e-06	6.77e-06	3.04e-05	1.25e-05	1.56e-05	2.21e-05	1.82e-05	6e-06	2.49e-05	1.84e-05	5.16e-06	1.78e-05	1.25e-05	1.29e-05	1.69e-05	4.3e-05	2.82e-05	3.75e-05	1.12e-05	3.87e-05	1.47e-05	3.68e-05	1.23e-05	3.84e-05	1.4e-05	3.01e-06	2.28e-05	1.47e-05	1.57e-05	1.53e-05	4.59e-05	4.96e-06	2.87e-05	1.18e-05	1.19e-05	2.92e-05	1.64e-05	1.09e-05	1.47e-05	1.99e-05	1.41e-05	1.02e-05	2.42e-05	1.62e-05	1.8e-05	1.39e-05	1.59e-05
192.961		0.000706	0.000547	0.000436	0.00048	0.000468	0.000633	0.000606	0.000832	0.000764	0.000627	0.000764	0.000669	0.000582	0.000481	0.000603	0.000357	0.000777	0.000254	0.000739	0.000377	0.000775	0.000838	0.000516	0.000886	0.000429	0.000573	0.000834	0.000793	0.000785	0.000176	0.00103134	0.000988	0.000577	0.000642	0.000558	0.000717	0.000588	0.000706	0.000817	0.000565	0.000869	0.000737	0.000711	0.000599	0.000601	0.000598	0.000335	0.000396
193.038		1.69e-05	1.48e-05	9.33e-06	2.29e-05	1.06e-05	1.74e-05	2.12e-05	1.9e-05	1.55e-05	1.73e-05	2.57e-05	2.32e-05	1.61e-05	1.05e-05	1.37e-05	1.32e-05	3e-05	1.26e-05	1.98e-05	8.85e-06	1.43e-05	2.04e-05	9.95e-06	2.47e-05	5.72e-06	2.18e-05	2.03e-05	1.84e-05	1.29e-05	1.94e-05	2.39e-05	1.81e-05	2.01e-05	1.71e-05	1.84e-05	1.78e-05	1.25e-05	2.48e-05	1.94e-05	1.34e-05	1.72e-05	1.75e-05	2.46e-05	1.66e-05	1.25e-05	1.45e-05	5.35e-05	1.65e-05
193.084		8.51e-06	1.06e-05	6.47e-06	1.79e-05	6.49e-06	1.07e-05	1.29e-05	8.57e-06	7.91e-06	1.12e-05	8.69e-06	7.48e-06	1.37e-05	0.00017	0.000223	9.5e-06	1.88e-05	0.000213	1.54e-05	0.000185	1.97e-05	0.000234	0.000264	0.000223	0.000183	0.000227	0.000207	0.000216	5.95e-06	0.00018	7.79e-06	0.000206	1.09e-05	1.78e-05	1.39e-05	0.000206	0.000241	0.000231	1.17e-05	1.36e-05	8.18e-06	1.47e-05	0.000221	1.75e-05	1.03e-05	0.000189	0.000259	8.8e-06
193.12		3.09e-06	7.31e-06	7.24e-06	5.33e-06	7.59e-07	4.07e-06	4.74e-06	5.21e-06	5.63e-06	8.03e-06	3.83e-06	6.37e-06	5.61e-06	1.73e-05	2.34e-05	6.67e-06	4.37e-06	2.49e-05	1.96e-05	2e-05	7.44e-06	2.74e-05	2.26e-05	2.48e-05	1.69e-05	1.91e-05	2.6e-05	2.32e-05	1.05e-05	1.91e-05	6.69e-06	1.83e-05	9.96e-06	1.03e-05	7.02e-06	2.38e-05	2.68e-05	2.59e-05	5.68e-06	1.06e-05	8.31e-06	1.23e-05	2.77e-05	8.46e-06	6.41e-06	2e-05	2.65e-05	7.67e-06
193.131		2.42e-05	2.11e-05	2.76e-05	2.58e-05	2.2e-05	1.77e-05	2.07e-05	1.7e-05	2.25e-05	2.19e-05	2.84e-05	2.04e-05	1.53e-05	1.07e-05	2.4e-05	2.18e-05	1.61e-05	1.98e-05	2.46e-05	2.09e-05	2.68e-05	1.61e-05	2.03e-05	2.19e-05	1.99e-05	2.25e-05	2.31e-05	1.51e-05	3.15e-05	1.49e-05	1.88e-05	1.66e-05	2.43e-05	2.54e-05	2.84e-05	1.98e-05	2.01e-05	2.22e-05	2.33e-05	2.41e-05	2.44e-05	2.62e-05	2.48e-05	1.98e-05	1.82e-05	1.78e-05	2.43e-05	1.93e-05
193.965		1.28e-05	3.24e-06	6.06e-06	9.76e-06	2.49e-06	7.26e-06	1.1e-05	1.5e-05	1.57e-05	8.78e-06	1.42e-05	6.95e-06	8.02e-06	4.85e-06	5.29e-06	3.37e-06	6.53e-06	5.72e-07	9.8e-06	1.43e-06	6.31e-06	8.77e-06	1.18e-05	1.52e-05	7.78e-06	8.02e-06	1.42e-05	1.29e-05	8.66e-06	4.64e-06	1.17e-05	1.78e-05	5.83e-06	6.94e-06	1.13e-05	1e-05	1.29e-05	1.76e-05	1.09e-05	1.15e-05	1.63e-05	6.27e-06	9.97e-06	6.05e-06	3.61e-06	3.56e-06	6.64e-06	5.8e-06
194.019		6.98e-06	2.01e-06	4.13e-06	9.21e-06	1.59e-07	2.3e-06	1.25e-06	2.13e-06	4.79e-07	8.09e-07	4.93e-06	1.78e-06	1.73e-06	4.25e-07	1.96e-06	2.39e-06	4.61e-06	5.64e-06	8.57e-06	1.3e-06	1.23e-06	2.37e-06	8.97e-06	6.8e-07	3.36e-06	1.62e-07	1.96e-06	5.07e-06	3.26e-06	4.51e-06	2.78e-06	4.21e-06	3.06e-06	1.54e-06	9.81e-07	6.23e-07	1.7e-06	4.4e-06	2.12e-06	1.66e-06	1.78e-06	1.15e-06	3.66e-06	4.07e-06	5.29e-06	2.57e-06	5.24e-06	8.64e-07
194.115		3.89e-06	2.58e-06	8.09e-07	3.35e-07	5.13e-06	8.78e-06	3.2e-06	1.87e-06	8.46e-07	2.09e-06	4.72e-06	7.43e-06	5.69e-06	3.92e-06	2.7e-06	6.87e-06	8.94e-06	4.94e-06	1.08e-06	5.66e-06	2.91e-06	2.2e-06	1.62e-05	1.25e-05	9.95e-06	6.34e-06	1.21e-05	2.62e-06	1.07e-07	1.06e-05	1.03e-05	5.23e-06	8.59e-06	4.58e-05	1.22e-05	7.37e-06	3.82e-06	2.26e-06	1.62e-05	5.59e-06	3.78e-06	2.09e-06	5.96e-06	1.84e-06	8.59e-06	1.19e-06	4.96e-06	2.06e-06
194.873		7.95e-05	9.73e-05	7.11e-05	6.63e-05	6.92e-05	6.04e-05	3.5e-05	5.81e-05	5.85e-05	5.83e-05	6.62e-05	0.000104	7.51e-05	4.9e-05	2.59e-05	7.74e-05	3.41e-05	4.93e-05	3.95e-05	5.23e-05	5.19e-05	4.51e-05	7.28e-05	4.87e-05	4.72e-05	4.03e-05	4.56e-05	4.33e-05	4.47e-05	3.18e-05	5.25e-05	3.11e-05	8.65e-05	7.03e-05	7.11e-05	4.26e-05	3.42e-05	4.59e-05	4.85e-05	4.24e-05	4.77e-05	6.28e-05	5.5e-05	3.99e-05	4.68e-05	5.44e-05	8.76e-06	7.88e-05
194.911		1.67e-05	1.94e-05	1.59e-05	1.82e-05	1.59e-05	8.37e-06	9.64e-06	1.39e-05	1.47e-05	1.43e-05	2.32e-05	2.2e-05	1.85e-05	8.4e-06	1.29e-05	1.73e-05	7.85e-06	1.38e-05	1.14e-05	1.02e-05	1.69e-05	9.85e-06	1.17e-05	1.42e-05	1.11e-05	1.21e-05	9.93e-06	1.21e-05	1.44e-05	8.86e-06	1.23e-05	8.87e-06	1.52e-05	1.23e-05	9.98e-06	1.04e-05	1.58e-05	1.37e-05	1.48e-05	9.4e-06	1.49e-05	1.73e-05	1.55e-05	1.42e-05	1.34e-05	5.05e-06	4.38e-06	3.19e-05
194.92		1.84e-05	2.54e-05	2.22e-05	1.49e-05	1.92e-05	1.42e-05	1.16e-05	1.91e-05	1.68e-05	1.9e-05	2.58e-05	2.89e-05	2.34e-05	1.28e-05	2.91e-06	1.89e-05	7.35e-06	1.88e-05	1.47e-05	1.23e-05	1.8e-05	1.36e-05	2.33e-05	1.92e-05	1.46e-05	8.66e-06	1.8e-05	8.86e-06	1.29e-05	1.03e-05	1.66e-05	8.01e-06	2.4e-05	2.03e-05	2.28e-05	1.14e-05	1.03e-05	1.15e-05	2.55e-05	1.72e-05	1.32e-05	1.92e-05	2.28e-05	1.46e-05	1.27e-05	1.36e-05	6.54e-06	3.17e-05
194.942		1.85e-06	5.21e-06	1.69e-06	4.44e-06	1.31e-06	1.2e-06	2.45e-06	5.52e-06	5.03e-06	3.96e-06	5.87e-06	3.55e-06	3.22e-06	6.16e-06	8.05e-06	3.06e-06	8.5e-06	2.36e-06	4.11e-06	1.84e-06	8.1e-06	5.65e-06	2.34e-06	5.29e-06	3.12e-06	4.25e-06	9.06e-06	4.84e-06	6.94e-06	3.66e-06	8.47e-06	4.33e-06	8.17e-06	4.24e-06	7.09e-06	5.13e-06	4.15e-06	5.06e-06	9.66e-06	1.93e-06	5.41e-06	8.5e-06	6.72e-06	4.65e-06	3.75e-06	2.2e-06	2.9e-06	1.5e-06
194.952		4.85e-06	4.78e-07	2.49e-06	1.03e-05	4.62e-06	3.35e-06	4.53e-06	3e-06	3.52e-06	5.74e-06	1.42e-06	4.52e-07	4.69e-06	6.01e-07	4.76e-06	5.91e-06	1.68e-05	1.47e-05	1.43e-05	2.75e-06	2.07e-05	7.44e-06	1.26e-05	2.05e-06	1.52e-05	2.21e-06	2.42e-06	6.92e-06	3.87e-06	4.65e-06	4.85e-06	1.22e-05	1.13e-06	5.85e-06	5.21e-06	4.32e-06	1.7e-05	4.55e-07	1.11e-06	5.41e-06	8.64e-06	9.35e-06	1.24e-06	5.74e-06	3.64e-06	7.14e-06	6.76e-06	3.8e-06
194.959		0.000217	0.000151	0.000135	0.000143	0.000124	0.000171	0.00018	0.000251	0.000233	0.00019	0.000239	0.000191	0.00016	0.000132	0.000168	9.6e-05	0.000246	8.08e-05	0.000223	9.63e-05	0.000233	0.000221	0.000151	0.000259	0.000114	0.000172	0.000256	0.000235	0.000222	6.28e-05	0.000321	0.000288	0.000168	0.000182	0.000168	0.000188	0.000171	0.000184	0.000233	0.000164	0.000234	0.000234	0.000194	0.00018	0.000169	0.000154	9.88e-05	0.000114
194.976		1.15e-05	1.55e-05	9.64e-06	1.67e-05	1.28e-05	9.48e-06	1.91e-05	1.7e-05	9.39e-06	1.67e-05	1.72e-05	1.47e-05	1.46e-05	8.15e-06	9.94e-06	1.55e-05	1.57e-05	2.54e-06	1.42e-05	3.1e-06	1.4e-05	1.22e-05	1.37e-05	1.43e-05	8.09e-06	7.37e-06	1.87e-06	1.34e-05	1.13e-05	8.19e-06	1.04e-05	3.39e-06	1.95e-05	1.22e-05	1.68e-05	1.24e-05	2.86e-06	8.66e-06	9.04e-06	9.61e-06	1.38e-05	9.43e-06	9.25e-06	1.34e-05	1.19e-05	6.15e-06	1.58e-05	1.47e-05
195.011		1.41e-05	1.71e-05	6.8e-06	1.85e-05	1.86e-05	1.43e-05	2.37e-05	1.79e-05	1.6e-05	2.2e-05	1.5e-05	1.51e-05	1.67e-05	9.62e-06	8.88e-06	2.16e-05	2.12e-05	9.37e-06	1.79e-05	6.05e-06	1.98e-05	2.19e-05	2.39e-05	1.58e-05	1.06e-05	1.16e-05	1.48e-05	1.87e-05	1.27e-05	9.1e-06	1.39e-05	7.69e-06	2.04e-05	1.5e-05	2.33e-05	9.32e-06	1.29e-05	1.3e-05	1.08e-05	1.43e-05	1.7e-05	1.43e-05	1.79e-05	1.7e-05	1.93e-05	1.21e-05	1.76e-05	1.6e-05
195.035		1.13e-05	6.47e-06	1.2e-05	1.58e-05	7.36e-07	2.28e-05	8.2e-06	1.21e-05	7.17e-06	1.6e-05	1.3e-05	9.37e-06	8.59e-06	6.12e-06	2.67e-05	3.06e-06	1.33e-05	2.11e-05	2.07e-05	1.49e-05	3.82e-05	2.91e-05	1.6e-05	1.51e-05	3.08e-05	1.95e-05	5.19e-06	1.94e-05	1.47e-05	1.36e-05	1.55e-05	9.13e-05	1.3e-06	2.03e-05	1.78e-05	1.6e-05	2.65e-05	1.9e-05	8.25e-06	8.6e-06	2.16e-05	2.18e-05	1.94e-05	1.15e-05	9.37e-06	1.87e-05	1.18e-05	2.01e-06
195.063		2.4e-06	2.76e-06	5.5e-07	4.17e-06	1.35e-06	2.94e-06	1.11e-06	2.98e-06	2.55e-06	1.86e-08	2.66e-06	3.11e-06	1.97e-06	2.21e-05	3.98e-05	3.13e-06	3.84e-06	3.45e-05	3.07e-06	2.93e-05	6.34e-06	3.9e-05	3.78e-05	4.82e-05	2.69e-05	3.6e-05	3.62e-05	3.56e-05	5.35e-06	2.96e-05	2.64e-06	2.94e-05	4.4e-06	3.44e-06	1.39e-06	3.68e-05	4.55e-05	3.89e-05	2.39e-06	1.12e-06	6.94e-07	3.35e-06	3.87e-05	5.93e-06	4.23e-06	3.32e-05	4.08e-05	2.13e-06
195.099		1.23e-05	1.73e-05	1.5e-05	1.26e-05	9.95e-06	1.07e-05	1.06e-05	1.19e-05	1.02e-05	1.21e-05	1.86e-05	1.79e-05	1.52e-05	9.59e-05	0.000125	1.15e-05	1.01e-05	0.00013	1.52e-05	0.000105	1.49e-05	0.000136	0.000127	0.000139	9.22e-05	0.000133	0.000128	0.000129	1.54e-05	9.31e-05	1.09e-05	0.000108	1.71e-05	9.4e-06	1.47e-05	0.000111	0.00014	0.00014	1.29e-05	1.58e-05	1.4e-05	1.46e-05	0.000137	1.29e-05	1.48e-05	0.000122	0.00014	1.33e-05
195.138		1.29e-06	4.99e-06	1.65e-06	4e-06	5.46e-06	3.01e-06	4.9e-07	1.92e-06	2.3e-06	4.41e-06	3.14e-06	1.55e-06	3.63e-06	5.64e-06	7.6e-06	2.95e-06	3.86e-06	2.68e-06	2.48e-06	5.73e-06	3.55e-06	6.36e-06	6.02e-07	6.72e-06	6.8e-06	7.58e-06	8.41e-06	4.99e-06	3.37e-06	4.93e-06	5.27e-06	3.21e-06	2.96e-06	4.59e-06	3.67e-06	7.26e-06	7.56e-06	5.36e-06	3.69e-06	3.36e-06	1.39e-06	2.58e-06	3.99e-06	2.96e-06	6.82e-06	3.76e-06	1.15e-05	1.6e-06
195.962		2.47e-06	2.06e-06	3.99e-06	3.68e-06	1.14e-06	3.78e-06	2.01e-06	1.29e-06	3.86e-06	5.59e-06	4.14e-06	1.08e-06	3.73e-06	2.13e-06	2.5e-06	3.99e-06	4.45e-06	1.52e-06	4.92e-06	7.61e-07	6.93e-06	2e-06	2.55e-06	3.04e-06	1.25e-06	2.97e-07	7.66e-06	3.55e-06	5.08e-06	1.38e-06	4.62e-06	6.18e-06	3.61e-06	4.57e-06	3.23e-06	1e-06	2.1e-06	3.27e-06	4.98e-06	9e-07	2.86e-06	2.51e-06	3.74e-06	2.89e-06	2.6e-06	2.12e-06	1.78e-06	1.69e-06
195.995		5.53e-06	4.88e-06	1.67e-06	3.87e-06	3.82e-07	3.14e-06	6.67e-07	2.06e-06	6.43e-06	1.9e-06	2.34e-06	8.37e-08	3.34e-06	7.08e-07	2.04e-06	9.97e-07	1.13e-06	1.13e-06	2.42e-06	3.6e-06	8.31e-07	2.26e-06	1.15e-06	2.21e-06	8.28e-07	2e-06	2.29e-06	3.44e-06	8.75e-07	7.19e-07	1.7e-06	9.75e-07	8.91e-07	8.83e-07	9.47e-07	1.85e-06	2.3e-06	1.1e-06	2.27e-06	1.62e-06	2.69e-06	5.65e-06	3.81e-06	2.55e-06	8.22e-07	1.74e-06	1.75e-06	1.47e-06
196.865		0.00212153	0.00229236	0.00192486	0.00263089	0.000609	0.00161161	0.00218352	0.00198637	0.00202682	0.00233878	0.0021092	0.00183064	0.00207513	0.00136491	0.00164724	0.0014923	0.00178854	0.00300109	0.00219692	0.00215991	0.00237126	0.00240519	0.00253119	0.0040894	0.00151296	0.00219111	0.00215428	0.00199562	0.00200396	0.000883	0.00180787	0.00176661	0.00245861	0.00207543	0.00216191	0.00331776	0.00203236	0.00224101	0.00153406	0.00258949	0.00220532	0.00201276	0.00225959	0.00200915	0.00206649	0.00241444	0.00159628	0.00191734
196.876		1.12e-05	1.36e-05	9.49e-06	1.97e-05	1.97e-05	1.3e-05	7.98e-06	4.17e-06	2.23e-05	1.13e-05	1.19e-05	1.11e-05	1.51e-05	5.3e-06	1.47e-05	1.8e-05	6.77e-06	2.38e-05	1.25e-05	9.34e-06	4.66e-06	6.19e-06	5.16e-06	7.41e-06	4.25e-06	8.49e-06	2.77e-05	1.25e-05	1.84e-05	8.88e-06	1.32e-05	7.6e-06	3.73e-06	6.6e-06	1.7e-05	1.34e-05	1.02e-05	1.54e-05	9.86e-06	9.82e-06	1.35e-05	1.72e-05	1.44e-05	1.67e-05	1.81e-05	1.97e-05	1.49e-05	1.08e-05
196.942		3.56e-06	4.33e-06	4.27e-06	6.59e-06	5.07e-06	8.62e-06	9.98e-06	9.76e-06	6.68e-06	9.8e-06	8.06e-06	5.29e-06	7.35e-06	3.53e-06	4.52e-06	4.93e-06	8.75e-06	4.79e-06	7.29e-06	1.13e-06	1.06e-05	5.86e-06	7.72e-06	5.6e-06	3.48e-06	3.06e-06	6.7e-06	3.85e-06	4.05e-06	1.07e-06	6.12e-06	4.01e-06	1e-05	1.07e-05	1.38e-05	4.06e-06	1.98e-07	5.05e-06	2.48e-06	1.45e-06	5.92e-06	8.11e-06	9.57e-06	7.2e-06	5.46e-06	8.01e-06	4.01e-06	7.41e-06
196.973		1.06e-05	1.1e-05	7.97e-06	1.36e-05	1.53e-05	1.14e-05	1.59e-05	1.69e-05	7.64e-06	1.05e-05	1.41e-05	1.15e-05	1.25e-05	8.36e-06	1.15e-05	1.23e-05	1.87e-05	6.09e-06	1.14e-05	4.3e-06	2.11e-05	1.52e-05	1.16e-05	1.34e-05	7.58e-06	6.31e-06	5.78e-06	1.18e-05	1.16e-05	9.99e-06	7.1e-06	7.84e-06	1.73e-05	9.13e-06	1.67e-05	1.01e-05	1.22e-05	1.2e-05	8.47e-06	1.08e-05	1.52e-05	8.43e-06	1.07e-05	1.06e-05	8.6e-06	5.36e-06	1.11e-05	1.46e-05
196.977		1.24e-05	1.35e-05	8.03e-06	8.74e-06	7.3e-06	5.9e-06	5.64e-06	1.21e-05	1.39e-05	6.28e-06	1.89e-05	1.59e-05	5.06e-06	7.45e-06	4.83e-06	4.12e-06	6.92e-06	8.01e-06	7.81e-06	6.36e-06	1.33e-05	1.46e-05	1.14e-05	1.41e-05	9.02e-06	1.08e-05	1.38e-05	1.09e-05	9.97e-06	7.08e-06	7.71e-06	4.53e-06	7.53e-06	6.72e-06	1.47e-05	9.24e-06	1.29e-05	9.83e-06	1.71e-05	1.36e-05	1.26e-05	1.59e-05	1.38e-05	9.79e-06	7.04e-06	5.93e-06	7.25e-07	8.41e-06
197.007		1.12e-05	1.06e-05	4.71e-06	1.47e-05	9.18e-06	1.09e-05	1.28e-05	9.26e-06	8.15e-06	1.26e-05	7.13e-06	6.07e-06	1.36e-05	4.31e-06	6.85e-06	1.1e-05	1.01e-05	2.21e-06	1.26e-05	6.09e-06	1.29e-05	9.88e-06	8.91e-06	4.08e-06	4.44e-06	7.5e-06	9.78e-06	9.2e-06	9.19e-06	4.33e-06	1.14e-05	2.25e-06	1.18e-05	7.17e-06	1.13e-05	3.21e-06	5.1e-06	4.16e-06	8.36e-06	9.92e-06	1.07e-05	9.63e-06	1.58e-05	9.73e-06	1.07e-05	9.18e-06	1.04e-05	9.62e-06
197.018		1.51e-05	2.4e-05	4.97e-06	1.63e-05	7.4e-06	9.76e-06	2.75e-05	5.97e-06	1.86e-07	1.6e-05	4.55e-06	5.23e-05	2.69e-06	2.41e-06	2.63e-07	1.25e-06	9.02e-06	2.41e-05	6.18e-06	8.14e-05	1.21e-05	1.46e-05	3.72e-05	2.24e-05	3.86e-05	1.25e-06	1.79e-06	3e-07	4.51e-06	9.19e-07	8.4e-06	6.14e-05	9.53e-07	3.09e-06	6.99e-08	1.84e-05	1.63e-06	4.57e-06	5.07e-06	4.59e-06	3.34e-05	7.05e-06	5.34e-06	1.22e-06	8.45e-06	1.32e-06	3.04e-07	2.81e-05
197.078		7.53e-06	1.35e-05	8.24e-06	1.13e-05	1.7e-05	7.26e-06	7.87e-06	1.31e-05	1.33e-05	1.18e-05	1.37e-05	1.53e-05	1.35e-05	0.000101	0.000159	1.23e-05	1.14e-05	0.000134	1.46e-05	0.000122	2.04e-05	0.000164	0.000136	0.000148	0.000107	0.000156	0.000137	0.000137	1.45e-05	0.000108	1.42e-05	0.000127	1.58e-05	1.5e-05	1.51e-05	0.000138	0.000176	0.000146	1.54e-05	1.56e-05	1.17e-05	2.13e-05	0.000156	2.46e-05	1.26e-05	0.00012	0.000153	2.05e-05
197.101		1.7e-05	1.96e-05	1.89e-05	2.86e-05	1.81e-05	1.57e-05	3.41e-05	2.14e-05	2.1e-05	1.99e-05	2.44e-05	1.81e-05	1.89e-05	1.4e-05	2.22e-05	1.87e-05	3.87e-05	1.28e-05	2.28e-05	1.1e-05	2.2e-05	1.23e-05	2.51e-05	2.46e-05	1.24e-05	1.72e-05	1.85e-05	1.65e-05	2.43e-05	8.83e-06	2.02e-05	1.49e-05	3.42e-05	2.02e-05	2.7e-05	1.75e-05	2.02e-05	1.32e-05	2.63e-05	2e-05	2.71e-05	1.94e-05	2.27e-05	2.19e-05	2.5e-05	1.29e-05	1.79e-05	1.76e-05
197.115		3.11e-06	1.42e-06	2.76e-06	6.47e-06	6.92e-06	1.73e-06	7.06e-06	1e-06	2.46e-06	6.49e-06	5.42e-06	4.32e-06	6.38e-07	9.41e-06	1.58e-05	1.18e-05	8.23e-06	2.15e-05	1.07e-05	2.48e-05	1.5e-05	3.37e-05	2.46e-05	3.73e-05	2.11e-05	3.48e-05	2.75e-05	1.91e-05	9.64e-06	8.9e-06	1.72e-05	2.2e-05	8.29e-06	8.65e-06	1.11e-05	2.68e-05	2.79e-05	2.8e-05	1.36e-05	1.55e-05	1.54e-05	1.41e-05	2.98e-05	1.25e-05	5.18e-06	2.78e-05	2.56e-05	5.83e-06
198.085		2.51e-06	5.98e-08	4.56e-06	4.2e-06	4.28e-06	1.25e-06	1.49e-06	1.21e-06	1.23e-06	9.03e-07	3.32e-06	6.13e-06	1.25e-06	3.02e-07	4.28e-06	2.47e-06	1.07e-06	3.5e-06	1.65e-06	3.9e-06	1.42e-06	6.02e-06	1.04e-06	2.94e-06	2.38e-06	4.94e-06	2.3e-06	2.99e-06	4.88e-06	1.96e-06	6.44e-07	2.49e-06	4.71e-06	1.51e-06	3.63e-06	1.97e-06	6.44e-06	1.69e-06	2.05e-06	1.24e-06	5.76e-07	3.19e-06	2.93e-06	4.41e-06	7.31e-07	2.93e-06	2.24e-06	1.42e-06
198.097		8.83e-07	2.01e-06	1.71e-06	2.13e-06	2.11e-06	1.87e-06	1.47e-06	2.08e-06	1.86e-06	1.94e-06	1.97e-06	1.3e-06	1.44e-06	1.19e-06	1.96e-06	9.08e-07	2.71e-06	9.67e-07	9.93e-07	1.19e-06	1.89e-06	9.15e-07	5.16e-07	1.85e-06	1.3e-06	4.42e-06	9.69e-07	9.89e-07	1.42e-06	5.94e-07	5.55e-07	9.19e-07	4.27e-06	1.02e-06	9.67e-07	9.36e-07	2.75e-06	2.07e-06	8.51e-07	2.46e-06	8.74e-07	1.6e-06	1.02e-06	6.78e-06	1.04e-06	9.59e-07	1.96e-06	2.06e-06
198.854		6.9e-06	2.07e-05	1.1e-05	3.32e-05	1.99e-05	1.86e-05	3.44e-06	1.65e-05	3.07e-05	2.07e-05	2.43e-05	2.04e-05	2.53e-05	1.02e-05	1.92e-05	2.58e-05	3.26e-06	3.53e-05	3.37e-05	8.29e-06	2.25e-05	3.53e-06	1.6e-05	1.87e-05	9.53e-06	1.5e-05	2.02e-05	1.86e-05	2.67e-05	1.13e-05	2.05e-05	6.87e-06	2.2e-05	1.18e-05	1.92e-05	2.35e-05	1.7e-05	1.09e-05	1.05e-05	3.16e-05	1.75e-05	2.79e-05	1.49e-05	2.76e-05	2.59e-05	6.03e-06	2.6e-05	3.34e-05
198.862		0.0021178	0.00234594	0.00202516	0.00276274	0.00225207	0.00201922	0.00216836	0.00212231	0.00214	0.00214803	0.00213861	0.00192982	0.00249509	0.00140501	0.0017006	0.0020735	0.00173397	0.00187044	0.002542	0.00163866	0.00248328	0.00173145	0.00265656	0.00221823	0.00154654	0.00167597	0.00184756	0.00208396	0.00202439	0.000937	0.00180132	0.00157848	0.00248051	0.00231953	0.00229817	0.00198667	0.00150306	0.0016743	0.00170226	0.00198637	0.00220077	0.00209489	0.00184809	0.00206831	0.00211043	0.00187377	0.00172184	0.00230562
198.865		4.51e-05	5.75e-05	5.32e-05	6.78e-05	5.22e-05	3.79e-05	5.48e-05	5.3e-05	5.47e-05	4.7e-05	3.44e-05	4.16e-05	6.72e-05	2.69e-05	1.31e-05	5.49e-05	2.61e-05	3.1e-05	7.53e-05	3.97e-05	5.08e-05	3.71e-05	5.68e-05	4.7e-05	3.88e-05	2e-05	2.14e-05	4.47e-05	4.56e-05	1.59e-05	2.59e-05	3.34e-05	2.58e-05	5.28e-05	4.55e-05	5.15e-05	6.31e-06	1.64e-05	2.35e-05	2.16e-05	2.58e-05	3.03e-05	9.62e-06	4.04e-05	5e-05	2.47e-05	3.21e-05	4.93e-05
198.939		5.55e-05	5.77e-05	4.88e-05	9.41e-05	5.36e-05	4.43e-05	6.69e-05	5.79e-05	3.34e-05	5.72e-05	5.51e-05	4.12e-05	9.42e-05	2.33e-05	6.15e-05	5.73e-05	7.07e-05	9.28e-05	0.000129	4.86e-05	0.000113	5.27e-05	0.000127	2.91e-05	0.000147	4.11e-05	1.1e-05	6.55e-05	4.26e-05	2.41e-05	3.82e-05	0.000106	2.47e-05	8.82e-05	4.34e-05	5.14e-05	5.46e-05	4.45e-05	2.81e-05	4.13e-05	8.78e-05	6.06e-05	2.89e-05	6.51e-05	5.27e-05	6.05e-05	4.04e-05	5.47e-05
198.959		1.62e-06	1.45e-06	1.69e-06	1.92e-06	2.13e-06	7.34e-08	1.23e-06	1.92e-06	1.43e-06	4.33e-07	2.33e-06	2.97e-06	1.66e-06	3.51e-07	4.55e-06	1.16e-06	2.02e-06	1.1e-06	2.33e-06	7.41e-07	5.46e-06	1.62e-06	2.33e-06	7.57e-07	4.11e-07	1.23e-06	2.19e-06	1.81e-06	1.64e-06	1.4e-06	3.91e-07	8.26e-07	2.71e-06	2.44e-06	4.57e-06	1.15e-06	7.82e-06	8.57e-07	5.8e-06	5.9e-06	2.87e-06	1.37e-06	1.15e-06	3.36e-06	2.25e-06	2.68e-06	1.84e-06	1.93e-06
198.972		4.73e-06	2.64e-06	3.86e-06	8.93e-06	3.16e-06	5.72e-06	5.77e-06	5.16e-06	5.09e-06	1.29e-06	1.57e-06	2.6e-06	1.03e-05	1.91e-06	1.17e-05	3.97e-06	6e-06	3.9e-06	1.97e-06	3.02e-06	9.65e-06	5.87e-06	3.11e-06	4.66e-07	3.55e-06	2.29e-06	5.19e-06	6.69e-06	4.78e-06	5.1e-06	2.93e-06	3.72e-06	3.7e-06	3.03e-06	9.08e-06	2.11e-06	6.78e-06	5.68e-06	5.6e-06	7.5e-06	4.94e-06	5.43e-06	1.72e-06	1.49e-06	4.49e-06	1.15e-06	5.37e-06	8.22e-06
198.994		4.41e-06	5.61e-06	2.22e-06	9.45e-06	3.59e-06	1.73e-06	7.8e-06	8.4e-06	7.34e-06	8.91e-06	1.12e-05	7.58e-06	6.47e-06	7.07e-06	9.62e-06	8.52e-06	1.32e-05	1.03e-05	1.17e-05	4.02e-06	1.2e-05	1.29e-05	5.33e-06	5.4e-06	4.63e-06	1.42e-05	1.11e-05	8.64e-06	1.11e-05	4.7e-06	7.89e-06	1.26e-05	9.95e-06	1.27e-05	1.1e-05	5.73e-06	1.53e-05	1.39e-05	1.38e-05	1.62e-05	8.89e-06	1.7e-05	8.6e-06	1.55e-05	7e-06	5.46e-06	9.51e-06	6.19e-06
199.006		4.43e-06	7.38e-06	3.22e-06	1.13e-05	5e-06	5.67e-06	9.02e-06	7.92e-06	9.14e-06	6.1e-06	2.98e-06	5.33e-06	6.99e-06	3.81e-06	8.75e-06	6.69e-06	9.97e-06	2.45e-06	7.06e-06	3.84e-06	7.12e-06	2.68e-06	7.14e-06	2.76e-06	5.5e-06	7.16e-06	1.18e-06	6.32e-06	6.16e-06	2.22e-06	8.01e-06	1.16e-05	6.47e-06	5.51e-06	1.12e-05	5.91e-06	9.34e-06	5.87e-06	7.72e-06	1.01e-05	6.62e-06	4.69e-06	7.7e-06	1.03e-05	4.94e-06	3.94e-06	5.99e-06	4.75e-06
199.059		4.74e-06	2.22e-06	2.08e-09	1.51e-06	5.15e-06	1.89e-06	1.24e-06	2.05e-06	1.33e-06	8.5e-07	3.13e-06	7.24e-07	1.26e-06	9.14e-06	1.59e-05	2.76e-06	6.17e-07	1.19e-05	8.51e-07	5.81e-06	8.25e-06	1.38e-05	8.59e-06	1.29e-05	4.62e-06	6.56e-06	1.25e-05	1.15e-05	2.6e-06	1.09e-05	1.48e-06	7.98e-06	4.08e-06	1.84e-06	2.63e-06	8.55e-06	1.44e-05	1.06e-05	2.02e-06	1.47e-06	3.02e-06	7.25e-06	1.56e-05	1.12e-06	4.05e-07	7.57e-06	1.25e-05	1.5e-06
199.094		4.71e-06	3.89e-06	2.9e-06	7.01e-06	1.42e-06	2.12e-06	3.67e-06	5.18e-06	4.08e-06	9.08e-06	4.89e-06	4.99e-06	6.53e-06	2.77e-05	4.85e-05	1.41e-05	7.96e-06	3.49e-05	9.3e-06	3.74e-05	9.99e-06	4.38e-05	4.1e-05	4.41e-05	3.06e-05	4.32e-05	4.12e-05	3.58e-05	1.13e-05	2.86e-05	7.29e-06	2.66e-05	1.01e-05	5.56e-06	9.82e-06	4.26e-05	4.14e-05	3.89e-05	8.63e-06	1.01e-05	1.22e-05	9.91e-06	4.6e-05	1.07e-05	7.57e-06	3.36e-05	4.04e-05	4.76e-06
199.152		3.79e-06	2.97e-07	3.43e-06	3.23e-05	1.98e-05	8.66e-06	2.92e-06	8.2e-06	3.8e-06	7.53e-06	1.57e-05	1.59e-05	1.95e-05	1.84e-05	2.3e-05	1.45e-05	3.59e-05	3.66e-06	2.78e-05	3.24e-06	1.68e-05	1.17e-05	2.01e-05	1.15e-05	1.45e-05	1.31e-06	1.67e-05	1.21e-05	4.51e-05	1.56e-05	2.09e-05	1.21e-05	3.67e-05	2.36e-05	2.86e-05	4.05e-06	4.86e-06	3.49e-06	1.96e-05	1.38e-05	1.99e-05	1.2e-05	9.52e-06	3.47e-05	1.76e-05	8.26e-06	1.04e-05	1.02e-05
199.956		1.37e-06	2.51e-06	1.74e-06	7.74e-06	1.63e-06	2.53e-07	2.99e-06	3.1e-07	3.15e-07	1.82e-06	2.76e-06	1.22e-06	3.21e-07	2.41e-06	4.89e-06	1.83e-06	7.28e-06	8e-06	6.22e-06	1.06e-06	4.22e-06	4.88e-06	9.04e-06	2.82e-06	8.03e-06	6.66e-07	2.75e-06	2.87e-06	1.81e-06	4.74e-06	1.95e-06	5.9e-06	1.05e-06	4.11e-06	2.14e-06	1.9e-06	7.06e-06	1.79e-06	2.77e-06	3.59e-06	3.47e-06	1.65e-06	2.57e-06	6.48e-07	1.7e-06	6.99e-07	2.35e-06	1.73e-06
200.068		1.3e-06	8.48e-07	1.09e-06	1.99e-06	1.62e-06	4.71e-07	1.61e-07	1.12e-06	1.14e-06	1.25e-06	3.24e-06	1.69e-06	1.16e-06	1.71e-07	5.83e-06	1.78e-06	2.43e-06	5.98e-06	1.24e-06	1.87e-06	1.96e-06	1.21e-06	2.79e-07	1.28e-06	2e-07	1.55e-06	3.2e-06	1.24e-06	1.79e-06	3.03e-06	1.77e-06	1.95e-06	1.47e-06	2.91e-06	4.38e-06	3.15e-06	8.35e-06	2.99e-06	1.05e-06	3.72e-06	1.85e-06	3e-06	1.28e-06	2.27e-06	1.46e-06	2.34e-06	2.34e-06	1.07e-06
200.859		0.000601	0.000667	0.000564	0.000821	0.000668	0.00059	0.000618	0.000617	0.000633	0.000616	0.000612	0.000508	0.000717	0.00036	0.000476	0.000591	0.000479	0.000516	0.000762	0.000463	0.000686	0.000488	0.000688	0.000663	0.000403	0.000471	0.000498	0.000585	0.000592	0.000236	0.000529	0.000475	0.00069	0.000673	0.000653	0.000523	0.00042	0.000471	0.000453	0.000577	0.000675	0.000566	0.000538	0.000621	0.000616	0.000562	0.000475	0.000659
200.925		2.82e-06	7.91e-07	7.99e-06	8.89e-07	4.62e-06	2.97e-06	5.79e-07	3.86e-06	5.36e-06	1.61e-06	8.03e-07	1.98e-06	6.9e-06	6.14e-07	1.02e-05	3.11e-07	5.86e-07	2.66e-06	2.44e-06	2.2e-06	6.7e-06	2.48e-06	1e-06	2.27e-06	7.19e-07	2.88e-06	2.14e-06	8.41e-07	7.59e-07	6.24e-07	6.83e-07	2.04e-06	1.59e-06	2.02e-06	1.61e-06	2.24e-06	3.45e-06	1.9e-06	7.23e-07	1.88e-06	7.85e-07	8.02e-07	2.13e-06	3.17e-07	7.13e-07	1.77e-06	2.45e-06	1.45e-05
200.925		1.51e-05	1.18e-05	8.33e-06	8.5e-06	4.05e-06	8.43e-06	3.87e-06	2.38e-06	1.15e-06	5.35e-06	1.12e-05	1.47e-05	3.05e-06	4.11e-06	1.06e-06	1.25e-05	3.92e-06	6.98e-06	1.46e-06	6.67e-06	1.68e-07	4.36e-06	6.7e-06	6.47e-06	4.81e-06	2.05e-06	3.57e-06	2.6e-06	3.13e-06	4.17e-06	4.57e-06	7.91e-07	5.17e-06	4.72e-06	8.93e-06	4.67e-06	9.47e-06	5.27e-06	5.17e-06	3.21e-06	4.06e-06	8.34e-06	5.8e-06	2.55e-06	2.08e-06	4.76e-06	6.94e-06	4.71e-06
200.936		3.28e-05	2.03e-05	3e-05	4.97e-05	3.08e-05	3.29e-05	3.25e-05	3.7e-05	1.04e-05	3.62e-05	3.18e-05	2.52e-05	5.38e-05	1.4e-05	3.47e-05	2.85e-05	3.61e-05	6e-05	6.89e-05	2.66e-05	6.84e-05	3.12e-05	6.97e-05	1.45e-05	9.09e-05	2.92e-05	4.88e-06	3.46e-05	2.49e-05	1.48e-05	1.45e-05	6.35e-05	7.3e-06	5.15e-05	2.88e-05	3.02e-05	2.27e-05	2.77e-05	1.36e-05	2.32e-05	4.61e-05	3.18e-05	1.5e-05	3.41e-05	2.89e-05	3.4e-05	1.73e-05	2.87e-05
200.972		7.14e-06	1.2e-05	1.02e-05	8.23e-06	7.17e-06	8.94e-06	5.51e-06	3.8e-06	6.99e-06	4.91e-06	1.49e-05	8.91e-06	7.56e-06	5.84e-06	6.68e-06	1.36e-05	5.57e-06	6.62e-06	6.82e-07	5.03e-06	4.06e-06	5.49e-06	9.53e-06	2.15e-06	6.83e-06	1.49e-06	4.14e-06	1.75e-06	8.24e-06	6.7e-06	6.49e-06	3.75e-06	8.3e-06	4.7e-06	1.44e-05	4.12e-06	5.38e-06	1.08e-06	6.88e-06	5.05e-06	5.87e-06	1.04e-05	1.06e-05	2.9e-06	6.34e-06	2.8e-06	9.83e-07	1.39e-05
200.992		2.69e-06	2.9e-06	2.42e-06	5.54e-06	1.47e-06	2.14e-06	5.18e-06	6.16e-06	4.27e-06	5.22e-06	3.9e-06	1.14e-06	2.55e-06	3.54e-06	1.44e-05	1.02e-05	1.13e-05	4.26e-06	3.67e-06	9.51e-07	4.81e-06	9.14e-06	2.99e-06	4.14e-06	3.25e-06	7.63e-06	4.17e-06	3.02e-06	4.99e-06	4.76e-06	5.68e-06	2.3e-06	7.86e-06	5.27e-06	6.36e-06	5.15e-06	6.1e-06	1.05e-06	5.3e-06	4.45e-06	5.16e-06	4.12e-06	4.28e-06	6.68e-06	3.95e-06	5.29e-06	5.06e-06	1.04e-06
201.11		1.47e-05	5.36e-06	1.7e-05	2.15e-05	1.81e-05	1.25e-05	2.87e-06	1.76e-05	1.58e-05	1.58e-05	2.61e-06	9.37e-06	1.84e-05	7.18e-05	9.13e-05	1.51e-05	1.83e-05	9.2e-05	2.53e-05	8.29e-05	3.55e-05	0.000123	0.000103	0.000107	7.42e-05	8.97e-05	0.000105	9.58e-05	2.32e-05	7.16e-05	2.05e-05	7.94e-05	2.59e-05	2.02e-05	2.55e-05	9.88e-05	0.000112	9.99e-05	2.74e-05	2.67e-05	1.92e-05	2.66e-05	0.000113	2.47e-05	1.94e-05	7.55e-05	9.63e-05	2.92e-05
202.042		3.78e-06	4.3e-06	5.79e-06	5.48e-06	4.51e-06	2.78e-06	2.29e-06	5.77e-07	3.25e-06	2.93e-06	5.49e-06	4.01e-06	5.47e-06	2.99e-06	1.44e-05	3.78e-06	3.36e-06	3.08e-06	1.55e-06	1.23e-06	1.32e-06	2.86e-06	1.64e-06	1.9e-06	3.77e-07	3.55e-06	1.51e-06	8.69e-07	4.22e-06	1.95e-06	5.34e-06	8.76e-07	5.01e-06	1.74e-06	4.43e-06	2.12e-06	1.21e-05	5.6e-06	5.55e-06	4.77e-06	4.69e-06	1.1e-05	6.28e-06	5.53e-06	1.59e-06	4.27e-06	6.65e-06	3.79e-06
202.856		5.43e-05	5.59e-05	4.51e-05	6.81e-05	6.3e-05	4.42e-05	5.08e-05	4.38e-05	5.62e-05	5.06e-05	5.76e-05	4.02e-05	6.12e-05	3.21e-05	4.86e-05	5.34e-05	4.64e-05	5.14e-05	5.93e-05	3.06e-05	6.24e-05	4.02e-05	5.76e-05	4.16e-05	3.43e-05	4.22e-05	3.61e-05	4.54e-05	6.05e-05	3.9e-05	4.52e-05	3.79e-05	6.91e-05	5.51e-05	5.46e-05	5.23e-05	4.58e-05	3.67e-05	5.19e-05	8.32e-05	5.49e-05	6.77e-05	4.85e-05	6.76e-05	4.71e-05	4.68e-05	3.99e-05	5.2e-05
202.915		8.96e-06	6.8e-06	4.59e-06	2.75e-06	2.03e-05	7.83e-06	3.47e-06	1e-05	2.54e-06	1.87e-06	9.8e-06	2.29e-05	4.69e-06	8.19e-06	3.73e-05	1.4e-05	2.59e-06	1.93e-05	3.11e-06	4.78e-06	5.96e-06	1.52e-06	8.84e-06	1.95e-06	3.18e-06	1.13e-05	3.04e-06	1.94e-06	2.79e-05	3.4e-05	5.39e-06	7.52e-06	1.72e-05	6.55e-06	1.16e-05	1.2e-05	3.4e-05	2.09e-06	2.53e-05	6.28e-05	1.37e-06	4.62e-05	3.2e-06	5.41e-05	9.15e-06	5.35e-06	1.27e-05	1.21e-05
202.933		1.04e-05	9.34e-06	8.42e-06	6.11e-06	3.72e-05	9.99e-06	5.01e-06	1.45e-05	1.29e-05	3.8e-06	1.47e-05	2.7e-05	7.19e-06	1.56e-05	5.51e-05	1.24e-05	1.14e-05	3.87e-05	1.53e-05	9.49e-06	1.41e-05	2.15e-05	1.31e-05	8.65e-06	1.29e-05	2.09e-05	6.85e-06	7.41e-06	3.09e-05	3.94e-05	7.13e-06	3.27e-06	2.15e-05	1.1e-05	1.38e-05	2.61e-05	3.61e-05	1.51e-05	3.39e-06	6.9e-05	9.71e-06	4.32e-05	7.96e-06	7.4e-05	1.26e-05	1.05e-05	2.57e-05	7.91e-06
202.943		9.44e-06	9.85e-06	7e-06	1.5e-05	2.8e-05	1.1e-05	4.42e-06	1.89e-05	1.49e-05	1.79e-06	1.17e-05	2.64e-05	1.33e-05	3.53e-05	4.82e-05	2.64e-05	5.93e-06	5.51e-05	1.59e-05	2.2e-05	1.73e-05	1.32e-05	2.62e-05	1.55e-05	1.79e-05	3.26e-05	2.27e-05	1.86e-05	4.83e-05	5.61e-05	1.16e-05	2.61e-05	4.4e-05	9.18e-06	3.25e-05	2.63e-05	3.54e-05	8.62e-06	2.41e-05	7.87e-05	1.85e-05	6.43e-05	3.39e-05	7.58e-05	2.54e-05	2.69e-05	3.74e-05	1.88e-05
202.953		7.61e-06	7.79e-06	1.7e-05	1.69e-05	3.79e-05	1.51e-05	1.84e-06	2.27e-05	1.67e-05	1.42e-05	1.5e-05	3.34e-05	1.61e-05	2.29e-05	8.9e-05	2.62e-05	3.13e-06	5.23e-05	1.39e-05	8.11e-06	1.02e-05	1.24e-05	1.31e-05	1.62e-05	2.29e-06	2.03e-05	1.47e-05	9.47e-06	4.38e-05	5.18e-05	1.43e-05	1.51e-05	3.65e-05	1.36e-05	1.35e-05	3.6e-05	8.18e-05	3e-08	4.61e-05	8.54e-05	7.76e-06	7.84e-05	2.33e-05	8.24e-05	1.67e-05	1.05e-05	3.82e-05	1.4e-05
202.955		4.34e-06	1.49e-05	2.46e-05	2.11e-05	4.56e-05	2e-05	1.29e-06	2.19e-05	9.51e-07	2.32e-05	2.46e-05	3.59e-05	2e-05	3.22e-05	9.16e-05	2.52e-05	3.91e-06	6.7e-05	1.47e-05	8.92e-06	5.58e-06	1.53e-05	2.28e-05	2.15e-05	1.6e-06	1.92e-05	1.75e-05	1.1e-05	5.69e-05	7.15e-05	2.11e-05	2.05e-05	2.8e-05	1.97e-05	2.03e-05	4.39e-05	9.55e-05	9.66e-06	4.69e-05	8.54e-05	9.02e-06	8.57e-05	2.55e-05	8.96e-05	2.5e-05	3.33e-06	3.86e-05	2.17e-05
202.974		1.82e-05	2.16e-05	1.28e-05	2.75e-05	5.09e-05	1.89e-05	7.79e-06	2.79e-05	6.99e-06	1.11e-05	4.79e-05	5.77e-05	2.69e-05	3.73e-05	0.000174	3.68e-05	1.56e-05	8e-05	2.32e-05	1.71e-05	5.55e-05	4.96e-05	3.32e-05	2.45e-05	5.57e-06	0.000104	2.67e-05	1.83e-05	6.21e-05	9.2e-05	2.99e-05	1.78e-06	6.22e-05	1e-05	5.14e-05	5e-05	0.000177	8.43e-05	7.28e-05	0.00013	2.3e-05	0.000118	4.7e-05	0.000123	3.4e-05	3.65e-05	6.88e-05	3.22e-05
202.982		3.88e-05	4.32e-05	1.53e-05	4.99e-05	6.93e-05	2.87e-05	2.2e-05	6.07e-05	2.89e-05	3.73e-05	7.87e-05	6.67e-05	4.59e-05	6.52e-05	0.000222	4.85e-05	2.73e-05	0.000116	3.93e-05	3.22e-05	7.41e-05	7.62e-05	5.57e-05	3.59e-05	1.56e-05	8.65e-05	6.04e-05	3.55e-05	0.000106	0.00013	6.14e-05	1.84e-05	8.54e-05	2.96e-05	8.05e-05	6.88e-05	0.000209	9.47e-05	6.35e-05	0.000147	3.96e-05	0.000146	6.97e-05	0.000158	5.65e-05	5.73e-05	8.64e-05	5.46e-05
202.99		4.74e-05	6.24e-05	3.29e-05	6.12e-05	9.1e-05	4.09e-05	2.59e-05	7.43e-05	2.67e-05	5.54e-05	0.000106	0.000102	5.73e-05	8.44e-05	0.000243	7.53e-05	4.24e-05	0.000136	5.49e-05	4.84e-05	9.42e-05	9.78e-05	7.46e-05	5.37e-05	2.69e-05	0.000114	7.53e-05	5.63e-05	0.00014	0.00014	8.43e-05	1.87e-05	9.92e-05	1.5e-05	0.000109	9.34e-05	0.000279	0.000128	0.000106	0.000193	7.25e-05	0.000196	0.000109	0.000198	7.32e-05	7.33e-05	0.000118	8.83e-05
203.003		2.79e-05	5.19e-05	4.76e-05	6.66e-05	7.43e-05	1.14e-06	1.64e-05	6.89e-05	2.35e-05	4.91e-05	9.2e-05	8.31e-05	6.02e-05	9.71e-05	0.000308	7.09e-05	2.92e-05	0.00013	1.94e-05	5.95e-05	0.000106	7.64e-05	8.78e-05	5.49e-05	2.07e-05	0.000104	4.37e-05	5.17e-05	0.000171	0.000159	8.24e-05	5.63e-05	7.3e-05	5.3e-06	8.53e-05	9.87e-05	0.000264	0.000115	9.38e-05	0.00017	7.26e-05	0.000205	9.93e-05	0.000181	8.21e-05	5.15e-05	0.000126	7.54e-05
203.006		3.2e-05	6.75e-05	6.8e-05	9.37e-05	9.66e-05	5.27e-05	1.68e-05	9.05e-05	2.18e-05	5.43e-05	0.000127	0.000124	5.83e-05	0.000119	0.000353	8.01e-05	2.74e-05	0.000173	2.86e-05	7.51e-05	0.000156	0.000159	0.000106	8.04e-05	2.4e-05	0.00016	0.0001	6.69e-05	0.000213	0.000187	9.83e-05	6.99e-06	0.000121	8.55e-05	0.000169	0.000132	0.000334	0.000158	0.000163	0.000199	9.47e-05	0.000258	0.000147	0.000189	0.000112	3.1e-05	0.00016	0.000111
203.017		0.000141	0.000131	0.000175	0.000158	0.000163	5.04e-05	6.61e-05	0.00018	6.24e-05	0.000119	0.000217	0.000211	0.000131	0.0002	0.000581	0.000128	0.000104	0.000289	8.41e-05	0.000141	0.000287	0.000347	0.000199	0.000155	7.45e-05	0.000381	0.000177	0.00016	0.000323	0.000298	0.000187	0.00011	0.000276	0.000132	0.000281	0.000197	0.000587	0.000404	0.000464	0.000402	0.000187	0.000439	0.000274	0.000297	0.000183	0.00022	0.000265	0.000179
203.031		0.000244	0.000221	0.000275	0.000256	0.000266	9e-05	9.11e-05	0.000292	0.000148	0.00019	0.000288	0.000334	0.000204	0.000303	0.000905	0.000216	0.000162	0.000359	0.000159	0.000239	0.000404	0.000473	0.000309	0.000219	0.000113	0.000566	0.000309	0.000274	0.000459	0.000408	0.000291	0.00019	0.000455	0.000256	0.000416	0.0003	0.00068	0.00058	0.000654	0.000634	0.00026	0.000639	0.000358	0.000405	0.000279	0.000302	0.000361	0.000261
203.043		0.000564	0.000454	0.000548	0.000481	0.000628	0.000159	0.000286	0.000574	0.000398	0.000305	0.000618	0.000718	0.000492	0.000567	0.00150586	0.000395	0.000375	0.00079	0.000412	0.0005	0.000945	0.000965	0.000616	0.00041	0.000259	0.00120284	0.00059	0.00054	0.000826	0.000782	0.000561	0.000427	0.000795	0.000546	0.000801	0.000598	0.00137935	0.00114661	0.00114772	0.00117236	0.00047	0.00125158	0.000741	0.000776	0.000504	0.000701	0.0006	0.00044
203.052		0.0182334	0.0158159	0.0153379	0.0157245	0.0237767	0.00732737	0.0124351	0.0195714	0.0117335	0.0141751	0.0225242	0.0234154	0.0170213	0.0187458	0.0526065	0.0186666	0.0146579	0.026779	0.0149443	0.0129981	0.0280817	0.0278447	0.0210481	0.01881	0.00964171	0.0378967	0.0208107	0.0180312	0.0261265	0.0288509	0.0183283	0.0139137	0.0292576	0.0178289	0.0271999	0.0207947	0.0466771	0.0374138	0.0357574	0.0368392	0.0154219	0.0358629	0.0258017	0.0369118	0.0160512	0.0233568	0.0264526	0.0183599
203.061		0.000972	0.000788	0.000897	0.000669	0.00111257	0.000309	0.000581	0.000971	0.000696	0.000473	0.00101835	0.00125489	0.000815	0.000899	0.00251772	0.000738	0.000721	0.001443	0.000771	0.000867	0.00161122	0.00156033	0.000939	0.000592	0.000373	0.00213312	0.00110549	0.000911	0.00129649	0.0012671	0.000882	0.000796	0.00151969	0.00100392	0.00141036	0.000945	0.0021401	0.00207063	0.00179125	0.00196256	0.000655	0.00212176	0.00121378	0.00139906	0.000828	0.0013634	0.000999	0.000746
203.065		0.000413	0.000318	0.00038	0.000357	0.000507	1.56e-05	0.000256	0.000372	0.000305	0.000159	0.000433	0.000542	0.000341	0.000417	0.00115599	0.000321	0.000298	0.00059	0.000316	0.000336	0.000671	0.000678	0.000422	0.000243	0.000185	0.000917	0.000406	0.000406	0.000645	0.000661	0.000381	0.000291	0.000657	0.000386	0.000626	0.000423	0.00099	0.00089	0.000796	0.000869	0.000264	0.000846	0.000551	0.000653	0.000383	0.000492	0.000439	0.000318
203.078		0.000221	0.00019	0.000232	0.000193	0.000286	0.000141	0.000122	0.00024	0.000153	8.28e-05	0.000251	0.000362	0.000217	0.000263	0.000695	0.000176	0.000144	0.000284	0.000161	0.000184	0.000378	0.000438	0.000261	0.000151	0.000108	0.000541	0.00024	0.000186	0.000411	0.000443	0.000216	0.000131	0.000324	0.000204	0.000378	0.000228	0.000621	0.000526	0.000504	0.000502	0.00012	0.000457	0.000321	0.000418	0.000235	0.000224	0.000282	0.000171
203.087		0.000121	0.000131	0.000141	0.000127	0.000195	8.91e-05	9.97e-05	0.00017	0.0001	4.35e-05	0.000155	0.000229	0.000138	0.000166	0.00052	0.00011	0.000105	0.000195	9.47e-05	9.33e-05	0.000261	0.000279	0.000184	0.000133	7.29e-05	0.000404	0.000157	8.98e-05	0.000264	0.000362	0.000135	6.63e-05	0.000254	0.000144	0.000244	0.000149	0.000393	0.000374	0.000339	0.000294	4.08e-05	0.000269	0.000211	0.000294	0.000144	0.000159	0.000182	0.000106
203.103		0.000103	0.000107	9.79e-05	0.000114	0.000149	7.71e-05	6.4e-05	0.000109	7.15e-05	7.04e-05	0.000149	0.000195	0.000113	0.000123	0.000376	0.00011	7.88e-05	0.000123	9.2e-05	5.6e-05	0.000171	0.000199	0.000147	0.000141	7.3e-05	0.000247	0.000128	0.000103	0.000179	0.000256	0.000104	5.03e-05	0.000175	0.000106	0.000199	0.000112	0.000295	0.000268	0.000287	0.000223	6.46e-05	0.000204	0.000191	0.000235	0.000112	0.000129	0.000169	0.000108
203.107		5.24e-05	7.52e-05	5.3e-05	7.62e-05	0.000118	5.18e-05	4.7e-05	7.82e-05	2.81e-05	2.03e-05	7.62e-05	0.000125	6.02e-05	7.62e-05	0.000314	7.32e-05	5.32e-05	5.92e-05	3.05e-05	1.39e-06	0.000108	0.000136	9.8e-05	0.000113	5.21e-05	0.000188	8.23e-05	4.39e-05	0.0001	0.000207	5.48e-05	3.66e-06	0.000138	3.78e-05	0.000137	6.33e-05	0.00023	0.0002	0.000253	0.000158	3.22e-05	9.85e-05	0.000106	0.00022	5.24e-05	5.31e-05	0.000118	4.52e-05
203.123		6.28e-05	5.66e-05	5.01e-05	3.92e-05	7.95e-05	4.2e-05	4.12e-05	7.52e-05	2.75e-05	1.53e-05	7.85e-05	9.95e-05	6.02e-05	6.85e-05	0.000272	5.82e-05	5.11e-05	5.64e-05	3.48e-05	1.23e-05	0.000125	0.000135	6.55e-05	9e-05	3.19e-05	0.000193	7.08e-05	4.92e-05	8.04e-05	0.000173	5.39e-05	1.13e-05	0.000119	3.92e-05	0.000115	5.38e-05	0.000192	0.000196	0.000212	0.000156	2.18e-05	0.000129	9.46e-05	0.000162	4.41e-05	7.8e-05	0.000111	4.88e-05
203.132		2.3e-05	3.41e-05	2.98e-05	2.81e-05	6.45e-05	2.61e-05	2.14e-05	4.7e-05	1.22e-05	1.61e-05	4.46e-05	6.87e-05	3.36e-05	4.24e-05	0.000214	4.5e-05	3.29e-05	3.64e-05	1.52e-05	3.06e-06	7.83e-05	8.4e-05	4.96e-05	4.89e-05	2.54e-05	0.000126	4.73e-05	2.67e-05	3.42e-05	9.44e-05	3.61e-05	3.16e-05	9.12e-05	2.24e-05	7.64e-05	3.22e-05	0.000157	0.00012	0.000167	0.000131	1.13e-05	9.02e-05	5.74e-05	0.000146	2.42e-05	3.6e-05	8.09e-05	3.12e-05
203.137		1.63e-05	2.42e-05	2.48e-05	2.68e-05	4.52e-05	1.84e-05	1.79e-05	4.15e-05	2.52e-06	4.73e-06	3.88e-05	5.21e-05	3.19e-05	2.64e-05	0.000178	3.29e-05	2.41e-05	2.38e-05	1.25e-05	1.6e-07	6.22e-05	7.59e-05	2.83e-05	3.29e-05	2.14e-05	0.000121	3.59e-05	1.59e-05	3.13e-05	8.53e-05	2.6e-05	2.6e-05	7.57e-05	1.28e-05	6.37e-05	1.87e-05	0.00013	0.000106	0.000133	0.000121	1.64e-05	8.49e-05	4.66e-05	0.000123	2.51e-05	3.66e-05	6.05e-05	2.52e-05
203.149		1.28e-06	5.61e-06	1.7e-05	1.35e-05	1.41e-05	1.59e-05	9.59e-06	1.7e-05	2.46e-05	1.31e-05	2.52e-05	2.77e-05	3.21e-06	1.24e-05	0.000139	1.61e-05	1.21e-05	2.6e-06	2.15e-05	1.62e-05	4.88e-05	6.47e-05	1.66e-05	1.67e-05	1.19e-05	8.21e-05	1.63e-05	1.02e-07	1.38e-05	3.13e-05	1.13e-05	2.39e-05	4.05e-05	1.94e-05	4.7e-05	1.34e-05	0.000113	7.6e-05	0.000133	0.000104	9.59e-06	5.16e-05	2.9e-05	7.43e-05	8.71e-06	2.36e-05	4.2e-05	9.64e-06
203.157		4.73e-06	1.08e-06	1.49e-05	7.15e-06	8.68e-06	1.23e-05	8.45e-06	1.08e-05	1.9e-05	1.1e-05	1.54e-05	1.52e-05	8.59e-06	1.1e-05	0.000131	1.21e-05	9.16e-06	3.86e-06	1.84e-05	3.17e-07	3.99e-05	4.97e-05	1.21e-05	9.85e-06	9.6e-06	7.31e-05	9.94e-06	4.84e-06	9.96e-06	3.21e-05	1.15e-05	1.87e-05	5.04e-05	1.48e-05	3.68e-05	1.25e-05	9.55e-05	6.64e-05	0.000107	8.05e-05	6.31e-06	5.45e-05	2.6e-05	6.46e-05	5.73e-06	2.24e-05	2.91e-05	6.72e-06
203.165		5.3e-06	1.73e-06	1.36e-05	5.83e-06	4.14e-06	8.21e-06	6.84e-06	5.74e-06	1.29e-05	9.29e-06	8.56e-06	8.03e-06	4.07e-06	6.55e-06	0.000103	8.95e-06	6.84e-06	7.52e-07	1.54e-05	9.46e-06	2.69e-05	4.38e-05	1.16e-05	7.02e-06	7.66e-06	6.5e-05	8.31e-06	1.48e-06	9.99e-06	8.57e-06	7.28e-06	1.66e-05	3.19e-05	2.37e-06	2.89e-05	1.91e-05	9.32e-05	5.58e-05	9.53e-05	8.18e-05	5.14e-06	5.3e-05	2.15e-05	5.61e-05	4.67e-06	2.02e-05	3.43e-05	2.15e-06
204.032		2.17e-06	3.23e-06	2.03e-06	4.69e-06	2.9e-06	2.12e-06	1.01e-06	4.1e-07	4.16e-07	1.96e-06	8.8e-07	3.54e-06	4.24e-07	1.07e-06	5.28e-05	1.95e-06	1.02e-06	6.25e-06	2.13e-06	3.88e-07	5.34e-06	5.15e-06	1.75e-06	2.97e-06	1.26e-06	2.53e-05	9.03e-07	9.12e-07	9.49e-06	9.61e-06	1.19e-06	2.84e-06	3.86e-06	3e-06	3.68e-06	1.39e-06	3.8e-05	2.7e-05	2.6e-05	2.83e-05	2.53e-06	1.69e-05	6.24e-06	2.13e-05	2.45e-06	6.58e-06	2.43e-06	1.4e-06
204.044		1.06e-06	1.29e-06	4.22e-06	9.08e-06	1.26e-05	4.06e-06	2.46e-06	4.33e-06	2.81e-06	5.4e-06	4.79e-06	1.29e-05	6.21e-06	8.33e-06	8.7e-05	4.32e-06	4.49e-06	1.85e-05	5.03e-06	4.3e-06	1.16e-05	2.32e-05	4.82e-06	9.59e-06	3.05e-06	4.66e-05	5.8e-06	8e-06	1.38e-05	2.42e-05	4.08e-06	8.47e-06	1.97e-05	5.86e-06	1.87e-05	1.23e-05	8.45e-05	4.66e-05	4.51e-05	5.24e-05	8.97e-06	4.33e-05	1.73e-05	4.87e-05	6.32e-06	5.9e-06	1.45e-05	5.65e-06
204.052		1.68e-05	4.06e-06	6.53e-06	6.11e-06	3.75e-05	1.08e-05	4.91e-06	2.26e-05	2.7e-06	1.1e-05	2.74e-05	3.38e-05	1.09e-05	1.93e-05	0.000144	8.58e-06	7.95e-06	4.93e-05	1.66e-05	1.12e-05	3.45e-05	5.47e-05	1.57e-05	1.65e-05	4.62e-06	8.67e-05	2.11e-05	1.2e-05	3.29e-05	6.12e-05	1.72e-05	1.42e-05	4.49e-05	1.68e-05	4.29e-05	2.13e-05	0.000128	7.33e-05	8.35e-05	8.69e-05	1.85e-06	7.02e-05	2.62e-05	7.82e-05	1.5e-05	2.46e-05	4.48e-05	1.62e-05
204.056		0.00110284	0.000982	0.00098	0.000992	0.00150194	0.000442	0.000761	0.00124394	0.000748	0.00083	0.00140786	0.00151197	0.00112028	0.00122542	0.00346731	0.00115081	0.000928	0.00170193	0.000898	0.000829	0.00179	0.0018463	0.00130955	0.00120473	0.00058	0.00247074	0.00125672	0.00110148	0.00167653	0.00187668	0.00116747	0.000795	0.00190203	0.00102276	0.0017183	0.00136048	0.003082	0.00244848	0.00232508	0.00237569	0.00095	0.00234811	0.00162641	0.0024204	0.00102177	0.00148746	0.00172515	0.00109558
204.123		1.14e-05	4.57e-06	6.69e-06	6.85e-06	1.25e-05	6.58e-06	4.74e-06	7.58e-06	1.65e-05	7.1e-06	1.21e-05	1.03e-05	3.56e-06	6.42e-06	6.69e-06	5.87e-06	4.46e-06	2.32e-06	6.73e-06	7.08e-06	1.18e-05	9.53e-06	2.11e-06	9.52e-06	4.26e-06	9.78e-06	9.54e-06	5.37e-06	5.81e-06	1.18e-05	7.34e-06	5e-06	7.3e-06	1.31e-05	1.09e-05	7.84e-06	4.23e-06	7.77e-06	1.51e-05	9.22e-06	7.63e-06	8.45e-06	6.85e-06	1.56e-05	1.08e-05	4.16e-06	7.27e-06	1.19e-05
204.913		4.42e-06	5.93e-06	3.53e-06	7.41e-06	6.34e-06	4.86e-06	3.68e-06	2.93e-06	9.26e-06	5.38e-06	7.55e-06	1.08e-05	2.59e-06	3.9e-06	7.15e-06	3.36e-06	4.83e-06	1.12e-05	5.65e-06	2.07e-06	5.33e-06	1.24e-06	6.37e-06	4.97e-06	5.44e-06	8.84e-07	4.26e-06	6.3e-06	4.8e-06	5.73e-06	4.34e-06	1.93e-06	4.91e-06	6.47e-06	1.09e-05	4.98e-06	4.12e-06	1.98e-06	5.17e-06	5.87e-06	3.32e-06	1.37e-06	6.08e-06	1.03e-05	1.07e-06	2.44e-06	7.06e-06	1.76e-05
204.961		4.16e-06	4.93e-06	4.78e-06	4.71e-06	3e-06	5.69e-06	2.03e-06	5.8e-06	5.1e-06	3e-06	3.4e-06	4.4e-06	4.53e-06	2.15e-06	4.72e-06	7.24e-06	2.05e-06	3.48e-06	4.41e-06	1.07e-05	6.39e-06	1.22e-06	3.51e-06	1.28e-06	6.23e-06	3.06e-06	3.48e-06	5.66e-06	3.78e-06	2.19e-06	2.4e-06	3.08e-06	2.71e-06	5.34e-06	3.48e-06	5.72e-06	6.45e-06	3.11e-06	7.21e-06	3.03e-06	3.11e-06	6.48e-06	3.67e-06	3.71e-06	2.82e-06	4.19e-06	4.64e-06	4.58e-06
204.969		7.04e-06	1.66e-05	1.26e-05	8.89e-06	9.11e-06	5.53e-06	5.76e-06	6.42e-06	9.49e-06	5.35e-06	1.28e-05	1.18e-05	7.93e-06	6.11e-06	7.77e-06	8.07e-06	5.82e-06	6.75e-06	2.69e-06	4.56e-06	8.71e-06	4.99e-06	9.96e-06	5.29e-06	7.15e-06	5.98e-06	6.18e-06	4.56e-06	3.91e-06	7.63e-06	6.79e-06	5.42e-06	7.69e-06	3.37e-06	1.34e-05	7.36e-06	1.24e-07	8.58e-06	1.33e-05	8.89e-06	8.77e-06	1.4e-05	6.52e-06	7.83e-06	7.41e-06	4.36e-06	1.88e-06	1.68e-05
204.998		2.67e-06	1.81e-06	1.76e-06	4.23e-06	3.16e-06	3.29e-06	1.74e-06	1.81e-06	2.66e-06	1.47e-06	3.67e-06	2.35e-07	1.87e-06	1.38e-05	1.43e-05	5.42e-06	1.76e-06	5.22e-06	5.05e-06	1.09e-05	9.39e-06	2.17e-05	1.01e-05	9.1e-06	4.83e-06	1.1e-05	1.88e-05	1.91e-05	1.39e-05	4.43e-06	8.59e-06	4.17e-06	6.63e-06	8.32e-06	5.93e-06	2.13e-05	1.26e-05	1.08e-05	6.61e-06	2.09e-06	4.13e-06	1.71e-06	8.73e-06	1.07e-05	4.02e-06	1.06e-06	1.19e-05	3.06e-06
205.005		4.56e-06	1.84e-06	1.44e-06	2.88e-06	1.6e-06	2.1e-06	1.56e-06	8.53e-07	1.36e-06	2.84e-06	2.64e-06	1.05e-07	1.91e-06	2.47e-06	1.17e-05	1.1e-06	1.74e-06	1.29e-06	1.52e-06	1.22e-06	5.49e-06	2.2e-06	2.58e-06	2.88e-06	1.97e-06	1.66e-06	1.99e-06	2.7e-06	2.76e-06	1.66e-06	8.76e-07	8.7e-07	9.92e-07	4.23e-06	6.01e-07	2.39e-06	1.03e-05	3.09e-06	1.3e-06	4.84e-06	1.41e-06	1.13e-07	3.38e-06	6.26e-07	2.15e-06	1.47e-06	2.57e-06	1.39e-07
205.05		7.85e-07	1.35e-06	1.5e-06	5.76e-07	5.39e-07	1.04e-06	7.21e-07	1.11e-06	1.08e-06	6.16e-07	1.2e-06	7.82e-07	1.22e-06	9.63e-07	1.33e-05	1.69e-06	1.16e-06	2.14e-06	3.7e-06	5.59e-07	8.99e-07	1.1e-06	1.14e-07	1.57e-06	6.93e-07	7.68e-07	1.11e-06	1.59e-06	1.15e-06	7.62e-07	7.77e-08	2.34e-06	1.41e-06	1.74e-06	1.84e-06	1.91e-06	8.31e-07	4.18e-06	4.96e-06	5.48e-06	5.08e-07	8.39e-07	8.55e-07	1.51e-06	4.61e-07	1.91e-06	8.92e-07	1.1e-06
205.056		0.000169	0.000153	0.000161	0.000142	0.000236	5.8e-05	0.000116	0.000196	0.000115	0.000145	0.000208	0.000227	0.000171	0.000184	0.000609	0.000175	0.00015	0.000247	0.000124	0.000131	0.000286	0.000305	0.000194	0.00017	9.32e-05	0.000378	0.000193	0.000156	0.000261	0.000305	0.000176	0.000111	0.00031	0.000159	0.000292	0.000188	0.000525	0.000412	0.000405	0.000393	0.000149	0.000376	0.000239	0.000403	0.000151	0.000211	0.000255	0.000169
205.068		1.37e-05	1.91e-05	2.36e-05	2.95e-05	2.7e-05	4.77e-05	7.96e-06	1.89e-05	5.6e-05	7.23e-06	1.91e-05	2.91e-05	2.46e-05	1.14e-05	5.17e-05	8.38e-06	4.29e-05	4e-05	6.09e-05	0.00204766	2.57e-05	1.39e-05	6.53e-05	0.000338	2.11e-05	2.4e-05	0.000173	2.77e-05	2.21e-05	2.67e-05	1.75e-05	3.15e-05	1.6e-05	0.00105708	6.14e-06	0.000163	3.43e-05	2.48e-05	3.55e-05	4.97e-05	1e-05	2.08e-05	1.11e-05	4.52e-05	1.01e-05	3.38e-05	0.000103	9.01e-06
205.081		8.13e-06	8.75e-06	6.17e-06	5.42e-06	7.9e-06	2.66e-06	3.79e-06	1.83e-05	7.7e-06	2.76e-06	1.06e-05	6.8e-06	6.87e-06	7.24e-05	0.000113	8.2e-06	8.56e-06	8.32e-05	3.69e-06	0.000104	1.17e-05	0.000107	0.000115	9.61e-05	0.00018	0.000105	9.12e-05	9.47e-05	2.01e-05	8.27e-05	3.56e-06	8.79e-05	1.44e-05	1.85e-05	1.57e-06	9.69e-05	9.95e-05	0.000105	9.64e-06	6.9e-06	7.88e-06	1.6e-05	0.000102	1.11e-05	5.75e-06	8.22e-05	0.000118	6.9e-08
206.06		5.35e-06	6.24e-06	3.71e-06	3.66e-06	8.57e-06	4.06e-06	3.47e-06	9.57e-06	5.85e-06	2.37e-06	9.14e-06	9.39e-06	4.08e-06	7.8e-06	2.79e-05	8.01e-06	1.85e-06	9.03e-06	2.06e-06	3.17e-06	1.17e-05	8.84e-06	3.71e-06	3.98e-06	4.67e-06	2.03e-05	5.14e-06	4.52e-06	1.39e-05	1.65e-05	3.42e-06	4.32e-07	9.22e-06	1.08e-06	1.27e-05	8.65e-06	3.22e-05	1.81e-05	2.15e-05	1.78e-05	5.66e-06	2.51e-05	9.28e-06	1.71e-05	3.63e-06	7.55e-06	1.05e-05	6.23e-06
206.894		1.14e-05	1.25e-05	4.84e-06	1.73e-05	4.84e-06	3.38e-06	1.24e-05	6.91e-06	3.51e-06	2.98e-05	7.82e-06	1.05e-05	3.47e-06	2.51e-05	3.01e-05	3.15e-05	2.13e-05	3.55e-05	4.24e-05	3.75e-05	4.08e-05	4.17e-05	3.43e-05	4.39e-05	2.45e-05	2.94e-05	4.4e-05	3.94e-05	2.82e-05	1.56e-05	2.13e-05	2.15e-05	3.06e-05	3.38e-05	4.6e-05	3.35e-05	3.03e-05	2.75e-05	2.4e-05	2.79e-05	3.31e-05	2.66e-05	5.29e-05	2.88e-05	3.12e-05	3.59e-05	2.66e-05	2.63e-05
206.977		3.32e-07	1.43e-05	2.75e-05	2.42e-05	2.92e-05	2.2e-05	2.96e-05	5.43e-05	2.82e-05	3.96e-05	3.41e-05	1.18e-05	4.14e-05	0.000293	6.56e-05	0.000184	4.81e-05	0.000144	3.03e-05	7.26e-05	4.54e-05	5.62e-05	0.000273	3.05e-05	0.000418	0.000142	2.73e-05	1.23e-05	9.13e-05	0.000181	5.56e-05	0.000178	5.53e-05	0.000145	1.15e-05	7.5e-05	5.56e-05	0.000102	5.63e-05	7.55e-05	4.62e-05	4.16e-05	4.97e-05	7.24e-05	5.09e-05	6.55e-05	1.25e-05	2.67e-05
207.099		4.86e-06	1.12e-05	6.46e-06	6.39e-06	8.15e-06	5.4e-06	5.24e-06	4.77e-06	7.97e-06	8.65e-06	5.44e-06	1.1e-05	6.79e-06	5.81e-05	8.08e-05	8.2e-06	4.65e-06	6.64e-05	6.57e-06	6.24e-05	7.29e-06	7.87e-05	7.32e-05	7.35e-05	6.16e-05	7.53e-05	7.32e-05	7.45e-05	1.14e-05	5.26e-05	7.61e-06	6.79e-05	7.41e-06	1.14e-05	9.6e-06	7.05e-05	7.85e-05	7.41e-05	1.69e-05	1.17e-05	8.82e-06	1.03e-05	7.99e-05	1.61e-05	4.12e-06	6.77e-05	7.56e-05	1.1e-05
207.11		2.06e-05	1.4e-05	2.41e-05	2.44e-05	2.96e-05	9.03e-06	9.88e-06	4.72e-05	4.77e-05	2.37e-05	1.31e-05	1.89e-05	2.75e-05	5.54e-05	8.83e-05	2.99e-05	4.51e-05	0.000242	5.53e-05	4.09e-05	9.12e-05	3.96e-05	0.000122	2.35e-05	0.000108	6.77e-05	2.38e-05	3.14e-05	5.43e-05	0.000178	2.01e-05	9.95e-05	3.71e-05	4.14e-05	5.11e-05	2.81e-05	7.24e-05	5.88e-05	3.84e-05	6.85e-05	5.89e-05	9e-05	2.33e-05	4.1e-05	2.38e-05	6.84e-05	2.41e-05	1.45e-05
207.12		4.7e-06	4.13e-06	3.75e-06	5.44e-06	6.24e-06	2.54e-06	3.08e-06	2.75e-06	7.15e-06	4.65e-06	4.55e-06	5.56e-06	1.53e-06	7.23e-06	1.26e-05	4.45e-06	6.16e-06	5.79e-06	4.16e-06	1.13e-05	3.44e-06	1.06e-05	8.49e-06	9.52e-06	4.63e-06	8.15e-06	5.56e-06	8.83e-06	5.8e-06	8.58e-07	5.89e-06	6.77e-06	1.21e-06	2.34e-06	2.91e-06	4.03e-06	8.65e-06	8.15e-06	4.51e-06	6.54e-06	6.55e-06	2.99e-06	7.13e-06	2.92e-06	2.55e-06	7.39e-06	8.14e-06	4.82e-06
207.136		5.3e-07	3.4e-06	1.83e-06	3.66e-06	2.16e-06	1.29e-06	1.38e-06	3.26e-06	1.33e-06	4.69e-07	1.35e-06	4.73e-06	7.97e-07	4.3e-05	6.17e-05	5.55e-06	2.8e-06	5.32e-05	8.08e-06	5.2e-05	8.13e-06	6.56e-05	6.67e-05	6.73e-05	4.63e-05	6.07e-05	5.41e-05	5.4e-05	8.57e-06	4.39e-05	8.24e-06	4.92e-05	6.06e-06	6.31e-06	6.36e-06	5.7e-05	5.71e-05	6.45e-05	8.02e-06	1.04e-05	6.16e-06	8.37e-06	6.44e-05	6.15e-06	6.94e-06	5.57e-05	6.06e-05	5.77e-06
208.113		1.21e-07	1.37e-06	1.19e-06	3.34e-06	1.1e-06	9.05e-07	5.29e-07	1.61e-06	2.06e-06	6.51e-08	1.2e-06	9.76e-07	1.36e-06	5.61e-07	7.17e-06	6.61e-08	5.34e-07	2.17e-05	4.23e-06	1e-06	2.84e-06	3.71e-06	1.15e-05	1.01e-06	1.01e-05	6.65e-08	1.19e-06	1.35e-07	2.12e-06	1.42e-05	6.23e-07	5.73e-06	1.52e-06	7.39e-08	2.83e-06	8.06e-07	2.03e-06	1.33e-06	9.47e-07	5.44e-06	3.21e-06	6.19e-06	3.2e-06	6.47e-08	5.22e-07	1.3e-06	1.37e-07	1.27e-06
208.891		7.76e-06	1.2e-05	7.17e-06	1.38e-05	6.89e-06	5.12e-06	9.59e-06	9.25e-06	7.04e-06	2.09e-05	7.18e-06	1.44e-05	5.49e-06	1.78e-05	1.58e-05	2.41e-05	1.58e-05	2.31e-05	2.78e-05	2.54e-05	2.46e-05	2.29e-05	2.95e-05	2.92e-05	1.71e-05	1.14e-05	2.67e-05	2.14e-05	1.91e-05	1.18e-05	9.09e-06	1.42e-05	1.87e-05	1.43e-05	3.18e-05	2.57e-05	2.62e-05	2.21e-05	1.55e-05	1.64e-05	1.91e-05	2.01e-05	2.55e-05	1.42e-05	1.73e-05	2.39e-05	1.71e-05	1.69e-05
208.935		4.43e-05	3.8e-05	3.11e-05	1.75e-05	7.11e-06	4e-05	2.19e-05	2.56e-05	2.25e-05	3.11e-05	4.04e-05	5.4e-05	3.05e-05	2.39e-05	2.63e-05	1.63e-05	3.49e-05	2.66e-05	4.68e-05	2.74e-05	3.71e-05	5.38e-05	2.77e-05	6.78e-05	1.92e-05	3.25e-05	4.28e-05	3.67e-05	4.47e-05	1.07e-05	5.46e-05	5.01e-05	5.03e-05	4.03e-05	3.15e-05	3.34e-05	2.34e-05	3.37e-05	3.94e-05	2.2e-05	3.15e-05	4.35e-05	4.87e-05	2.89e-05	2.13e-05	4.34e-05	1.54e-05	2.63e-05
208.974		7.86e-06	2.37e-06	6.3e-06	5.98e-06	8.53e-06	4.39e-06	7.4e-06	1.45e-05	6.91e-06	7.91e-06	1.06e-05	1.45e-06	1.03e-05	7.52e-05	2.52e-05	5.22e-05	1.06e-05	3.77e-05	8.68e-06	1.72e-05	1.38e-05	1.79e-05	6.18e-05	8.15e-06	0.00011	3.33e-05	6.05e-06	2.83e-06	2.79e-05	4.6e-05	1.53e-05	4.69e-05	1.93e-05	4.25e-05	5.55e-06	1.98e-05	1.77e-05	3.12e-05	1.45e-05	2.55e-05	1.46e-05	1.25e-05	1.38e-05	2.3e-05	1.32e-05	1.71e-05	7.93e-06	6.83e-06
209.04		7.73e-06	9.03e-06	7.64e-06	6.96e-06	4.72e-06	3.73e-06	2.16e-06	6.01e-06	3.92e-06	6.24e-06	4.33e-06	4.36e-06	5.55e-06	4.93e-06	6.33e-06	1.02e-05	2.18e-06	9.18e-07	6.37e-06	6.72e-06	8.38e-06	5.19e-06	3.73e-06	9.16e-06	4.61e-06	5.14e-06	3.02e-06	2.3e-06	1.11e-06	2.33e-06	2.54e-06	1.76e-06	2.88e-06	7.76e-06	8.42e-07	7.23e-06	4.27e-06	4.96e-06	4.07e-06	2.95e-06	3.81e-06	8.48e-06	1.24e-05	1.22e-05	2.19e-06	4.77e-06	4.49e-06	1.39e-06
209.061		3.81e-06	2.58e-06	3.43e-06	3.24e-06	3.83e-06	2.6e-06	1e-06	2.31e-06	6.05e-07	5.45e-07	5.05e-06	1.7e-06	1.73e-06	4.18e-06	1.32e-05	1.33e-06	2.54e-06	5.24e-06	1.11e-06	2.31e-06	4.97e-06	1.02e-05	1.73e-06	3.47e-06	2e-06	8.13e-06	1.25e-06	2.59e-06	4.17e-06	2.26e-06	1.18e-06	1.53e-06	4.81e-06	2.35e-06	1.69e-06	3.28e-06	7.73e-06	6.28e-06	4.19e-06	8.35e-06	9.87e-07	4e-06	3.67e-06	1.51e-05	1.88e-06	2.68e-06	3.25e-06	4.52e-06
209.079		1.55e-05	1.65e-05	1.21e-05	1.66e-05	1.21e-05	6.25e-06	1.51e-05	9.97e-06	1.13e-05	1.33e-05	1.74e-05	1.87e-05	1.51e-05	8.71e-05	0.000115	1.29e-05	1.32e-05	9.67e-05	1.31e-05	8.93e-05	1.31e-05	0.000118	0.000118	0.000111	8.32e-05	0.000105	9.8e-05	0.000103	1.69e-05	8.67e-05	1.22e-05	9.4e-05	1.68e-05	1.37e-05	1.65e-05	8.85e-05	0.0001	0.000102	1.88e-05	2.35e-05	1.32e-05	2.34e-05	0.000114	2.08e-05	1.51e-05	9.98e-05	0.000125	1.91e-05
209.115		2.05e-05	2.08e-05	1.36e-05	1.62e-05	1.39e-05	1.36e-05	1.59e-05	1.38e-05	2.15e-05	1.82e-05	1.53e-05	1.97e-05	1.04e-05	0.000114	0.00016	1.91e-05	1.29e-05	0.000143	6.17e-05	0.000145	3.35e-05	0.000164	0.000169	0.000159	6.69e-05	0.00016	0.000153	0.000135	2.04e-05	9.78e-05	1.59e-05	0.000142	2.33e-05	1.65e-05	1.86e-05	0.000148	0.000158	0.00016	1.95e-05	2.12e-05	2.08e-05	2.62e-05	0.000173	1.99e-05	1.86e-05	0.000145	0.00017	1.95e-05
209.978		6.31e-06	7.82e-06	4.19e-06	6.73e-06	5.75e-06	1.01e-05	3.37e-06	1.04e-05	1.07e-05	7.88e-06	9.54e-06	1.14e-05	1.05e-05	4.37e-06	3.6e-06	5.87e-06	3.41e-06	5.4e-06	2.15e-06	2.87e-06	4.68e-06	2.6e-06	7.16e-06	8.64e-06	6.26e-06	1.87e-06	6.07e-06	2.04e-06	4.68e-06	3.63e-06	5.46e-06	4.86e-06	4.5e-06	6.4e-06	7.12e-06	4.69e-06	2.64e-06	1.71e-06	1.69e-06	4.39e-06	2.99e-06	3.65e-06	7.47e-06	5.36e-06	5.28e-06	4.98e-06	2.22e-06	5.5e-06
210.05		2.48e-05	2.38e-05	3.11e-05	3.24e-05	3.3e-05	2.04e-05	1.6e-05	1.89e-05	2.84e-05	1.91e-05	3.53e-05	2.12e-05	2.44e-05	2.17e-05	2.96e-05	2.03e-05	2.61e-05	2.43e-05	2.54e-05	1.64e-05	2.95e-05	1.8e-05	1.74e-05	2.51e-05	1.21e-05	2.47e-05	2.02e-05	3.16e-05	2.88e-05	4.65e-05	1.82e-05	2.59e-05	2.43e-05	3.7e-05	2.42e-05	2.36e-05	2.31e-05	2.28e-05	2.5e-05	4.24e-05	3.26e-05	3.53e-05	3.06e-05	3.55e-05	2.83e-05	3.24e-05	7.99e-06	2.26e-05
210.888		5.74e-08	1.3e-06	0	1.04e-06	0	0	7.32e-07	0	0	0	0	2.43e-07	2.42e-07	7.76e-07	5.63e-08	2.87e-06	1.72e-06	9.72e-07	1.28e-06	3.52e-06	2.8e-07	2.37e-06	2.57e-06	8e-06	1.61e-06	1.25e-06	1.05e-06	2.56e-06	1.12e-06	7.88e-07	8.63e-07	2.83e-06	9.77e-07	1.03e-06	1.53e-06	2.34e-06	3.34e-06	3.38e-06	1.69e-06	2.02e-06	2.66e-06	2.4e-06	1.93e-06	1.47e-06	1.5e-06	1.09e-06	6.52e-08	8.36e-07
210.911		3.82e-06	4.39e-06	2.2e-06	3.87e-06	2.16e-06	2.25e-06	5.83e-06	6.17e-06	3.06e-06	3.5e-06	4.63e-06	1.28e-06	7.9e-07	7.95e-07	2.98e-06	9.73e-07	9.32e-06	1.08e-07	2.97e-06	1.66e-06	4.42e-06	1.4e-06	3.51e-06	5.95e-06	3.15e-07	3.93e-06	3.52e-06	1.31e-06	2.68e-06	2.74e-07	1.23e-06	2.03e-06	8.45e-06	1.25e-06	1.23e-06	2.12e-06	2.57e-06	2.07e-06	5.8e-06	2.44e-06	2.73e-06	3.61e-06	5.85e-06	2.02e-06	1.49e-06	1.71e-06	2.61e-06	1.73e-06
210.932		1.35e-05	8.27e-06	6.84e-06	4.81e-06	9.03e-06	1.02e-05	7.56e-06	1.27e-05	9.55e-06	7.27e-06	1.63e-05	1.51e-05	9.83e-06	6.33e-06	1.58e-05	3.47e-06	7.67e-06	5.66e-06	1.04e-05	6.75e-06	9.44e-06	1.37e-05	1.34e-05	1.49e-05	7.06e-06	6.96e-06	1.29e-05	1.12e-05	1.24e-05	3.65e-06	1.89e-05	1.55e-05	1.57e-05	1.33e-05	9.53e-06	1.27e-05	1.25e-05	1.29e-05	1.04e-05	7.63e-06	1.16e-05	1.57e-05	1.04e-05	1.15e-05	7.48e-06	1.09e-05	4.78e-06	7.46e-06
211.094		1.19e-05	1.62e-05	1.22e-05	1.49e-05	1.19e-05	1.23e-05	8.47e-06	1.29e-05	1.51e-05	1.36e-05	2.01e-05	1.79e-05	1.32e-05	0.000105	0.000136	1.38e-05	1.19e-05	0.000123	1.25e-05	0.000121	1.94e-05	0.000148	0.000149	0.000154	0.000109	0.000146	0.000149	0.000143	1.41e-05	9.82e-05	1.07e-05	0.000113	1.61e-05	1.69e-05	1.38e-05	0.000147	0.000154	0.000146	2.08e-05	1.98e-05	1.44e-05	2.06e-05	0.000155	2e-05	1.67e-05	0.00012	0.000153	1.66e-05
211.13		2.86e-05	2.84e-05	1.83e-05	1.26e-05	7.01e-06	1.62e-05	8.54e-06	1.48e-05	3.16e-05	1.19e-05	1.18e-05	2e-05	3.48e-06	4e-05	5.49e-05	1.39e-05	1.01e-05	4.21e-05	2.9e-05	0.000172	1.55e-05	5.1e-05	5.15e-05	4.99e-05	3.16e-05	5.98e-05	4.42e-05	5.57e-05	4.51e-05	3.25e-05	1.18e-05	3.43e-05	1.82e-05	2.11e-05	1.63e-05	5.12e-05	5.36e-05	5.12e-05	1.42e-05	2.27e-05	1.94e-05	1.48e-05	5.53e-05	1.61e-05	1.44e-05	6.36e-05	0.000148	1e-05
212.839		0.000174	0.000219	0.000176	0.000212	0.000185	0.000156	0.00013	0.000183	0.000173	0.000167	0.00018	0.000201	0.000204	0.000111	0.000152	0.000174	0.000126	0.000139	0.000206	0.000127	0.000172	0.000142	0.000262	0.000179	0.00013	0.000146	0.000144	0.000113	0.00014	8.28e-05	0.00015	0.000129	0.000289	0.000205	0.000186	0.000153	0.000121	0.000159	0.000151	0.000184	0.00012	0.000157	0.000146	0.000187	0.000133	0.000183	0.000113	0.000169
212.984		2.49e-06	1.74e-06	1.67e-06	4.42e-06	3.14e-06	1.61e-06	3.34e-06	4.82e-06	2.85e-06	3.12e-06	4.25e-06	3.77e-06	6.24e-06	1.26e-06	6.87e-06	1.42e-06	1.26e-05	2.7e-06	9.62e-06	1.74e-06	9.09e-06	6.94e-06	4.85e-06	4.36e-06	5.37e-06	4.4e-06	1.12e-06	3.44e-06	1.56e-06	2.36e-06	3.69e-06	2.18e-05	3.99e-07	7.08e-06	5.53e-06	3.29e-06	5.55e-06	1.45e-06	6.84e-06	5.73e-07	5.19e-06	3.31e-06	3.58e-06	5.68e-06	1.46e-06	2.17e-06	4.54e-06	3.13e-06
213		5.07e-05	5.12e-05	4.32e-05	6.57e-05	3.24e-05	3.76e-05	9.49e-06	3.31e-05	4.18e-05	4.12e-05	4.86e-05	3.45e-05	4.8e-05	3.28e-05	3.85e-05	1.87e-05	1.1e-05	4.31e-05	5.61e-05	3.38e-05	3.1e-05	3.9e-05	5.77e-05	2.65e-05	9.34e-05	4.15e-05	3.24e-05	3.35e-05	2.88e-05	1.69e-05	1.77e-05	4.28e-05	2.22e-05	4.49e-05	4.46e-05	3.79e-05	3.67e-05	1.99e-05	3.05e-05	4.29e-05	4.66e-05	3.04e-05	3.9e-05	3.63e-05	2.38e-05	6.51e-05	2.89e-05	3.39e-05
213.11		2.45e-06	1.38e-05	5.02e-06	1.01e-05	8.93e-06	1.46e-06	8.15e-06	9.04e-06	8.94e-06	1.07e-05	8.66e-06	9.02e-06	7.49e-06	2.89e-05	3.9e-05	9.64e-06	7.32e-06	3.09e-05	8.81e-06	2.86e-05	1.07e-05	3.42e-05	3.59e-05	3.74e-05	2.63e-05	4.11e-05	4.07e-05	3.37e-05	1.19e-05	2.64e-05	8.14e-06	2.84e-05	1.19e-05	1.26e-05	9.65e-06	3.74e-05	4.47e-05	3.64e-05	1.13e-05	6.81e-06	9.67e-06	2.44e-06	3.69e-05	1.19e-05	1.32e-05	3.21e-05	3.97e-05	6.51e-06
214.006		6.9e-06	4.06e-06	5.5e-06	7.35e-06	1.44e-05	3.59e-06	8.46e-07	7.02e-06	6.8e-06	2.21e-06	2.68e-06	6.22e-06	8.44e-06	4.1e-06	3.22e-06	1.44e-06	1.49e-06	5.81e-06	4.43e-06	3.21e-06	3.35e-06	1.92e-06	5.37e-06	5.2e-06	5.96e-06	5.42e-06	3.02e-06	5.6e-06	4.96e-06	3.47e-07	1.51e-05	1.99e-06	4.32e-06	3.7e-06	7.79e-06	1.86e-06	8.46e-07	4.76e-06	6.82e-06	4.48e-06	4.11e-06	7.95e-06	5.72e-06	7.26e-06	8.87e-06	7.57e-06	4.46e-06	3.89e-06
214.253		9.05e-06	5.88e-06	6.27e-06	6.62e-06	6.08e-06	1.86e-06	3.84e-06	7e-06	6.49e-06	9.12e-07	5.74e-06	5.86e-06	3.67e-06	9.82e-06	7.79e-06	5.12e-06	2.57e-06	5.19e-06	7.93e-06	3.24e-06	1.15e-05	3.3e-06	8.36e-06	1.21e-05	4.51e-06	6.61e-06	5.27e-06	7.16e-06	4.99e-06	4.99e-06	7.57e-06	2.48e-06	7.87e-06	1.18e-05	4.8e-06	4.72e-06	6.52e-06	9.04e-06	4.62e-07	7.68e-06	6.42e-06	6.99e-06	1.53e-06	8.33e-06	8.64e-06	7.29e-06	7.53e-06	6.16e-06
214.836		0.000156	0.000189	0.000164	0.000184	0.000174	0.000136	0.000118	0.000169	0.000152	0.000159	0.000184	0.000178	0.000196	9.56e-05	0.00013	0.000154	0.000106	0.000127	0.000174	0.000126	0.000178	0.000135	0.000254	0.000161	0.000125	0.000144	0.000132	0.000106	0.000138	6.88e-05	0.000126	0.000119	0.00029	0.000206	0.000171	0.000131	0.000115	0.00015	0.000135	0.000162	0.000121	0.000148	0.000142	0.000175	0.000125	0.000165	0.000108	0.000168
214.944		4.35e-05	2.77e-05	2.69e-05	3.11e-05	2.73e-05	2.95e-05	1.6e-05	3.85e-05	4.29e-05	2.83e-05	4.33e-05	4.41e-05	2.67e-05	2.25e-05	2.36e-05	1.91e-05	1.84e-05	1.65e-05	3.02e-05	2.32e-05	3.07e-05	3.85e-05	2.4e-05	5.27e-05	1.87e-05	2.47e-05	4.14e-05	3.87e-05	3.95e-05	1.14e-05	3.27e-05	2.59e-05	2.58e-05	3.31e-05	3.19e-05	2.85e-05	2.44e-05	3.23e-05	5.12e-05	2.27e-05	4.02e-05	4.98e-05	3.23e-05	3.87e-05	2.82e-05	2.92e-05	1.08e-05	2.64e-05
214.987		3.42e-05	2.61e-05	3.56e-05	2.67e-05	2.16e-05	2.36e-05	1.26e-05	2.66e-05	4.38e-05	3.17e-05	4.67e-05	4e-05	2.06e-05	1.28e-05	2.17e-05	2.27e-05	1.73e-05	1.63e-05	1.27e-05	1.8e-05	3.12e-05	2.35e-05	2.27e-05	3.47e-05	1.61e-05	1.88e-05	3.37e-05	3.53e-05	2.17e-05	1.66e-05	2.14e-05	1.71e-05	2.5e-05	2.84e-05	3.97e-05	1.54e-05	2.28e-05	2.62e-05	4.93e-05	2.64e-05	3.24e-05	3.99e-05	3.48e-05	3.25e-05	2.27e-05	2.24e-05	5.62e-06	2.24e-05
215.102		2.4e-06	4.31e-07	1.63e-06	3.67e-07	3.14e-06	4.36e-06	7.04e-07	9.12e-06	4.94e-07	6.17e-06	3.14e-06	1.72e-06	1.38e-07	1.64e-06	1.18e-06	3.43e-07	7.12e-07	3.86e-07	3.88e-06	3.99e-06	1.69e-06	3.23e-06	1.22e-06	2.83e-06	8.74e-07	2.85e-07	4.71e-06	3.46e-07	1.68e-06	4.08e-06	1.72e-06	4.35e-06	9.4e-07	8.19e-06	3.37e-07	1.44e-06	2.35e-06	2.97e-06	1.45e-06	1.13e-06	5.81e-06	4.37e-07	1.45e-06	2.24e-06	1.06e-06	2.33e-06	5.86e-07	2.26e-06
215.125		2.77e-05	4.79e-05	8.77e-05	0.000221	0.000209	8.96e-05	3.59e-05	8.44e-05	7.24e-05	9.04e-05	0.000168	0.0002	0.000247	0.000181	0.000229	0.000114	0.000129	7.46e-05	0.000203	8.99e-05	0.000161	0.000181	2.35e-05	0.000126	3.06e-05	2.3e-05	0.000199	0.000138	0.000236	0.000113	0.000159	1.21e-05	0.000242	0.000196	0.000268	3.6e-05	5.82e-05	6.28e-05	0.000106	0.000124	0.000151	0.000146	9.49e-05	0.000207	0.000164	0.000104	0.000187	0.00014
216.061		5.03e-06	6.98e-06	6.39e-06	1.19e-05	4.18e-06	6.67e-06	3.46e-06	2.46e-06	4.03e-06	2.56e-06	9.95e-06	2.41e-06	1e-05	2.13e-06	3.51e-06	3.25e-06	6.06e-07	5.29e-06	1.55e-06	4.21e-06	2.11e-06	3.13e-08	1.57e-06	1.12e-06	6.14e-07	5.6e-06	2.79e-06	2.8e-06	5.4e-06	3.28e-06	9.56e-06	2.77e-06	2.89e-06	3.05e-06	1.71e-06	3.12e-06	3.41e-07	2.67e-06	1.66e-06	4.07e-06	3.29e-06	6.98e-06	2.98e-06	4.91e-06	9.47e-07	1.56e-06	4.79e-06	3.58e-06
216.811		4.81e-06	4.81e-06	5e-06	1.25e-05	4.24e-06	1.08e-05	1.2e-05	5.09e-06	5.03e-06	7.29e-06	9.18e-06	5.27e-06	8.81e-06	3.42e-06	3.74e-06	7.79e-06	7.44e-06	3.62e-06	8.42e-06	2.86e-06	8.31e-06	5.82e-06	3.66e-06	6.2e-06	2.97e-06	3.01e-06	5.53e-06	5.36e-06	6.28e-06	1.22e-06	3.73e-06	2.88e-06	9.45e-06	4.9e-06	7.89e-06	2.96e-06	2.33e-06	9.5e-07	4.31e-06	4.86e-06	5.8e-06	3.06e-06	4.8e-06	1.29e-06	5.24e-06	5.35e-06	4.34e-06	1.05e-05
216.833		3.69e-05	4.69e-05	3.75e-05	4.5e-05	4.28e-05	3.24e-05	3.21e-05	4.13e-05	4.22e-05	3.49e-05	4.35e-05	4.38e-05	5e-05	2.49e-05	3.52e-05	3.87e-05	2.68e-05	3.33e-05	4.94e-05	2.9e-05	3.03e-05	2.93e-05	4.92e-05	3.72e-05	3.05e-05	2.85e-05	3.59e-05	2.75e-05	3.01e-05	1.64e-05	3.11e-05	2.09e-05	7.05e-05	4.7e-05	4.03e-05	3.14e-05	3.39e-05	3.62e-05	3.1e-05	3.62e-05	2.49e-05	3.61e-05	3.75e-05	4.04e-05	3.17e-05	3.36e-05	2.4e-05	3.93e-05
216.94		1.46e-05	7.92e-06	8.97e-06	7.28e-06	8.51e-06	8.5e-06	5.65e-06	9.99e-06	1.21e-05	1.11e-05	1.55e-05	9.64e-06	7.97e-06	6.13e-06	7.88e-08	7.29e-06	3.47e-06	3.73e-06	8.76e-06	6.2e-06	1e-05	7.5e-06	4.53e-06	1.2e-05	4.01e-06	7.98e-06	1.35e-05	1.01e-05	6.09e-06	2.82e-06	9.45e-06	8.08e-06	5.61e-06	1.27e-05	7.65e-06	7.83e-06	4.67e-06	1.21e-05	1.59e-05	7.93e-06	1.22e-05	1.19e-05	1.32e-05	1.23e-05	9.61e-06	1.23e-05	2.93e-07	7.88e-06
216.98		5.4e-06	1.73e-06	8.57e-07	6.18e-06	1.72e-06	3.08e-06	3.1e-06	8.75e-07	2.36e-06	5.7e-07	4.11e-06	2.55e-06	4.69e-07	7.08e-07	2.31e-07	1.78e-06	3.6e-06	3.02e-06	4.63e-06	7.8e-07	2.9e-06	1.83e-06	2.25e-06	2.3e-06	2.98e-06	2.63e-06	9.53e-07	5.07e-06	1.81e-06	7.19e-07	2.11e-06	7.32e-06	8.91e-07	5.04e-06	1.65e-06	1.33e-06	3.09e-06	3.99e-06	2.16e-06	3.77e-06	4.53e-06	2.64e-06	1.48e-06	8.73e-06	2.58e-06	1.69e-06	2.67e-07	1.11e-06
216.986		1.47e-06	1.28e-06	1.2e-06	2.86e-06	2.18e-06	1.05e-06	2.55e-06	2.37e-06	1.55e-06	3.89e-07	3.91e-06	4.37e-07	1.47e-06	1.2e-06	1.44e-06	1.18e-06	3.13e-06	3e-06	8.08e-07	1.43e-06	2.01e-06	1.42e-06	1.96e-06	1.99e-06	1.41e-06	6.26e-07	9.93e-07	1.65e-06	1.49e-06	2.06e-06	1.34e-06	1.75e-06	4.74e-06	1.76e-06	4.8e-06	2.54e-07	4.56e-06	1.64e-06	4.3e-06	6.78e-06	1.54e-06	4.44e-06	3.89e-06	5.3e-07	1.4e-06	3.39e-07	1.67e-06	1.66e-06
217.005		5.52e-05	5.85e-05	3.05e-05	6.96e-05	5.38e-05	5.61e-05	8.58e-05	0.000102	7.25e-05	6.77e-05	9.06e-05	6.13e-05	6.58e-05	4.25e-05	3.76e-05	5.13e-05	5.47e-05	7.56e-06	6.88e-05	1.39e-05	7.65e-05	7.68e-05	5.74e-05	7.34e-05	3.82e-05	3.49e-05	7.96e-05	5.44e-05	5.28e-05	3.32e-05	7.17e-05	5.65e-05	9.26e-05	5.5e-05	6.7e-05	4.12e-05	4.23e-05	6.14e-05	7.82e-05	4.83e-05	5.25e-05	6.46e-05	5.66e-05	4.99e-05	4.71e-05	4.17e-05	6.51e-05	5.33e-05
217.005		1.77e-05	1.31e-05	1.56e-05	2.99e-06	1.32e-05	4.46e-06	2.31e-05	7.64e-06	2.21e-05	1.82e-05	1.71e-05	3.25e-05	8.73e-06	1.57e-05	7.7e-05	1.21e-05	8.89e-05	2.85e-05	1.55e-05	1.82e-05	3.21e-05	1.88e-05	1.6e-05	2.84e-05	1.3e-05	4.76e-05	3.41e-05	3.08e-05	1.78e-05	1.39e-05	1.71e-05	1.61e-05	1.13e-05	1.71e-05	2.85e-05	2.72e-05	6.12e-05	4.07e-05	4.76e-05	2.87e-05	1.71e-05	4.9e-05	3.33e-05	5.62e-05	1.21e-05	2.27e-05	1.67e-05	1.12e-05
217.017		1.28e-05	7.16e-06	7.8e-06	1.12e-05	5.5e-06	8.51e-06	5.98e-06	7.22e-06	7.3e-06	1.27e-05	1.26e-05	8.69e-06	1.41e-05	5.67e-06	1.32e-05	7.69e-06	6.2e-06	1.45e-05	1.79e-05	7.01e-06	2.79e-05	1.43e-05	1.23e-05	1.1e-05	1.63e-05	8.45e-06	2.31e-06	1.86e-05	6.66e-06	7.86e-06	1.23e-05	3.57e-05	7.13e-06	1.59e-05	8.69e-06	6.76e-06	1.3e-05	9.67e-06	9.98e-06	5.04e-06	1.64e-05	1.79e-05	1.21e-05	9.86e-06	8.65e-06	1.22e-05	1.39e-06	5.48e-06
217.069		9.31e-06	3.25e-05	8.45e-06	2.45e-05	4.4e-06	5.21e-06	8.92e-06	1.21e-05	1.59e-05	1.44e-05	1.42e-05	2.55e-05	1.61e-05	2.73e-05	2.19e-05	5.72e-05	4.36e-06	7.81e-06	1.42e-05	1.19e-05	6.64e-06	4.14e-06	2.29e-05	8.9e-06	2.28e-06	9.21e-06	1.47e-05	4.7e-06	2.1e-06	1.29e-06	4.12e-06	7.11e-06	2.61e-05	5.74e-06	5.14e-06	6.77e-08	1.15e-05	4.56e-06	2.33e-06	7.45e-06	9.82e-06	8.7e-06	1.4e-05	1.12e-05	5.45e-06	1.07e-05	1.37e-05	5.47e-06
217.081		2.06e-06	2.18e-06	1.96e-06	7.06e-06	5.05e-06	5.27e-06	1.19e-06	4.78e-06	3.08e-06	5.3e-06	3.96e-06	2.48e-06	4.32e-07	2.06e-06	2.71e-06	2.54e-06	2.85e-06	1.05e-06	2.83e-06	8.55e-06	1.3e-06	4.46e-06	5.98e-06	1.05e-05	1.39e-06	4.7e-06	1.03e-05	7.11e-06	4.59e-06	5.68e-06	2.7e-06	5.36e-06	2.27e-06	2.45e-06	6.01e-06	1.94e-06	1.85e-06	8.13e-06	7.3e-07	1.96e-06	2.8e-06	2.41e-06	8.83e-06	1.12e-06	5.01e-06	5.32e-06	3.94e-06	1.98e-06
217.118		7.47e-06	4.61e-06	9.03e-06	9.46e-06	2.63e-05	1.1e-05	7.97e-06	9.67e-06	1.72e-05	6.37e-06	5.77e-06	1.33e-05	6.68e-06	1.29e-05	9.39e-06	9.36e-06	4.58e-06	6.22e-06	1.93e-05	1.49e-05	1.03e-05	1.29e-05	1.22e-05	2.4e-05	1.33e-05	1.66e-05	1.07e-05	1.02e-05	3.06e-06	1.46e-05	4.54e-06	1.85e-05	4.89e-06	1.88e-05	3.78e-06	9.97e-06	8.29e-06	1.45e-05	6.93e-06	1.66e-05	1.26e-05	1.57e-05	2.15e-05	8.59e-06	7.86e-06	1.62e-05	1.76e-05	9.82e-06
218.152		7.17e-05	7.75e-05	8.53e-05	9.31e-05	7.53e-05	6.11e-05	5.02e-05	6.35e-05	7.86e-05	6.91e-05	8.53e-05	6.71e-05	6.05e-05	5.29e-05	6.56e-05	6.57e-05	4.91e-05	6.93e-05	8.08e-05	6.79e-05	9.03e-05	5.4e-05	7.85e-05	7.11e-05	5.71e-05	6.59e-05	6.21e-05	6.28e-05	7.76e-05	5.17e-05	6.98e-05	6.63e-05	8e-05	7.92e-05	8.34e-05	6.66e-05	6.56e-05	6.18e-05	7.62e-05	7.5e-05	8.28e-05	8.31e-05	7.05e-05	7.36e-05	7.4e-05	7.03e-05	7.76e-05	6.69e-05
218.891		0.000117	0.00011	0.000104	8.16e-05	9.87e-05	8.22e-05	4.75e-05	6.3e-05	7.46e-05	8.1e-05	0.00011	0.000108	9.08e-05	5.27e-05	1.96e-05	0.000107	4.17e-05	6.86e-05	2.07e-05	5.81e-05	6.3e-05	3.28e-05	7.7e-05	5.05e-05	5.61e-05	5.34e-05	5.52e-05	5.9e-05	5.05e-05	4.51e-05	6.61e-05	3.31e-05	7.09e-05	7.89e-05	9.97e-05	3.01e-05	1.89e-05	5e-05	6.94e-05	3.9e-05	7.81e-05	8.27e-05	7.44e-05	6.18e-05	6.48e-05	4.57e-05	3.45e-06	0.000141
218.938		8.88e-05	9.99e-05	0.000109	8.11e-05	8.27e-05	6.54e-05	4.29e-05	5.91e-05	6.32e-05	7e-05	9.59e-05	9.95e-05	9.19e-05	5.13e-05	2.66e-05	0.000104	4.16e-05	7.51e-05	3.2e-05	4.69e-05	6.07e-05	3.64e-05	7.86e-05	5.01e-05	5.56e-05	4.34e-05	4.58e-05	6.09e-05	5.16e-05	4.59e-05	6.09e-05	2.08e-05	7.13e-05	6.48e-05	0.000101	3.39e-05	2.75e-05	4.83e-05	7.58e-05	4.24e-05	7.15e-05	7.33e-05	6.53e-05	5.63e-05	6.27e-05	4.8e-05	1.34e-05	0.00014
219.001		3.64e-05	4.42e-05	2.75e-05	4.41e-05	3.77e-05	3.27e-05	5.76e-05	6.47e-05	5.39e-05	4.22e-05	6.08e-05	4.01e-05	4.29e-05	2.72e-05	3.35e-05	3.05e-05	7.22e-05	1.07e-05	4.78e-05	1.64e-05	5.76e-05	6.24e-05	4.03e-05	5.07e-05	2.53e-05	3.29e-05	5.16e-05	3.98e-05	3.95e-05	2.14e-05	4.66e-05	3.97e-05	5.65e-05	3.36e-05	4.6e-05	3.37e-05	4.28e-05	3.73e-05	5.81e-05	3.69e-05	3.79e-05	5.28e-05	5.28e-05	4.77e-05	3.44e-05	2.67e-05	4.33e-05	3.37e-05
219.027		0.00132131	0.00140491	0.00134611	0.000829	0.00162797	0.000885	0.000714	0.00147078	0.00127265	0.00108633	0.00155439	0.00220114	0.00135147	0.0012716	0.00200287	0.00127127	0.000848	0.00153226	0.00116225	0.00105849	0.00146042	0.00147574	0.00169092	0.00142075	0.000763	0.00187562	0.00152218	0.000899	0.00152232	0.0015618	0.0014836	0.000852	0.00271195	0.00143168	0.00187469	0.0012886	0.00169825	0.00188953	0.00183811	0.00179756	0.000713	0.00193159	0.00156536	0.00188612	0.000889	0.00151986	0.00143176	0.0013935
219.083		5.08e-06	1.03e-05	7.21e-06	1.05e-05	6.87e-06	7.12e-06	1.4e-05	7.15e-06	9.95e-06	1.04e-05	1.04e-05	6.12e-06	4.31e-06	6.23e-07	4.19e-06	9.27e-06	1.58e-05	5.07e-06	8.74e-06	9.45e-06	8.81e-06	5.75e-06	3.47e-06	1.2e-05	4.18e-06	6.7e-06	6.78e-06	8.48e-06	8.24e-06	4.03e-06	1.16e-05	7.94e-06	1.44e-05	7.88e-06	3.57e-06	5.45e-06	2.87e-06	1.85e-06	4.25e-06	4.08e-06	1.02e-05	4.8e-06	4.27e-06	3.47e-06	8.21e-06	7.37e-06	3.32e-06	4.58e-06
219.105		7.2e-06	1.13e-05	2.05e-06	1.5e-05	1.99e-05	7.47e-06	9.99e-06	1.18e-05	9.69e-06	6.56e-07	2.06e-05	7.29e-06	8.13e-06	3.51e-05	4.08e-05	1.84e-05	7.69e-06	3.14e-05	3.47e-06	2.48e-05	1.3e-05	5.27e-05	4.04e-05	3.12e-05	3.44e-05	3.63e-05	3.06e-05	3.73e-05	7.88e-06	3.33e-05	1.22e-05	1.87e-05	1.59e-05	1.12e-05	2.07e-05	2.97e-05	5.87e-05	2.71e-05	2.86e-05	3.82e-05	1.04e-05	4.73e-05	3.75e-05	3.64e-05	7.39e-06	2.04e-05	4.65e-05	1.09e-05
219.105		9.45e-06	8.55e-06	1.08e-05	6.98e-06	6.78e-06	7.31e-06	6.57e-06	8.25e-06	9.66e-06	9.13e-06	1.01e-05	2.74e-05	1.5e-05	1.03e-06	2.53e-05	8.56e-06	1.03e-05	8.72e-06	8.96e-06	8.54e-06	1.63e-05	8.88e-06	1.54e-05	1.28e-05	1.08e-05	1.78e-05	1.14e-05	3.88e-06	2.34e-05	1.39e-05	1.15e-05	9.26e-06	1.8e-05	1.72e-05	9.87e-06	9.54e-06	1.03e-05	2.21e-05	7.63e-06	7.56e-06	1.33e-05	7.12e-06	9.2e-06	1.2e-05	9.5e-06	1.39e-05	3.07e-08	7.68e-06
219.135		6.14e-06	8.26e-06	8.48e-06	1.33e-05	1.08e-05	4.59e-06	6.58e-06	5.04e-06	8.16e-06	6.65e-06	6.52e-06	4.35e-06	5.94e-06	1.92e-05	2.94e-05	8.15e-06	5.96e-06	2.63e-05	9.02e-06	2.55e-05	8.25e-06	3.27e-05	3.11e-05	3.41e-05	2.23e-05	3.04e-05	2.62e-05	2.93e-05	7.76e-06	2.46e-05	5.67e-06	2.27e-05	6.16e-06	7.03e-06	1.12e-05	2.88e-05	2.9e-05	3.16e-05	6.78e-06	8.65e-06	1.11e-05	6.71e-06	2.67e-05	6.41e-06	7.93e-06	2.55e-05	3.42e-05	7e-06
219.155		7.18e-06	7.64e-06	6.86e-06	7.25e-06	4.78e-06	4.58e-06	3.48e-06	1.64e-06	5.5e-06	6.46e-06	8.05e-07	4.53e-06	1.03e-06	4.17e-06	3.23e-06	5.3e-06	1.37e-06	4.28e-06	4.5e-06	2.23e-06	4.58e-06	1.01e-07	5.58e-06	4.03e-06	1.85e-06	3.81e-06	1.85e-06	1.66e-06	4.23e-06	3.84e-06	3.92e-06	2.5e-06	3.36e-06	6.99e-06	5.42e-06	4.24e-06	3.38e-06	8.35e-07	2.31e-06	3.13e-06	3.24e-06	3.4e-06	5.23e-06	4.02e-06	5.1e-06	6e-06	6.88e-06	3.18e-06
219.972		2.51e-06	3.39e-06	1.18e-06	8.29e-07	1.91e-06	1.93e-06	2.03e-07	2.34e-06	1.18e-06	3.86e-06	4.1e-06	3.24e-06	2.38e-06	2.15e-07	1.05e-06	5.37e-06	1.44e-06	1.63e-06	3e-06	7.86e-07	1.29e-06	1.12e-06	3.51e-07	2.03e-06	3.47e-06	2.98e-07	1.48e-06	2.79e-06	1.48e-06	2.19e-07	2.39e-07	9.31e-07	2.71e-07	1.58e-06	1.19e-06	1.75e-06	8.95e-07	3.03e-07	1.03e-06	1.22e-06	1.97e-06	1.46e-06	1.55e-06	2.9e-07	7.87e-07	1.02e-06	1.68e-06	8.33e-07
220.009		7.62e-06	8.59e-06	7.59e-06	1.61e-05	1e-05	7.49e-06	8.47e-06	6.76e-06	6.38e-06	6.71e-06	9.66e-06	3.54e-06	1.33e-05	7.45e-06	4.52e-06	5.5e-06	6.09e-06	8.43e-06	5.59e-06	4.71e-06	5.22e-06	6.48e-06	7.52e-06	4.36e-06	5.8e-06	5.23e-06	4.5e-06	7.27e-06	1.09e-05	4.66e-06	5.69e-06	4.38e-06	8.79e-06	6.15e-06	9.54e-06	7.73e-06	4.2e-06	8.13e-06	3.55e-06	2.03e-06	9.64e-06	3.57e-06	7.35e-06	6.71e-06	8.28e-06	2.69e-06	7.69e-07	1.16e-05
220.03		6.84e-05	7.9e-05	6.84e-05	5.35e-05	8.9e-05	6.43e-05	3.41e-05	7.53e-05	5.65e-05	5.83e-05	7.21e-05	0.00011	6.85e-05	6.01e-05	8.89e-05	5.14e-05	4.33e-05	7.33e-05	7.8e-05	4.85e-05	7.91e-05	6.67e-05	7.94e-05	6.37e-05	4.07e-05	7.63e-05	7.36e-05	3.6e-05	7.06e-05	6.79e-05	8.59e-05	3.91e-05	0.000132	7.86e-05	8.94e-05	5.22e-05	8.19e-05	8.64e-05	9.68e-05	7.9e-05	3.24e-05	0.000101	7.81e-05	9.51e-05	4.27e-05	6.82e-05	7.32e-05	7.66e-05
220.067		2.14e-06	1.85e-06	1.56e-06	2e-06	1.07e-06	9.77e-07	2.56e-07	1.45e-06	1.87e-06	1.91e-06	2.21e-06	1.14e-06	1.7e-06	1.06e-06	3.85e-07	1.99e-06	1.05e-06	1.16e-06	1.94e-06	1.58e-06	1.58e-06	1.62e-06	1.16e-06	4.68e-06	1.84e-07	1.09e-06	3.26e-06	4.4e-07	1.08e-06	9.92e-07	1.32e-06	1.1e-06	2.68e-06	4.72e-06	1.16e-06	1.12e-06	9.72e-07	1.11e-06	1.02e-06	1.01e-06	1.66e-06	1.55e-06	1.22e-06	1.07e-06	1.34e-06	1.15e-06	4.47e-07	2.57e-06
220.167		1.81e-05	2.23e-05	3.14e-05	2.23e-05	2.89e-05	1.88e-05	1.44e-05	2.13e-05	2.44e-05	2.19e-05	2.08e-05	1.92e-05	2.58e-05	1.5e-05	2.03e-05	2.53e-05	1.37e-05	2.55e-05	2.32e-05	2.21e-05	2.9e-05	1.37e-05	2.62e-05	3.06e-05	2.09e-05	2.14e-05	1.96e-05	2.16e-05	1.74e-05	2.16e-05	2.14e-05	2.02e-05	2.61e-05	2.5e-05	2.36e-05	1.73e-05	1.66e-05	2e-05	2.25e-05	1.84e-05	2.47e-05	2.83e-05	2.19e-05	1.92e-05	2.38e-05	2.44e-05	2.25e-05	2.1e-05
220.884		7.07e-06	5.9e-06	6.72e-06	2.62e-06	4.31e-06	4.91e-06	2.75e-06	4.33e-06	3.51e-06	1.81e-06	8.64e-06	3.03e-06	1.62e-06	1.67e-06	9.75e-07	4.12e-06	1.6e-06	1.84e-06	2.09e-06	4.42e-06	2.69e-06	3.34e-06	2.73e-06	1.55e-06	1.96e-06	1.61e-06	1.86e-06	2.35e-06	2.22e-06	1.7e-06	2.83e-06	2.69e-06	3.35e-06	5.45e-06	3.75e-06	1.29e-06	1.48e-06	3.15e-07	2.93e-06	4.77e-06	3.41e-06	2.5e-06	2.84e-06	3.06e-06	4.06e-06	3.57e-07	2.6e-06	9.75e-06
220.888		7.2e-05	6.34e-05	6.24e-05	5.02e-05	5.11e-05	5.55e-05	3.06e-05	3.29e-05	4.64e-05	4.53e-05	6.96e-05	7.09e-05	6.91e-05	3.4e-05	1.05e-05	6.95e-05	2.68e-05	3.48e-05	2.1e-05	3.57e-05	4.12e-05	2.87e-05	5.2e-05	3.14e-05	3.86e-05	2.59e-05	3.46e-05	3.81e-05	3.25e-05	2.85e-05	3.87e-05	2.05e-05	4.78e-05	4.52e-05	6.9e-05	2.4e-05	9.33e-06	2.84e-05	4.45e-05	2.73e-05	4.72e-05	5.3e-05	4.13e-05	3.63e-05	4.2e-05	2.87e-05	4.71e-06	8.38e-05
220.909		1.69e-05	1.4e-05	1.83e-05	1.5e-05	1.92e-05	9.29e-06	1.11e-05	1.93e-05	3.46e-05	2.67e-05	1.73e-05	1.55e-05	1.87e-05	1.6e-05	2.85e-05	2.26e-05	1.38e-05	2.15e-05	3.17e-05	2.95e-05	3.45e-05	2.7e-05	2.51e-05	2.42e-05	1.11e-05	2.83e-05	3.57e-05	2.54e-05	2.73e-05	1.04e-05	2.51e-05	2.31e-05	3.04e-05	3.05e-05	3.74e-05	2.38e-05	2.24e-05	2.13e-05	3.19e-05	3.02e-05	2.76e-05	3.53e-05	3.49e-05	4.06e-05	2.38e-05	3.03e-05	2.73e-05	1.81e-05
220.935		2.35e-05	2.7e-05	3.12e-05	2.22e-05	2.98e-05	1.44e-05	1.26e-05	1.66e-05	1.21e-05	2.14e-05	2.98e-05	2.42e-05	2.7e-05	1.42e-05	5.88e-06	3.12e-05	1.27e-05	2.22e-05	7.95e-06	2.2e-05	1.38e-05	1.46e-05	2.36e-05	1.65e-05	1.63e-05	1.42e-05	1.45e-05	1.4e-05	1.29e-05	1.35e-05	1.57e-05	5.3e-06	1.94e-05	2.25e-05	1.8e-05	1.07e-05	4.21e-06	1.53e-05	1.47e-05	1.66e-05	1.93e-05	2.11e-05	2.35e-05	1.82e-05	1.78e-05	1.47e-05	5.89e-07	3.46e-05
220.993		7.4e-06	4.42e-06	1.78e-06	6.02e-06	9.66e-07	2.87e-06	3.93e-07	1.92e-06	9.72e-06	2.17e-06	5.09e-06	8.09e-07	4.88e-06	1.88e-05	9.32e-06	8.37e-06	5.62e-06	6.01e-06	1.73e-06	1.63e-06	2e-05	6.96e-06	1.35e-05	3.45e-06	1.89e-05	1.16e-05	2.45e-05	2.57e-06	4.3e-06	9.22e-06	1.05e-06	1.14e-05	5.71e-06	1.87e-05	7.91e-06	9.14e-06	1.17e-06	8.78e-06	6.8e-06	1.02e-05	5.32e-06	1.57e-05	5.45e-06	5.54e-06	5.5e-06	5.86e-06	5.45e-06	4.14e-06
221		2.18e-05	2.3e-05	1.43e-05	3.1e-05	2.6e-05	2.09e-05	3.46e-05	3.83e-05	3.34e-05	2.52e-05	4.16e-05	2.53e-05	2.68e-05	1.64e-05	1.87e-05	1.67e-05	4.79e-05	4.23e-06	2.48e-05	1.08e-05	2.8e-05	4.46e-05	2.41e-05	3.45e-05	1.46e-05	1.86e-05	3.08e-05	2.49e-05	2.69e-05	1.32e-05	2.37e-05	2.5e-05	3.44e-05	2.28e-05	3.23e-05	1.8e-05	2.32e-05	1.87e-05	4.6e-05	2.02e-05	2.7e-05	3.07e-05	2.7e-05	2.45e-05	2.07e-05	1.69e-05	2.3e-05	1.97e-05
221.025		6.03e-05	7.2e-05	6.41e-05	3.91e-05	8.35e-05	4.23e-05	3.47e-05	6.72e-05	6.07e-05	5.81e-05	7.66e-05	0.000116	6.61e-05	5.67e-05	8.35e-05	6.55e-05	4.08e-05	7.64e-05	5.91e-05	4.78e-05	7.41e-05	7.79e-05	6.51e-05	6.98e-05	3.54e-05	9.36e-05	7.31e-05	3.82e-05	8.5e-05	8.42e-05	8.15e-05	3.59e-05	0.000126	6.94e-05	9.55e-05	5.84e-05	8.75e-05	8.19e-05	8.91e-05	8.58e-05	3.3e-05	0.000104	7.68e-05	9.48e-05	4.75e-05	7.05e-05	6.83e-05	7.04e-05
221.031		1.07e-05	6.93e-06	6.95e-06	2.99e-06	1.11e-05	6.46e-06	3.37e-06	8.3e-06	6.43e-06	3.73e-06	1.21e-05	8.74e-06	8.17e-06	1.38e-05	1.49e-05	9.14e-06	4.73e-06	8.27e-06	8.3e-06	4.28e-06	6.98e-06	9.22e-06	2.23e-05	4.16e-06	6.94e-06	1.18e-05	7.98e-06	4.12e-06	7.78e-06	8.66e-06	8.78e-06	1.9e-06	1.75e-05	1.28e-05	1.74e-05	9.18e-06	9.7e-06	9.29e-06	1.54e-05	1.09e-05	3.3e-06	1.13e-05	8.44e-06	1.58e-05	2.18e-06	5.71e-06	5.96e-06	8.46e-06
221.064		3.35e-06	2.16e-06	1.99e-06	3.33e-06	3.27e-06	4.18e-06	2.18e-06	7.41e-08	1.52e-06	2.3e-06	1.64e-06	8.33e-06	1.19e-06	1.2e-06	1.29e-06	4.98e-07	2.26e-06	9.46e-07	8.81e-06	7.01e-08	1.99e-06	7.97e-08	2.08e-06	1e-06	7.12e-07	1.71e-06	9.48e-07	1.5e-06	1.09e-06	1.26e-06	1.55e-06	1.89e-06	2.58e-06	2.2e-06	9.46e-07	9.16e-07	2.18e-06	8.24e-07	2.31e-06	8.25e-07	2.14e-06	1.21e-06	9.98e-07	2.55e-06	1.89e-06	1.36e-06	2.99e-06	8.33e-07
221.115		6.6e-06	3.77e-06	2.01e-06	6.32e-06	8.85e-06	4.86e-06	3.01e-06	4.52e-06	5.92e-06	4.92e-06	3.48e-06	1.53e-06	3.86e-06	3.34e-05	6.64e-05	4e-06	3.39e-06	6.09e-05	8.94e-06	5.13e-05	5.8e-07	7.22e-05	6.05e-05	7.05e-05	3.46e-05	6.83e-05	6.16e-05	4.85e-05	3.5e-06	1.46e-05	6.31e-06	5.74e-05	4.79e-06	5.47e-06	3.84e-06	6.65e-05	6.69e-05	7.28e-05	5.83e-06	3.21e-06	3.68e-06	6.22e-06	6.69e-05	4.74e-06	4.37e-06	6.01e-05	6.85e-05	4.99e-06
221.151		5.39e-06	6.72e-06	4.98e-06	3.18e-06	3.19e-06	4.75e-06	4.92e-06	1.06e-06	4.31e-06	5.03e-06	4.58e-06	3.14e-06	5.45e-06	2.03e-05	3.25e-05	3.57e-06	3.74e-06	2.64e-05	4.36e-06	3.07e-05	3.56e-06	3.14e-05	2.59e-05	3.46e-05	2.3e-05	3.29e-05	2.73e-05	2.99e-05	8.36e-06	2.43e-05	4.15e-06	2.55e-05	4.85e-06	5.69e-06	4.88e-06	2.64e-05	2.98e-05	2.98e-05	3.19e-06	7.05e-06	5.9e-06	7.01e-06	2.97e-05	1.23e-06	5.16e-06	3.01e-05	2.92e-05	2.32e-06
222.874		2.75e-06	6.22e-06	1.37e-06	1.07e-05	7.66e-06	6.08e-06	1.16e-05	8.16e-06	4.71e-06	6.9e-06	5.58e-06	5.11e-06	4.77e-06	4.06e-06	3.8e-06	5.06e-06	7.08e-06	4.31e-06	9.04e-06	5.09e-06	7.5e-06	2.16e-06	4.31e-06	4.16e-06	5.3e-06	5.58e-06	7.8e-06	3.42e-06	5.37e-06	3.78e-06	1.98e-06	5.81e-06	9.11e-06	4.25e-06	1.23e-05	5.69e-06	1.99e-06	4.13e-06	2.92e-06	2.71e-06	5.6e-06	2.91e-06	7.97e-06	3.32e-06	6.34e-06	6.49e-06	1.42e-06	7.26e-06
222.879		3.01e-05	2.49e-05	2.36e-05	3.12e-05	2.54e-05	2.21e-05	1.55e-05	2.73e-05	2.75e-05	3.74e-05	2.82e-05	1.9e-05	2.02e-05	1.48e-05	2.13e-05	2.6e-05	2.26e-05	2.53e-05	4.61e-05	1.34e-05	4.29e-05	2.34e-05	3.54e-05	1.8e-05	2.42e-05	1.82e-05	1.71e-05	3.6e-05	2.51e-05	2.65e-05	1.61e-05	2.74e-05	1.99e-05	3.6e-05	2.91e-05	2.34e-05	1.86e-05	1.84e-05	1.66e-05	3.12e-05	3.55e-05	1.64e-05	2.84e-05	2.86e-05	1.13e-05	2.12e-05	2.89e-05	6.96e-05
222.888		4.69e-05	5.67e-05	5.67e-05	5.26e-05	4.44e-05	3.73e-05	1.98e-05	3.59e-05	3.39e-05	4.33e-05	3.65e-05	4.36e-05	6.44e-05	2.38e-05	8.93e-06	5.45e-05	1.79e-05	3.15e-05	2.1e-05	2.7e-05	2.83e-05	1.45e-05	3.64e-05	3.18e-05	2.31e-05	1.53e-05	1.77e-05	2.91e-05	2.27e-05	1.34e-05	3.05e-05	1.11e-05	3.68e-05	3.71e-05	4.5e-05	2.42e-05	9.23e-06	1.72e-05	3.03e-05	2.24e-05	3.35e-05	3.19e-05	2.59e-05	2.31e-05	2.81e-05	2.42e-05	7.16e-06	7.37e-05
222.907		6.99e-06	9.66e-06	1.07e-05	1.1e-05	1.15e-05	5.68e-06	1.99e-06	1.03e-05	1.46e-05	1.78e-05	8.59e-06	9.74e-06	7.55e-06	8.33e-06	1.65e-05	1.25e-05	1.11e-05	1.23e-05	1.83e-05	1.86e-05	2.14e-05	1.46e-05	1.71e-05	1.3e-05	5.56e-06	1.43e-05	1.62e-05	2.06e-05	1.29e-05	5.92e-06	1.48e-05	1.14e-05	1.8e-05	1.43e-05	2.1e-05	1.26e-05	1.99e-05	1.5e-05	2.05e-05	1.88e-05	1.93e-05	1.56e-05	2.01e-05	1.59e-05	1.44e-05	1.69e-05	1.34e-05	5.88e-06
222.951		1.63e-06	1.54e-06	1.8e-06	1.78e-06	5.34e-07	7.95e-07	6.5e-07	2.72e-06	1.88e-06	1.55e-06	1.89e-06	1.89e-06	1.91e-06	1.88e-05	2.07e-06	1.03e-05	3.12e-06	1.15e-05	3.45e-06	3.15e-06	3.58e-06	1.99e-06	2.71e-05	9.97e-07	2.9e-05	6.62e-06	2.84e-06	5.5e-07	2.85e-06	1.99e-05	2.48e-06	7.98e-06	2.04e-06	1.06e-05	2.6e-06	4.85e-06	2.16e-06	5.46e-06	8.29e-07	3.95e-06	6.16e-07	3.09e-06	2.54e-06	3.22e-06	4.25e-06	3.33e-06	2.24e-06	1.66e-06
222.972		7.9e-05	8.46e-05	8.43e-05	6.31e-05	9.01e-05	2.65e-05	4.52e-05	7.27e-05	4.55e-05	5.15e-05	8.52e-05	0.000112	8.53e-05	7.36e-05	0.000172	9.99e-05	5.48e-05	0.000142	5e-05	7.23e-05	0.000115	0.000102	9.78e-05	5.48e-05	6.08e-05	0.000133	6.76e-05	6.68e-05	8.4e-05	9.44e-05	6.78e-05	2.39e-05	0.000105	6.41e-05	0.000123	6.09e-05	0.000169	0.000116	0.000151	0.000129	6.26e-05	0.000165	0.000101	0.000153	6.92e-05	8e-05	6.43e-05	9.52e-05
223.094		0.000413	0.000477	0.000471	0.000523	0.000448	0.000361	0.000324	0.000422	0.000494	0.000391	0.000485	0.000423	0.000414	0.000415	0.000586	0.000413	0.000308	0.000496	0.00041	0.000468	0.000447	0.000512	0.000609	0.000673	0.000397	0.000557	0.000545	0.000531	0.000448	0.000401	0.000386	0.000473	0.000451	0.000431	0.00045	0.000569	0.000505	0.000562	0.000431	0.000406	0.000416	0.000476	0.000562	0.000422	0.000392	0.000506	0.000645	0.000425
223.131		7.03e-06	9.71e-06	3.94e-06	8.83e-06	8.44e-06	6.44e-06	2.96e-06	5.34e-06	4.81e-06	9.82e-06	6.6e-06	8.12e-06	3.88e-06	5.63e-05	8.12e-05	5.39e-06	9.21e-06	6.81e-05	8.04e-06	6.27e-05	8.28e-06	7.55e-05	7.34e-05	8.52e-05	5.41e-05	7.66e-05	7.34e-05	7.27e-05	1.01e-05	5.17e-05	7.28e-06	5.7e-05	9.53e-06	1.02e-05	6.75e-06	6.88e-05	7.23e-05	7.21e-05	9.17e-06	8.73e-06	1.01e-05	9.79e-06	8.05e-05	1.33e-05	1.09e-05	6.86e-05	8.36e-05	7.91e-06
224.029		1.74e-05	1.16e-05	2.28e-05	5.45e-05	7.35e-06	2.52e-05	4.02e-05	2.02e-05	1.57e-06	3.58e-05	1.86e-05	2.3e-05	2.9e-05	5.73e-06	1.33e-05	7.47e-06	9.05e-06	6.18e-06	7.57e-05	1.2e-06	9.5e-06	3.25e-05	1.79e-05	3.37e-07	2.89e-05	1.86e-05	2.54e-05	6.44e-06	1.35e-05	7.56e-06	1.87e-05	3.28e-05	9.3e-06	2e-05	1.68e-05	2.34e-05	2.07e-06	7.62e-06	3.7e-05	3.12e-05	2.62e-05	1.51e-05	1.31e-05	1.07e-05	3.12e-06	1.07e-05	5.12e-05	3.48e-05
224.098		3.07e-05	3.51e-05	3.3e-05	4.07e-05	3.32e-05	2.85e-05	2.46e-05	3.05e-05	4.09e-05	3.41e-05	4.88e-05	3.74e-05	2.78e-05	3.3e-05	4.26e-05	2.96e-05	2.24e-05	4.4e-05	3.29e-05	3.56e-05	3.36e-05	3.54e-05	4.37e-05	4.93e-05	2.98e-05	4.05e-05	4.59e-05	4.5e-05	3.57e-05	2.86e-05	3.13e-05	3.92e-05	3.49e-05	3.34e-05	3.36e-05	4.01e-05	4.53e-05	5.31e-05	4e-05	3.33e-05	3.51e-05	4.32e-05	5.25e-05	3.83e-05	3e-05	4e-05	5.15e-05	2.88e-05
224.871		4.38e-06	8.17e-06	4.58e-06	9.91e-06	7.99e-06	8.27e-06	7.77e-06	7.48e-06	7.27e-06	7.38e-06	7.57e-06	6.78e-06	6.43e-06	1.64e-06	1.08e-06	4.35e-06	5.86e-06	4.45e-06	7.91e-06	3.84e-06	8.29e-06	1.97e-06	8.07e-06	5.08e-06	3.14e-06	2.99e-06	4.1e-06	4.78e-06	2.24e-06	2.84e-06	4.63e-06	5.7e-06	6.37e-06	5.96e-06	5.98e-06	1.33e-06	7.18e-07	3.53e-06	2.57e-06	4.03e-06	7.24e-06	1.16e-06	7.2e-06	5.67e-06	2.84e-06	2.37e-06	6.88e-06	6.64e-06
224.876		5.93e-06	5.8e-06	3.83e-06	5.82e-06	7.78e-06	4.35e-06	2.73e-06	4.79e-06	7.9e-06	8.23e-06	7.65e-06	6.12e-06	3.96e-06	1.9e-06	4.87e-06	5.99e-06	4.34e-06	5.74e-06	1.21e-05	2.05e-06	1.05e-05	5.81e-06	3.47e-06	4.01e-06	1.87e-06	3.35e-06	4.03e-06	7.26e-06	3.69e-06	6.3e-06	2.29e-06	7.78e-06	4.19e-06	1.05e-05	7.63e-06	4.53e-06	1.73e-06	5.29e-06	3.55e-06	9.68e-06	6.65e-06	1.6e-06	3.89e-06	5.01e-06	9.3e-07	7.03e-06	8.31e-06	1.79e-05
224.886		2.11e-05	2.81e-05	2.66e-05	2.56e-05	2.89e-05	2.06e-05	1.04e-05	1.81e-05	1.98e-05	2.35e-05	2.39e-05	1.91e-05	2.84e-05	1.56e-05	6.04e-06	2.62e-05	1.13e-05	2.16e-05	1.7e-05	1.11e-05	1.87e-05	4.59e-06	2.25e-05	1.55e-05	1.37e-05	9.42e-06	1.34e-05	1.32e-05	1.38e-05	8.34e-06	1.47e-05	6.8e-06	2.01e-05	2.02e-05	1.99e-05	1.02e-05	7.5e-06	9.48e-06	1.43e-05	6.69e-06	1.89e-05	1.63e-05	1.42e-05	1.36e-05	2.33e-05	1.29e-05	1.17e-05	4.8e-05
224.969		3.6e-05	2.66e-05	3.24e-05	2.08e-05	3.04e-05	1.11e-05	1.83e-05	2.86e-05	2.32e-05	1.17e-05	4.35e-05	3.4e-05	2.36e-05	2.49e-05	5.85e-05	2.78e-05	2.65e-05	3.94e-05	1.55e-05	2.48e-05	4.09e-05	4.49e-05	2.77e-05	2.72e-05	1.88e-05	4.74e-05	3.01e-05	2.56e-05	3.09e-05	2.87e-05	2.71e-05	1.3e-05	3.83e-05	1.96e-05	4.12e-05	2.51e-05	5.88e-05	3.54e-05	4.07e-05	3.92e-05	2.08e-05	4.7e-05	4.34e-05	4.45e-05	1.88e-05	2.32e-05	2.83e-05	3.2e-05
225.034		0.000363	0.000347	0.000404	0.000287	0.000477	0.000133	0.000271	0.000365	0.000209	0.000232	0.000487	0.000558	0.000344	0.000448	0.00114179	0.000496	0.000281	0.0007	0.000239	0.000377509	0.000593	0.000525	0.00049	0.000344	0.000324	0.00083	0.000384	0.000394	0.000463	0.000565	0.000422	0.000143	0.000511	0.000315	0.000603	0.000464	0.00101462	0.000779	0.000825	0.000807	0.000347	0.000802	0.000576	0.000757	0.000338	0.000427	0.000417	0.000408
225.065		1.08e-05	1.05e-05	7.98e-06	7.73e-06	8.66e-06	1.15e-05	1.12e-05	1.4e-05	1.24e-05	1.49e-05	1.62e-05	1.63e-05	7.93e-06	4.81e-06	6.55e-06	6.38e-06	1.92e-05	2.87e-06	8.36e-06	5.6e-06	1.17e-05	1.32e-05	8.36e-06	1.86e-05	7.66e-07	1.13e-05	1.31e-05	9.01e-06	1.13e-05	1.31e-05	1.44e-05	1.07e-05	1.51e-05	1.18e-05	9.48e-06	9.09e-06	1.03e-05	1.11e-05	1.35e-05	9.59e-06	1.18e-05	1.38e-05	1.21e-05	7.85e-06	7.93e-06	9.53e-06	3.09e-05	5.96e-06
225.073		6.37e-06	5.18e-06	7.7e-06	7.77e-06	4.27e-06	7.83e-06	4.97e-06	6.28e-06	4.8e-06	7.57e-06	7.37e-06	4.55e-06	9.41e-06	4.55e-05	6e-05	9.06e-06	7.51e-06	5.02e-05	4.5e-06	5.2e-05	7.62e-06	6.17e-05	6.28e-05	6.28e-05	4.65e-05	6.02e-05	5.86e-05	5.61e-05	5.58e-06	4.91e-05	5.41e-06	5.15e-05	3.96e-06	5.6e-06	7.23e-06	5.96e-05	5.62e-05	7.04e-05	6.36e-06	5.38e-06	8.42e-06	6.44e-06	6.36e-05	8.47e-06	5.14e-06	4.99e-05	6.73e-05	6.25e-06
225.109		1.39e-05	1.87e-05	1.84e-05	2.09e-05	1.33e-05	1.22e-05	1.82e-05	1.93e-05	1.52e-05	1.94e-05	1.62e-05	1.92e-05	1.37e-05	0.000175	0.000236	1.92e-05	1.43e-05	0.00022	3.46e-05	0.000236	2.16e-05	0.000269	0.000243	0.000242	0.000165	0.000254	0.000249	0.000223	2.46e-05	0.000169	1.78e-05	0.000207	2.61e-05	2.12e-05	2.05e-05	0.00023	0.000246	0.000246	1.95e-05	1.92e-05	1.87e-05	2.21e-05	0.000281	2.62e-05	2.2e-05	0.000224	0.000262	1.89e-05
225.146		5.05e-07	1.5e-07	1.4e-06	1.02e-06	2.52e-06	2.35e-06	7.1e-07	1.78e-06	4.55e-07	5.79e-06	2.55e-06	2.42e-06	1.49e-06	1.78e-05	2.74e-05	2.91e-06	1.49e-06	2.8e-05	2.86e-06	3.19e-05	1.31e-06	3.56e-05	3.03e-05	3.83e-05	1.97e-05	3.23e-05	3.66e-05	2.42e-05	4.16e-06	1.91e-05	3.2e-06	2.83e-05	1.99e-06	2.47e-06	5.4e-06	3.13e-05	3.5e-05	3.62e-05	2.29e-06	2.74e-06	3.93e-06	4.74e-06	3.82e-05	5.02e-06	2e-06	2.73e-05	3.81e-05	1.83e-06
226.038		1.57e-05	1.61e-05	2.12e-05	1.65e-05	2.67e-05	8.33e-06	1.27e-05	1.5e-05	1.24e-05	1.06e-05	2.31e-05	2.68e-05	1.65e-05	2.2e-05	5.25e-05	2.35e-05	1.15e-05	2.43e-05	1.81e-05	2.14e-05	3.69e-05	2.56e-05	2.88e-05	1.72e-05	1.81e-05	4.12e-05	1.59e-05	1.19e-05	2.17e-05	2.65e-05	1.95e-05	8.46e-06	2.35e-05	2.09e-05	2.27e-05	2.29e-05	4.78e-05	3.52e-05	5.03e-05	3.47e-05	1.7e-05	4.72e-05	2.69e-05	5.25e-05	1.8e-05	2.35e-05	1.65e-05	2.56e-05
226.045		1.07e-05	4.83e-06	6.4e-06	2.51e-05	4.41e-06	6.87e-06	1.16e-05	6.6e-06	6.69e-06	5.08e-06	6.93e-06	9.21e-06	6.81e-06	7.87e-06	4.38e-06	6.37e-06	8.24e-06	1.33e-05	9.46e-06	1.06e-05	2.71e-06	7.1e-06	1.56e-05	9.12e-06	1.17e-05	8.41e-06	7.11e-06	7.51e-06	7.66e-06	5.39e-06	5.9e-06	6.75e-06	9.46e-06	8.8e-06	8.43e-06	8.13e-06	5.96e-06	1.29e-05	6.25e-06	6.19e-06	1.5e-05	9.05e-06	7.49e-06	5.71e-06	6.99e-06	4.73e-06	8.85e-06	6.25e-06
226.105		1.2e-05	8.38e-06	1.09e-05	1.72e-05	1.61e-05	6.03e-06	6.27e-06	1.48e-05	1.71e-05	3.64e-06	1.98e-05	8.63e-06	8.86e-06	1.53e-05	1.25e-05	4.83e-06	5.37e-06	6.9e-06	1.29e-05	8.97e-06	1.99e-05	7.36e-06	1.31e-05	1.18e-05	1.15e-05	1.6e-05	9.73e-06	1.58e-05	6.56e-06	7.66e-06	9.1e-06	2.17e-05	9.91e-06	1.63e-05	1.24e-05	1.1e-05	1.13e-05	5.24e-06	1.93e-05	5.87e-06	7.33e-06	1.47e-05	1.08e-05	2.69e-05	6.48e-06	6.23e-06	1.27e-05	8.54e-06
226.105		4.04e-06	2.97e-06	2.78e-06	7.18e-06	1.96e-06	2.69e-06	3.73e-06	2.87e-06	2.91e-06	3.83e-06	3.01e-06	2.03e-06	2.96e-06	9.17e-06	2.26e-05	2.92e-06	8.71e-07	1.99e-05	3.1e-06	2.22e-05	3.71e-06	2.62e-05	1.07e-05	2.52e-05	2.02e-05	2.66e-05	2.47e-05	1.26e-05	6.84e-06	2.52e-05	3.95e-06	2.01e-05	3.8e-06	2.23e-06	2.25e-06	2.38e-05	2.06e-05	3.1e-05	3.48e-06	5.48e-06	4.69e-06	3.6e-06	2.38e-05	1.95e-06	6.08e-06	2.48e-05	2.19e-05	1.98e-06
226.904		7.13e-06	3.63e-06	1.07e-05	3.76e-06	3.25e-06	4.97e-06	2.34e-06	1.09e-06	4.48e-06	4.39e-06	3.5e-06	3.02e-06	1.64e-06	2.49e-06	2.08e-06	9.74e-06	2.37e-06	3.93e-06	2.32e-06	5.17e-06	1.35e-06	2.66e-06	4.05e-06	4.79e-06	2.91e-06	2.54e-06	2.08e-06	3.4e-06	2.44e-06	2.53e-06	2.76e-06	2.13e-06	3.13e-06	1.91e-06	4.18e-06	5e-07	5.87e-07	2.41e-06	2.42e-06	4.5e-07	3.54e-06	3.69e-06	3.45e-06	3.06e-06	3.1e-06	2.85e-06	4.32e-06	1.15e-05
226.951		5.7e-06	8.44e-06	1.46e-05	6.23e-06	7.16e-06	4.88e-06	4.01e-06	5.54e-06	5.38e-06	5.7e-06	4.82e-06	1.02e-05	2.87e-06	4.25e-06	2.14e-06	1.31e-05	4.77e-06	6.96e-06	2.48e-06	6.5e-06	3.34e-06	3.09e-06	8.09e-06	2.4e-06	5.81e-06	4.81e-07	2.11e-06	3.67e-06	4.6e-06	4.32e-06	4.73e-06	7.86e-08	5.35e-06	4.8e-06	9.25e-06	2.81e-06	1.26e-06	3.78e-06	5.01e-06	1.77e-06	3.65e-06	4.44e-06	4.82e-06	5.23e-06	3.32e-06	2.8e-06	6.04e-07	1.29e-05
226.968		6.61e-06	3.49e-06	3.57e-07	6.17e-06	2.44e-06	6.2e-06	4.55e-06	6.92e-06	4.34e-06	2.25e-06	7.18e-06	4.98e-06	4.65e-06	2.96e-06	2.37e-06	1.5e-06	7.15e-06	3.33e-06	4.71e-06	8.04e-07	6.3e-06	6.34e-06	3.72e-06	5.19e-06	4.36e-06	2.27e-06	7.97e-06	6.14e-06	3.67e-06	2.32e-06	5.05e-06	6.01e-06	5.76e-06	2.97e-06	3.03e-06	4.69e-06	4.64e-06	7.7e-06	1.17e-05	6.67e-06	6.86e-06	7.6e-06	4.69e-06	6.19e-06	3.45e-06	4.01e-06	5.1e-06	4.69e-06
227.029		3.23e-06	7.32e-07	5.87e-07	7.27e-06	8.38e-07	1.4e-06	7.21e-07	6.05e-07	4.6e-06	1.83e-06	2.21e-06	8.84e-06	6.25e-07	6.3e-07	4.65e-06	8.51e-07	2.94e-06	6.51e-06	4.86e-06	1.88e-06	7.05e-06	6.51e-07	9.32e-06	2.32e-07	6.65e-06	8.56e-07	2.09e-06	1.31e-06	1.96e-06	1.21e-05	9.47e-07	2.01e-05	2.42e-06	5.59e-06	1.33e-06	1.49e-06	1.11e-06	3.53e-06	1.8e-06	3.01e-06	4.22e-06	3.74e-06	2.19e-06	5.43e-06	8.92e-07	3.17e-06	1.21e-06	1.17e-06
227.079		2.26e-05	2.14e-05	2.62e-05	5.03e-05	2.48e-05	2.02e-05	1.62e-05	1.81e-05	1.93e-05	2.4e-05	2.3e-05	2.22e-05	2.37e-05	1.38e-05	2.16e-05	1.7e-05	1.05e-05	1.86e-05	1.8e-05	1.46e-05	1.73e-05	1.69e-05	1.1e-05	3.13e-05	3.68e-06	1.77e-05	2e-05	1.81e-05	1.48e-05	1.32e-05	1.78e-05	1.27e-05	2.07e-05	2.07e-05	2.27e-05	1.98e-05	1.71e-05	1.87e-05	2.22e-05	1.74e-05	1.93e-05	2.15e-05	1.89e-05	3.08e-05	1.67e-05	1.49e-05	2.03e-05	1.9e-05
227.089		1.99e-06	2.39e-06	8.84e-07	1.96e-06	1.04e-06	1.42e-06	7.72e-07	2.15e-06	2.33e-06	1.74e-06	6.01e-08	9.64e-07	2.62e-06	3.64e-05	4.49e-05	2.74e-06	2.33e-06	4.69e-05	1.12e-06	4.04e-05	3.66e-06	5.58e-05	4.4e-05	5.61e-05	4.17e-05	5e-05	5.41e-05	4.98e-05	6.77e-07	3.38e-05	5.39e-07	3.79e-05	8.17e-07	2.24e-06	2.53e-06	4.46e-05	5.19e-05	5.11e-05	3.9e-07	3.86e-07	6.99e-07	2.69e-06	5.16e-05	1.03e-06	4.1e-06	4.81e-05	5.92e-05	2.19e-06
227.126		6.07e-06	7.44e-06	4.33e-06	7.81e-06	6.91e-06	7.62e-06	7.15e-06	4.1e-06	5.95e-06	4.8e-06	1.34e-06	6.87e-06	4.79e-06	6.09e-05	8.15e-05	2.85e-06	1.88e-06	6.89e-05	1.25e-05	6.34e-05	6.59e-06	6.28e-05	7.58e-05	8.04e-05	4.88e-05	9.03e-05	5.98e-05	7.1e-05	5.78e-06	5.87e-05	1.63e-06	6.77e-05	6.55e-06	6.09e-06	4.24e-06	6.79e-05	6.17e-05	8.67e-05	3.44e-06	3.14e-06	3.5e-06	3.64e-06	5.14e-05	2.61e-06	7.07e-06	7.25e-05	9.36e-05	6.42e-06
227.944		2.08e-05	2.38e-05	1.38e-05	2.34e-05	1.31e-05	2.58e-05	2.65e-05	3.8e-05	3.41e-05	1.96e-05	2.95e-05	2.64e-05	3.87e-05	5.74e-06	6.18e-07	1.1e-05	2.63e-05	1.28e-05	1.27e-05	9.54e-06	1.17e-05	1.25e-05	1.35e-05	2.2e-05	1.2e-05	7.64e-06	1.84e-05	1.66e-05	2.18e-05	8.52e-06	2.02e-05	6.61e-06	1.69e-05	2.14e-05	2.14e-05	1.22e-05	9.77e-06	5.97e-06	1.75e-05	1.1e-05	2.08e-05	1.56e-05	1.57e-05	1.58e-05	2.2e-05	3.33e-06	2.48e-06	2.14e-05
228.105		6.83e-06	9.78e-06	5.72e-06	6.91e-06	1.35e-06	1.86e-06	6.65e-06	6.28e-06	6.94e-06	4.19e-06	7.84e-06	9.96e-06	4.77e-06	4.33e-06	1.48e-05	4.9e-06	9.89e-06	6.55e-06	5.05e-06	4.8e-06	9.84e-06	1.32e-05	1.02e-06	5.12e-06	4.46e-06	7.67e-06	7.37e-06	8.22e-06	1.45e-05	1.03e-05	9.5e-06	2.32e-06	1.48e-05	4.39e-06	9.85e-06	9.23e-06	1.19e-05	9.99e-06	8.39e-06	2.03e-05	3.9e-06	1.83e-05	1.36e-05	1.57e-05	5.67e-06	6.72e-06	3.41e-06	7.57e-06
228.974		4.57e-06	1.92e-06	1.64e-06	4.71e-06	3.85e-07	2.28e-06	1.71e-06	6.98e-06	5.24e-06	1.32e-06	3.96e-06	1.38e-06	1.6e-06	9.4e-07	8.23e-07	1.68e-06	3.38e-06	3.21e-06	6.83e-07	1.93e-06	2.55e-06	4.11e-06	2.32e-06	1.67e-06	3.91e-06	5.08e-07	7.23e-06	3.02e-06	1.72e-06	1.94e-06	2.31e-06	2.89e-06	1.95e-06	2.24e-06	5.91e-06	1.59e-06	2.48e-06	3.25e-06	7.1e-06	1.04e-06	3.33e-06	4.49e-06	3.14e-06	2.12e-06	1.58e-06	4.97e-06	9.54e-07	2.13e-06
229.141		8.44e-06	1.27e-05	5.16e-06	6.94e-06	4.52e-06	3.02e-06	1.59e-05	1.11e-05	8.65e-06	4.48e-06	3.58e-06	5.65e-06	1.15e-05	1.35e-05	2.03e-05	5.24e-06	7.76e-06	2.14e-05	7.54e-06	1.79e-05	8.68e-06	1.34e-05	1.67e-05	2.25e-05	1.75e-05	1.81e-05	1.68e-05	1.33e-05	1.79e-06	1.48e-05	9.52e-06	1.51e-05	4.68e-06	8.05e-06	7.68e-06	2.07e-05	2.09e-05	1.55e-05	3.53e-06	4.9e-06	9.98e-06	3.83e-06	1.05e-05	6.06e-06	6.93e-06	1.88e-05	2.04e-05	2.83e-06
229.942		5.13e-06	5.39e-06	1.52e-06	6.46e-06	1.81e-06	5.73e-06	5.28e-06	9.03e-06	7.3e-06	4.8e-06	3.38e-06	5.94e-06	6.96e-06	1.34e-06	2.03e-06	1.49e-06	8.54e-06	2.08e-06	2.12e-06	1.54e-07	1.52e-06	2.32e-06	2.67e-06	1.59e-06	9.92e-07	4.62e-07	6.49e-07	1.89e-06	3.3e-06	1.88e-06	4.81e-06	2.3e-06	3.73e-06	4.07e-06	3.17e-06	4.42e-07	1.49e-06	4.69e-07	1.72e-06	3.14e-06	1.63e-06	1.42e-06	3.2e-06	4.5e-07	6.27e-06	1.52e-06	2.23e-06	1.87e-06
230.84		2.24e-06	2.45e-06	1.53e-06	5.6e-06	1.64e-06	1.52e-06	1.77e-06	2.45e-06	2.49e-06	2.65e-06	4.12e-06	2.89e-06	2.19e-06	9.91e-07	1.28e-06	5.13e-06	2.08e-06	1.33e-06	1.25e-06	1.3e-06	2.05e-06	2.75e-06	1.62e-06	4.97e-08	1.16e-06	1.18e-06	1.67e-06	3.73e-06	3.3e-07	1.01e-06	2.43e-06	1.13e-06	1.25e-06	1.23e-06	2.13e-06	4.55e-08	1.09e-06	1.17e-06	4.13e-08	1.06e-06	3.41e-07	4.46e-07	1.4e-06	1.14e-06	1.11e-06	1.52e-06	1.91e-06	2.25e-06
230.917		7.51e-06	4.55e-06	6.49e-06	1.03e-06	1.52e-06	2.74e-06	1.48e-06	2.86e-06	6.82e-06	2.88e-06	7.99e-06	7.03e-06	4.97e-06	1.57e-06	3.13e-06	8.79e-07	1.5e-06	5.16e-06	3.26e-06	1.54e-06	1.36e-06	4e-06	4.46e-06	5.08e-06	1.84e-06	2.65e-06	5.55e-06	4.64e-06	1.14e-06	2.35e-06	7.91e-06	4.17e-06	3.89e-06	3.53e-06	2.19e-06	3.71e-06	1.02e-06	4.67e-06	6.95e-06	2.47e-06	3.89e-06	7e-06	3.77e-06	5.05e-06	2.89e-06	7.02e-06	3e-06	5.03e-06
231.021		1.88e-06	1.2e-06	1.28e-06	3.39e-06	2.36e-06	2.48e-06	1.96e-06	2.7e-06	3.56e-07	2.75e-06	1.92e-06	2e-06	1.73e-06	9.23e-06	7.25e-06	1.28e-05	8.87e-06	1.08e-05	1.12e-07	4.61e-06	4.82e-06	1.25e-06	4.87e-06	1.25e-06	7.33e-06	9.13e-06	2.51e-06	3.12e-06	5.55e-06	6.81e-06	2.31e-06	6.51e-06	5.02e-06	1.24e-05	7.12e-06	8.32e-06	3.63e-06	4.28e-06	2.4e-06	2.44e-06	4.39e-06	1.79e-06	1.01e-06	9e-06	2.72e-06	7.02e-06	8.12e-07	1.07e-06
231.084		6.36e-05	1.98e-05	1.55e-05	1.13e-05	1.87e-05	4.15e-05	1.32e-05	4.86e-06	0.00016	8.69e-06	1.06e-05	1.3e-05	2.66e-05	7.76e-05	4.67e-06	5.19e-06	5.1e-07	4.72e-06	2.12e-05	1.89e-06	1.49e-06	8.95e-06	4.92e-06	1.06e-05	1.64e-06	1.03e-06	2.73e-06	2.12e-06	2.98e-06	1.49e-05	9.52e-06	3.44e-06	4.75e-06	2.19e-06	2.98e-05	8.33e-06	3.06e-06	1.04e-06	1.05e-05	7.55e-06	2.99e-05	1.36e-06	1.68e-06	1.12e-05	2.64e-06	1.08e-06	5.26e-06	6.61e-06
231.135		1.53e-05	2.28e-05	1.62e-05	1.79e-05	1.91e-05	1.49e-05	8.8e-06	1.43e-05	2.09e-05	1.4e-05	2.33e-05	1.91e-05	9.27e-06	1.44e-05	1.77e-05	1.14e-05	1.43e-05	1.6e-05	1.09e-05	1.63e-05	1.85e-05	1.74e-05	2.08e-05	2.04e-05	1.64e-05	1.96e-05	1.91e-05	1.93e-05	1.19e-05	1.46e-05	1.58e-05	1.84e-05	1.96e-05	1.48e-05	1.61e-05	2.04e-05	1.38e-05	1.8e-05	1.17e-05	6.08e-06	1.53e-05	1.86e-05	1.95e-05	1.35e-05	1.27e-05	1.53e-05	1.96e-05	1.39e-05
231.972		1.27e-05	1.05e-05	6.38e-06	1.25e-05	4.51e-06	9.16e-06	1.12e-05	7.6e-06	1.67e-05	8.82e-06	7.53e-06	1.15e-05	1.24e-05	6.68e-06	3.77e-06	5.47e-06	8.06e-06	1.78e-06	9.83e-06	3.06e-06	5.26e-06	7.14e-06	6.26e-06	6.95e-06	4.59e-06	3.06e-06	3.04e-06	1.08e-05	9.74e-06	2.71e-06	6.1e-06	5.95e-06	1.04e-05	8.91e-06	6.25e-06	3.66e-06	4.46e-06	8.78e-06	6.13e-06	4.27e-06	7.09e-06	4.45e-06	7.28e-06	3.32e-06	7.78e-06	2.69e-06	1.35e-06	2.66e-06
232.838		1.83e-06	7.09e-06	3.23e-06	3.56e-06	1.17e-06	8.58e-07	2.66e-06	6.42e-09	7.99e-07	2.73e-06	4.35e-06	4.16e-06	2.52e-06	8.42e-07	6.82e-07	2.29e-06	8.02e-07	1.64e-06	1.86e-06	2.44e-06	2.7e-06	6.9e-09	1.37e-06	1.57e-06	9.85e-07	8.11e-07	1.64e-06	1.47e-06	3.73e-09	8.55e-07	1.89e-06	1.23e-06	1.06e-06	4.43e-06	2.19e-06	1.28e-06	6.24e-07	7.91e-07	9.53e-07	8.97e-07	1.21e-06	9.83e-07	1.25e-06	1.03e-06	1.23e-06	1.45e-06	1.1e-06	4.54e-06
232.907		6.18e-06	8.96e-06	1.35e-05	6.52e-06	6.07e-06	4.58e-06	3.29e-06	4.16e-06	1.45e-06	7.07e-06	7.88e-06	1.06e-05	6.9e-06	3.49e-06	1.07e-06	8.06e-06	3.33e-06	3.73e-07	1.33e-06	7.74e-07	2.66e-06	7.7e-07	6.74e-06	5.53e-07	4.08e-06	1.8e-06	1.72e-06	2.13e-06	2.19e-06	3.54e-06	3.88e-06	1.07e-06	4.39e-06	5.27e-06	1.1e-05	2.86e-06	1.39e-06	1.1e-06	5.41e-06	2.16e-06	3.11e-06	3.18e-06	3.82e-06	2.62e-06	4.03e-06	1.63e-06	3.68e-06	1.26e-05
232.954		0.00022	0.000156	0.000161	0.000151	0.000146	0.000191	8.74e-05	0.000203	0.000269	0.000183	0.000247	0.000203	0.00014	0.000121	0.000108	0.000127	9.71e-05	0.000104	0.000144	0.00011	0.000183	0.000172	0.000148	0.000244	0.000108	0.00013	0.000222	0.00021	0.000154	8.37e-05	0.000206	0.000158	0.000147	0.000178	0.000196	0.000138	0.000121	0.000164	0.000229	0.000125	0.000236	0.000196	0.000204	0.000177	0.000166	0.000156	2.27e-05	0.000148
232.985		0.000193	7.82e-05	9.92e-05	0.000155	6.72e-05	0.000132	0.000111	0.00014	2.97e-05	0.000161	9.12e-05	0.000163	7.52e-05	2.04e-05	0.000105	5.82e-05	4.23e-05	0.000398	0.000796	8.87e-05	9.39e-05	5.49e-05	0.000528	0.000178	0.000625	3.47e-05	0.000149	0.000108	6.82e-05	2.92e-05	9.44e-05	0.000121	3.42e-05	6.8e-05	0.000166	0.000148	0.000198	5.42e-05	0.000149	5.74e-05	5.7e-05	0.000106	0.000109	0.000121	7.83e-05	0.000142	0.000197	0.000198
233		9.81e-05	8.23e-05	7.35e-05	6.92e-05	6.48e-05	8.78e-05	4.91e-05	0.000108	0.000126	9.75e-05	0.000155	9.84e-05	7.71e-05	5.77e-05	7.52e-05	5.44e-05	5.29e-05	4.05e-05	8.29e-05	4.36e-05	0.000101	0.000105	7.43e-05	0.000116	5.92e-05	7.05e-05	0.000118	9.68e-05	7.98e-05	4.79e-05	8.89e-05	9.78e-05	7.02e-05	8.02e-05	9.18e-05	7.65e-05	6.7e-05	8.43e-05	0.00014	6.36e-05	9.11e-05	0.00012	0.000101	7.04e-05	6.57e-05	7.27e-05	4.83e-05	6.42e-05
233.063		9.43e-07	1.82e-06	2.44e-06	1.04e-06	1.97e-06	1.5e-06	7.69e-06	5.43e-06	3.21e-06	3.76e-06	7.42e-07	9.14e-07	5.51e-06	2.06e-06	4.83e-06	2.09e-06	3.66e-06	5.25e-06	3.06e-06	2.89e-06	4.74e-06	4.35e-06	3.2e-06	3.02e-06	1.5e-06	1.65e-05	2.9e-06	2.24e-06	2.86e-06	7.01e-06	2e-06	4.72e-06	2.75e-06	2.18e-06	5.36e-06	1.72e-06	5.75e-06	2.46e-06	5.98e-07	5.93e-07	2.97e-06	1.45e-06	8.01e-07	3.47e-06	1.74e-06	4.43e-06	3.01e-06	6.69e-07
233.115		3.6e-06	6.02e-07	3.35e-06	2.95e-06	5.83e-06	2.43e-06	5.66e-06	5.44e-06	3.19e-06	3.65e-06	2.87e-06	1.65e-06	3.63e-06	3.55e-05	6.35e-05	1.46e-06	1.26e-06	6.61e-05	7.48e-06	6.07e-05	4.72e-06	7.85e-05	6.83e-05	6.57e-05	4.15e-05	7.19e-05	7.45e-05	6.31e-05	1.04e-05	2.86e-05	4.48e-06	5.78e-05	3.64e-06	3.1e-06	9.38e-07	6.37e-05	6.58e-05	8.13e-05	3.89e-06	1.6e-06	3.74e-06	3.58e-06	7.41e-05	1.49e-06	1.81e-06	6.49e-05	7.14e-05	3.98e-06
233.969		2.88e-06	3.75e-06	9.69e-07	7.72e-07	5.88e-07	5.37e-07	1.59e-06	9.12e-07	2.97e-06	1.52e-06	1.3e-06	1.9e-06	6.36e-07	4.52e-07	5.7e-07	1.58e-06	1.78e-06	1.04e-06	6.53e-07	5.36e-07	2.19e-06	1.84e-06	6.92e-07	1.86e-06	1.41e-06	1.73e-06	1.97e-06	6.51e-07	4.09e-06	9.67e-07	1.49e-06	2.76e-06	5.95e-07	6.68e-07	1.3e-06	9.58e-07	1.4e-06	3.13e-06	3.03e-06	2.09e-06	6.06e-07	6.21e-07	1.1e-06	1.63e-06	1.29e-06	6.31e-07	6.6e-07	9.6e-07
233.989		7.08e-06	2.39e-06	5.52e-07	3.21e-06	1.91e-06	6.18e-06	2.48e-06	7.01e-06	9.07e-06	4.36e-06	4.47e-07	7.83e-06	5.5e-07	9.23e-07	4.32e-06	1.94e-06	1.06e-06	2.7e-05	4.23e-05	3.63e-06	1.84e-06	8.82e-07	2.85e-05	6.47e-06	3.43e-05	1.95e-06	4.69e-06	4.12e-06	3.82e-06	1.25e-06	2.89e-06	5.96e-06	1.4e-06	2.17e-06	5.61e-06	7.28e-06	9.14e-06	1.98e-06	5.75e-06	4.6e-06	3.83e-06	2.11e-06	5.67e-06	6.89e-06	3.76e-06	4.3e-06	6.44e-06	1.06e-05
234.004		2.34e-06	2.82e-06	2.08e-06	1.85e-06	1.16e-06	2.38e-06	9.27e-07	4.72e-06	4.98e-06	3.54e-06	5.04e-06	4.22e-06	9.14e-07	9.83e-07	2.1e-06	1.3e-07	1.73e-06	4.18e-07	3.12e-07	1.44e-06	4.19e-06	2.93e-06	1.6e-06	4.17e-06	8.23e-06	1.31e-07	2.72e-06	2.93e-06	1.58e-06	9.99e-07	3.76e-06	3.9e-06	1.24e-06	1.5e-06	2.58e-06	9.21e-07	1.52e-06	1.91e-06	3.17e-06	1.86e-06	4.32e-06	3.28e-06	2.85e-06	4.15e-06	1.48e-06	2.21e-06	1.81e-06	2.79e-06
234.025		1.06e-05	1.34e-05	1.51e-05	3.38e-05	1.24e-05	9.43e-06	7.84e-06	9.11e-06	1.01e-05	1.06e-05	1.4e-05	9e-06	2.1e-05	1.51e-05	7.65e-06	9.14e-06	1.14e-05	1.53e-05	1.15e-05	9.23e-06	7.21e-06	1.16e-05	9.28e-06	7.95e-06	1.12e-06	1.13e-05	7.9e-06	8.68e-06	1.56e-05	1.84e-06	1.16e-05	8.82e-06	1.82e-05	1.19e-05	1.1e-05	7.24e-06	9.5e-06	1.07e-05	9.83e-06	3.42e-06	1.45e-05	1.11e-05	9.07e-06	1.44e-05	1.34e-05	5.25e-06	4.48e-06	1.75e-05
234.89		2.13e-06	3.7e-06	8.72e-07	2.31e-06	1.49e-06	2.45e-06	7.74e-07	1.05e-06	1.68e-06	6.78e-07	1.96e-06	2.64e-06	1.22e-06	8.21e-07	9.83e-07	3.91e-06	3.63e-06	1.5e-06	1.68e-06	1.45e-06	2.34e-06	4.19e-06	1.34e-06	1.03e-06	9.6e-07	1.54e-06	1.2e-06	2.13e-06	1.01e-06	8.34e-07	3.52e-06	3.5e-06	1.03e-06	1.88e-06	2.24e-06	1.43e-06	2.44e-06	1.13e-06	6.33e-06	1.67e-06	1.94e-06	3.69e-06	1.16e-06	1.19e-06	9.53e-07	1.68e-06	1.14e-06	1.82e-06
234.904		5.22e-06	2.18e-06	2.58e-06	1.35e-06	1.13e-06	3.38e-06	8.64e-07	2.47e-06	1.77e-06	2.81e-06	1.63e-06	4.83e-06	4.74e-06	9.17e-07	7.57e-07	3.62e-06	8.74e-07	1.54e-06	1.02e-06	1.34e-06	2.06e-06	1.02e-06	1.49e-06	6.91e-08	1.76e-06	9.46e-07	1.22e-06	1.48e-06	4.22e-07	9.31e-07	1.02e-06	5.32e-07	1.15e-06	1.8e-06	3.98e-06	6.33e-08	7.84e-07	4.99e-07	5.75e-08	5.7e-08	4.36e-07	1.47e-06	9.74e-07	6.62e-07	1.28e-06	1.38e-06	1.49e-06	3.28e-06
234.912		8.14e-06	9.48e-06	1e-05	7.98e-06	5.26e-06	4.69e-06	3.35e-06	2.72e-06	5.6e-06	5.6e-06	4.65e-06	9.24e-06	5.64e-06	3.56e-06	2.64e-06	9.45e-06	3.39e-06	4.08e-06	5.75e-07	4.14e-06	3.9e-06	2.84e-06	5.8e-06	3.32e-06	4.16e-06	1.49e-06	2.94e-06	1.33e-06	1.11e-06	4.55e-06	3.95e-06	2.88e-06	4.47e-06	4.99e-06	5.99e-06	1.95e-06	2.1e-06	1.03e-06	1.49e-06	2.35e-06	3.43e-06	5.09e-06	2.02e-06	3.89e-06	2.69e-06	3.49e-06	4.61e-06	9.04e-06
234.951		5.81e-05	4.32e-05	4.12e-05	3.55e-05	3.63e-05	5.42e-05	2.15e-05	5.08e-05	7.02e-05	5.46e-05	6.7e-05	5.73e-05	4.35e-05	3.15e-05	3.06e-05	3.17e-05	2.85e-05	2.78e-05	4.03e-05	3.12e-05	5.58e-05	4.77e-05	3.92e-05	5.35e-05	2.87e-05	4e-05	5.44e-05	5.43e-05	4.52e-05	1.62e-05	5.61e-05	4.34e-05	4.28e-05	4.72e-05	5.61e-05	4.04e-05	3.09e-05	4.42e-05	6.14e-05	3.69e-05	6.07e-05	5.47e-05	5.13e-05	5.01e-05	4.48e-05	4.36e-05	1.09e-05	4.21e-05
234.959		1.11e-06	2.61e-06	9.29e-07	1.74e-06	9.42e-07	2.26e-06	5.66e-07	1.4e-06	2.5e-06	1.1e-06	2.73e-06	5.42e-06	8.85e-06	6e-07	1.27e-06	1.37e-06	5.72e-07	1.14e-06	1.57e-06	1.05e-06	1.32e-06	3.45e-08	9.79e-07	8.5e-07	1.29e-06	9.99e-07	1.16e-06	9.92e-07	7.42e-07	6.1e-07	1.44e-06	6.73e-07	7.56e-07	1.42e-06	4.33e-07	7.78e-07	1.24e-06	1.37e-06	2.83e-06	2e-06	7.67e-07	1.31e-06	2.31e-06	1.22e-06	6.97e-07	1.12e-06	1.68e-06	1.57e-06
234.981		1.66e-05	1.28e-05	1.1e-05	1.26e-05	7.12e-06	5.8e-06	1.77e-06	1.06e-05	1.05e-05	1.03e-05	1.09e-05	1.45e-05	1.28e-05	3.39e-06	2.06e-06	5.04e-06	2.27e-06	1.67e-05	3.73e-05	1.08e-05	5.95e-06	7.64e-06	1.9e-05	4.1e-06	2.93e-05	8.89e-06	4.47e-06	6.27e-06	4.1e-06	1.35e-05	3.96e-06	1.33e-05	3.33e-06	8.12e-06	8.51e-06	4.06e-06	6.6e-06	5.68e-06	6.41e-06	9.61e-06	9.41e-06	1.01e-05	6.36e-06	1.13e-05	4.6e-06	1.29e-05	4.22e-06	1.6e-05
235.078		3.02e-05	2.12e-05	2.22e-05	1.87e-05	4.29e-05	1.68e-06	1.9e-05	2.87e-05	1.96e-05	2.21e-05	3.95e-05	3.01e-05	2.84e-05	2.47e-05	8.15e-05	2.66e-05	2.24e-05	3.14e-05	1.55e-05	1.78e-05	4.3e-05	3.73e-05	2.36e-05	8.85e-06	1.05e-05	5.48e-05	2.1e-05	2.27e-05	4.71e-05	4.44e-05	3.25e-05	6.06e-06	4.72e-05	2.96e-05	5.89e-05	3e-05	8.93e-05	6.97e-05	0.000101	7.36e-05	2.47e-05	5.22e-05	3.3e-05	7.36e-05	2.63e-05	2.8e-05	4.05e-05	2.43e-05
235.13		5.99e-06	1.49e-05	6.85e-06	9.34e-06	1.24e-05	7.32e-06	1.02e-05	9.47e-06	8.07e-06	5.28e-06	1.07e-05	1.19e-05	6.68e-06	0.000105	0.000145	5.29e-06	8.41e-06	0.000132	9.44e-06	0.000115	1.38e-05	0.000143	0.00016	0.000156	0.000102	0.000146	0.00014	0.000131	6.56e-06	0.000106	3.8e-06	0.000119	9.21e-06	9.36e-06	3.13e-06	0.000138	0.00014	0.000144	5.93e-06	8.75e-06	8.67e-06	7.84e-06	0.00016	6.08e-06	8.94e-06	0.000125	0.000149	1.07e-05
236.071		0.000292	0.000315	0.000428	0.000363	0.000302	0.000247	0.000207	0.000247	0.000407	0.000284	0.000374	0.000286	0.000248	0.000202	0.000264	0.000295	0.000205	0.000255	0.000315	0.000277	0.000303	0.00018	0.000309	0.000292	0.000228	0.000241	0.000278	0.00025	0.00032	0.000212	0.000291	0.000217	0.000293	0.000298	0.000315	0.000258	0.000238	0.000291	0.000309	0.000268	0.000291	0.000303	0.000273	0.000271	0.000267	0.000227	0.00032	0.000311
236.162		6.34e-06	6.69e-06	1.34e-05	1.37e-06	9.12e-06	3.12e-07	3.42e-06	2.88e-05	4.37e-06	2.6e-06	3.62e-06	1.6e-05	8.79e-06	9.14e-06	1.62e-05	2.09e-05	8.62e-07	3.55e-05	7.52e-06	2.04e-05	1.56e-05	1.42e-05	1.51e-05	2.75e-05	8.56e-06	7.38e-06	3.45e-05	8.71e-06	2.43e-06	2.28e-05	3.9e-06	1.45e-05	6e-06	2.46e-06	9.69e-06	1.25e-05	4.89e-06	1.19e-05	3.62e-06	1.52e-06	1.13e-05	3.79e-06	8.24e-06	4.75e-06	5.92e-06	2.08e-05	7.43e-06	2.82e-06
236.857		0.000604	0.000596	0.000551	0.000517	0.000494	0.00048	0.000282	0.000412	0.000472	0.000479	0.000532	0.000519	0.000592	0.000321	0.000185	0.000526	0.000271	0.000367	0.000315	0.000358	0.000466	0.00026	0.000455	0.000364	0.000312	0.00028	0.000332	0.000438	0.000342	0.00024	0.000383	0.000238	0.000443	0.000487	0.000546	0.0003	0.000162	0.000271	0.000378	0.000314	0.000468	0.000456	0.00037	0.000385	0.000406	0.00029	0.000163	0.000691
236.904		0.000204	0.00025	0.000219	0.000244	0.000222	0.000183	0.00013	0.000194	0.00015	0.0002	0.000292	0.000216	0.000302	0.00014	0.000134	0.00026	0.000119	0.000153	0.000117	0.000134	0.000204	0.000151	0.000204	0.000166	0.00014	0.000132	0.000109	0.00017	0.000159	0.000113	0.000154	7.66e-05	0.000208595	0.000184	0.000246	0.000129	9.05e-05	0.000131	0.000188	0.000159	0.000204	0.000219	0.000159	0.000164	0.000182	0.000123	8.23e-05	0.000302
237.037		9.53e-07	2.27e-06	2.11e-06	1.86e-06	9.26e-07	1.39e-06	1.57e-06	1.34e-06	9.62e-07	8.25e-07	1.03e-06	1e-06	1.55e-06	2.53e-07	1.84e-07	1.19e-06	2.42e-07	1.05e-06	1.92e-06	5.45e-07	1.53e-06	1.01e-06	1.14e-06	8.02e-07	2.96e-07	1.01e-06	1.06e-06	1.01e-06	9.2e-07	2.05e-06	2.82e-07	1.1e-06	3.19e-07	2.2e-06	1.05e-06	1.02e-06	8.84e-07	9.78e-07	1.06e-06	1.18e-06	1.18e-06	1.99e-06	2.95e-06	1.34e-06	1.06e-06	1.34e-06	9.5e-07	9.28e-07
237.075		1.31e-05	2.52e-05	2.22e-05	1.85e-05	1.97e-05	1.38e-05	1.31e-05	1.17e-05	2.69e-05	1.97e-05	2.02e-05	1.59e-05	1.39e-05	1.89e-05	2.33e-05	1.77e-05	1.19e-05	1.75e-05	1.6e-05	2.46e-05	1.62e-05	1.91e-05	2.96e-05	2.65e-05	2.35e-05	1.82e-05	1.75e-05	9.61e-06	9.93e-06	1.98e-05	1.31e-05	1.19e-05	1.61e-05	1.86e-05	1.48e-05	2.32e-05	2.72e-05	2.92e-05	1.86e-05	1.67e-05	2.94e-05	2.19e-05	2.67e-05	1.9e-05	1.44e-05	1.19e-05	1.92e-05	1.7e-05
237.075		5.98e-06	4.88e-06	6.64e-06	6.39e-06	5.11e-06	4.66e-06	4e-06	5.14e-06	5.21e-06	5.12e-06	5.4e-06	9.07e-06	5.31e-06	3.13e-06	5.86e-06	5.2e-06	5.74e-06	1.12e-05	5.68e-06	6.04e-06	5.89e-06	9.2e-06	6.04e-07	5.85e-06	2.68e-06	1.46e-05	7.64e-06	7.23e-06	8.96e-06	4e-06	9.23e-06	1.37e-05	8.84e-06	5.81e-06	5.53e-06	7.88e-06	5.69e-06	8.56e-06	4.87e-06	4.82e-06	6.89e-06	7.02e-06	9.46e-06	5.08e-06	4.79e-06	1.18e-05	1.92e-05	4.87e-06
237.11		1.13e-05	1.67e-05	1.19e-05	1.75e-05	1.54e-05	1.18e-05	1.01e-05	1.33e-05	1.25e-05	1.54e-05	1.24e-05	1.35e-05	1.06e-05	0.000198	0.000246	1.27e-05	1.33e-05	0.000228	1.68e-05	0.000233	2.24e-05	0.000297	0.00026	0.000265	0.000185	0.00027	0.000246	0.000244	1.88e-05	0.000182	1.32e-05	0.000198	1.96e-05	1.53e-05	1.74e-05	0.000254	0.00025	0.00026	1.46e-05	1.2e-05	1.43e-05	1.81e-05	0.000305	1.86e-05	1.12e-05	0.000225	0.000284	9.55e-06
237.146		6.58e-06	1.12e-05	1.16e-05	8.91e-06	6.96e-06	8.51e-06	4.02e-06	9.19e-06	7.93e-06	1.06e-05	7.45e-06	5.8e-06	3.54e-06	5.67e-05	7.31e-05	8.4e-06	8.75e-06	7.22e-05	1.13e-05	6.84e-05	1.11e-05	8.65e-05	7.47e-05	8.78e-05	6.1e-05	7.24e-05	7.01e-05	7.32e-05	5.8e-06	5.65e-05	7.19e-06	6.26e-05	1.54e-05	1.42e-05	1.19e-05	7.17e-05	7.76e-05	8.3e-05	1.06e-05	8.26e-06	9.84e-06	1.14e-05	8.03e-05	8.46e-06	9.27e-06	6.83e-05	8.63e-05	6.06e-06
238.067		6.69e-06	6.38e-06	1.32e-05	1.01e-05	8.34e-06	7.25e-06	6.11e-06	4.87e-06	1.34e-05	6.37e-06	5.42e-06	6.36e-06	4.16e-06	5.82e-06	6.45e-06	9.58e-06	4.61e-06	7.13e-06	7.79e-06	6.46e-06	5.22e-06	2.03e-06	7.09e-06	1.05e-05	6.13e-06	5.62e-06	4.78e-06	6.29e-06	8.07e-06	7.46e-06	8.5e-06	4.72e-06	6.69e-06	6.5e-06	8.72e-06	5.11e-06	3.87e-06	5.86e-06	7.16e-06	7.44e-06	9.55e-06	4.2e-06	1.01e-05	1.05e-05	7.15e-06	8.37e-06	9.55e-06	9.31e-06
238.854		0.000587	0.000608	0.000572	0.000521	0.000516	0.000486	0.000271	0.000415	0.000524	0.000462	0.000501	0.00054	0.00057	0.000306	0.000167	0.000524	0.000246	0.000335	0.000294	0.000391	0.00046	0.000275	0.000421	0.000389	0.000271	0.000297	0.000322	0.000403	0.000358	0.000196	0.000394	0.000262	0.000445	0.000486	0.000506	0.000294	0.000139	0.00028	0.000367	0.000272	0.000475	0.000433	0.00034	0.000374	0.000414	0.000306	0.00014	0.000654
238.901		0.000139	0.000162	0.000156	0.000148	0.000133	0.000117	8.37e-05	0.000122	0.000113	0.000124	0.000177	0.000148	0.000176	9.12e-05	9.38e-05	0.000135	7.79e-05	0.000102	7.6e-05	7.39e-05	0.000137	8.77e-05	0.000133	0.000109	9.01e-05	8.8e-05	7.74e-05	0.000102	0.000102	6.94e-05	0.0001	5.77e-05	0.000129	0.000118	0.000143	8.59e-05	8.05e-05	8.52e-05	0.000114	0.000101	0.000129	0.000132	0.000107	9.77e-05	0.000113	8.09e-05	6.19e-05	0.00018
238.946		1.04e-06	2.1e-06	2.13e-06	2.49e-06	2.2e-06	1.7e-06	1.44e-06	2.34e-07	2.37e-07	1.66e-06	1.37e-06	7.57e-06	2.41e-07	2.25e-06	8.85e-06	3e-06	2.18e-06	7.35e-06	1.45e-06	2.5e-06	4.81e-06	3.61e-06	3.32e-06	7.41e-07	1.78e-06	2.22e-06	2.28e-06	1.76e-06	2.84e-06	2.45e-06	1.7e-06	2.78e-06	2.67e-06	1.54e-06	4.3e-06	2.88e-06	4.52e-06	5.62e-06	4.12e-06	3.62e-06	2.95e-06	4.81e-06	3.85e-06	2.55e-06	2.21e-06	2.62e-06	1.56e-06	2.56e-06
238.978		7.15e-06	4.19e-06	5.2e-06	8.23e-06	6.93e-06	6.34e-06	2.62e-06	5.7e-06	1.2e-07	8.29e-06	8.22e-06	9e-06	1.22e-05	3.57e-06	2.72e-06	4.01e-06	3.75e-06	1.62e-05	6.51e-06	1e-05	1.43e-05	3.37e-06	1.15e-05	1.93e-06	1.24e-05	1.45e-06	5.42e-06	7e-06	3.83e-06	3.79e-06	4.12e-06	7.74e-06	3.49e-06	1.13e-05	1.95e-06	6.41e-07	1.55e-06	2.56e-07	2.5e-06	1.75e-06	5.54e-06	9.62e-06	5.41e-06	2.45e-07	6.2e-06	6.79e-06	6.17e-06	7.23e-06
239.089		9.24e-06	1.01e-05	1.31e-05	1.15e-05	1.03e-05	6.32e-06	1.21e-05	1.25e-05	1e-05	1.27e-05	1.27e-05	1.08e-05	6.36e-06	7.97e-05	0.000107	1.26e-05	8.8e-06	8.76e-05	1.4e-05	8.85e-05	1.59e-05	9.43e-05	0.000113	0.000102	7.77e-05	0.000107	9.75e-05	9.81e-05	1.19e-05	8.2e-05	1.39e-05	9.28e-05	2.12e-05	1.19e-05	1.21e-05	9.89e-05	0.0001	0.000114	1.07e-05	1.43e-05	1.15e-05	1.62e-05	0.000103	1.78e-05	1.36e-05	8.52e-05	0.000108	8.25e-06
239.125		7.34e-06	5.79e-06	7.62e-06	1.06e-05	6.69e-06	1.02e-05	5.5e-06	8.08e-06	8.53e-06	1.27e-05	8.4e-06	6.9e-06	9.72e-06	9.4e-05	0.000116	1.54e-05	1.14e-05	0.00011	1.11e-05	0.000106	1.65e-05	0.000108	0.000127	0.000125	8.41e-05	0.00012	8.35e-05	0.000106	1.63e-05	9.16e-05	1.13e-05	9.65e-05	1.17e-05	1.31e-05	9.55e-06	0.000116	0.000103	0.000116	1.41e-05	1.04e-05	8.1e-06	1.43e-05	4.22e-05	7.3e-06	1.68e-05	0.000104	0.000121	1.11e-05
239.162		4.24e-05	4.6e-05	4.89e-05	4.49e-05	3.84e-05	4.01e-05	3.64e-05	4.29e-05	4.65e-05	4.55e-05	5.32e-05	4.75e-05	4.66e-05	5.45e-05	7.1e-05	4.61e-05	3.49e-05	6.07e-05	4.98e-05	6.7e-05	5.2e-05	7.96e-05	7.16e-05	7.84e-05	5.08e-05	6.87e-05	7.19e-05	6.63e-05	4.43e-05	5.47e-05	4.63e-05	5.87e-05	4.65e-05	4.8e-05	5.15e-05	5.68e-05	7.74e-05	7.49e-05	4.81e-05	3.96e-05	4.27e-05	5.34e-05	7.57e-05	4.59e-05	4.65e-05	6.17e-05	8.02e-05	4.23e-05
240.099		1.07e-05	1.57e-05	6.26e-06	1.08e-05	1.52e-05	1.36e-05	1.18e-05	1.21e-05	1.81e-05	2.19e-05	9.2e-06	1.29e-05	9.92e-06	6.42e-06	3.87e-06	8.56e-06	9.25e-06	2.52e-06	8.79e-06	2.07e-06	7.14e-06	1.09e-05	1.33e-06	1.02e-05	1.85e-06	3.68e-06	5.71e-06	5.33e-06	1.03e-05	1.45e-06	8.67e-06	2.53e-06	1.08e-05	1.19e-05	8.05e-06	1.2e-05	5.33e-06	5.13e-06	6.77e-06	8.06e-06	5.29e-06	6.44e-06	1.26e-05	5.38e-06	1.07e-05	2.11e-06	6.57e-06	8.54e-06
240.851		0.000185	0.000197	0.000174	0.000164	0.000156	0.00016	8.88e-05	0.000135	0.000166	0.000163	0.000161	0.000157	0.000186	8.77e-05	6.13e-05	0.00017	7.34e-05	9.96e-05	8.67e-05	0.000105	0.000151	8.72e-05	0.000134	0.000127	8.75e-05	8.09e-05	9.24e-05	0.000137	0.00011	5.57e-05	0.000126	7.87e-05	0.000124	0.000158	0.000155	9.42e-05	4.05e-05	0.000109	0.000126	0.000111	0.000151	0.000139	9.45e-05	0.00012	0.000128	0.0001	5.07e-05	0.000196
240.856		3.64e-06	2.01e-06	9.53e-07	1.23e-06	1.04e-06	9.36e-07	6.79e-07	1.12e-06	1.52e-06	1.08e-06	9.41e-07	1.9e-06	1.58e-06	7.2e-07	1.59e-07	1.28e-06	6.86e-07	2.02e-06	9.89e-07	8.3e-07	1.8e-06	1.91e-06	1.99e-06	3.03e-06	8.42e-07	1.28e-06	9.65e-07	1.81e-07	1.14e-06	7.31e-07	8e-07	1.39e-06	9.06e-07	1.01e-06	2.13e-06	1.75e-06	3.31e-06	1.17e-06	8.48e-07	8.58e-07	7.67e-07	8.31e-07	1.02e-06	1.37e-06	1.48e-06	7.33e-07	1.84e-07	2.8e-06
240.898		1.94e-05	2.28e-05	2.01e-05	2.14e-05	1.92e-05	1.27e-05	1.02e-05	1.27e-05	2.11e-05	1.75e-05	2.11e-05	2.11e-05	2.7e-05	1.54e-05	5.84e-06	2.29e-05	1e-05	1.9e-05	1.66e-05	1.06e-05	1.99e-05	1.58e-05	1.44e-05	1.38e-05	9e-06	1.36e-05	1.33e-05	1.04e-05	1.5e-05	7.9e-06	1.39e-05	1.14e-05	1.8e-05	1.86e-05	2.3e-05	1e-05	1.09e-05	1.02e-05	1.68e-05	1.27e-05	1.84e-05	1.65e-05	1.84e-05	1.75e-05	1.77e-05	1.3e-05	5.13e-06	3.54e-05
240.967		2.1e-05	1.36e-05	2.04e-05	1.46e-05	1.3e-05	1.19e-05	9.93e-06	1.65e-05	2.67e-05	1.71e-05	2.79e-05	2.01e-05	1.17e-05	1.05e-05	7.55e-06	1.32e-05	1e-05	1.18e-05	8.83e-06	1.14e-05	1.59e-05	1.41e-05	1.88e-05	1.87e-05	1.23e-05	1.33e-05	1.44e-05	2.13e-05	1.28e-05	1.07e-05	1.24e-05	4.92e-06	1.33e-05	1.34e-05	1.59e-05	8.41e-06	9.38e-06	2.14e-05	2.04e-05	6.53e-06	1.63e-05	1.68e-05	1.49e-05	1.33e-05	1.21e-05	1.06e-05	3.51e-06	2.05e-05
241.009		1.31e-05	1.58e-05	1.78e-05	8.26e-06	1.7e-05	5.56e-06	8.28e-06	1.31e-05	5.69e-06	8.06e-06	1.69e-05	2.53e-05	1.34e-05	1.33e-05	3.34e-05	1.38e-05	8.47e-06	2.08e-05	8.75e-06	1.38e-05	1.42e-05	1.86e-05	1.96e-05	1.35e-05	1.02e-05	2.1e-05	1.81e-05	1.05e-05	9.8e-06	2.04e-05	1.13e-05	3.47e-06	1.95e-05	1.17e-05	1.4e-05	1.27e-05	2.34e-05	2.74e-05	2.38e-05	1.89e-05	1.06e-05	2.7e-05	1.62e-05	1.72e-05	9.3e-06	1.55e-05	1.13e-05	1.53e-05
241.141		3.57e-06	4.85e-06	3.5e-07	5.94e-06	1.11e-06	4.4e-06	2.08e-06	2.49e-06	3.3e-06	7.51e-07	2e-06	2.54e-07	3.73e-07	3.63e-05	4e-05	7.19e-06	1.45e-06	3.88e-05	3.02e-06	3.71e-05	4.11e-06	4.19e-05	3.93e-05	5.18e-05	3.09e-05	4.82e-05	4.35e-05	3.62e-05	3.12e-06	3.09e-05	2.14e-06	3.86e-05	5.04e-06	4.15e-06	3.59e-06	4.44e-05	4.14e-05	4.04e-05	3.44e-06	2.31e-06	2.95e-06	3.98e-06	5.22e-05	3.11e-06	3.78e-06	4.07e-05	4.33e-05	1.31e-06
242.849		1.14e-05	1.65e-05	1.21e-05	1.27e-05	1.55e-05	1.08e-05	4.69e-06	1.15e-05	1.49e-05	8.19e-06	1.09e-05	1.69e-05	1.51e-05	4.61e-06	4.68e-06	1.96e-05	4.94e-06	9.36e-06	7.05e-06	9.42e-06	9.77e-06	2.64e-06	8.08e-06	5.96e-06	6e-06	6.07e-06	1.06e-05	4.97e-06	8.23e-06	4.44e-06	7.29e-06	2.75e-06	1.2e-05	1.11e-05	1.23e-05	7.84e-06	2.03e-06	4.94e-06	9.3e-06	4.9e-06	1.19e-05	6.86e-06	9.34e-06	7.94e-06	9.83e-06	6.1e-06	2.25e-06	1.97e-05
242.984		1.7e-05	1.97e-05	1.56e-05	3.24e-05	2.4e-05	2.3e-06	2.64e-05	2.42e-05	5.62e-06	1.67e-05	3.31e-05	1.88e-05	2.05e-05	1.49e-05	3.24e-05	1.75e-05	3.2e-05	2.48e-05	2.06e-05	1.12e-05	3.23e-05	3.82e-05	2.87e-05	1.3e-05	1.25e-05	2.96e-05	1.9e-05	2.09e-05	2.2e-05	2.85e-05	1.91e-05	5.59e-06	4.12e-05	1.23e-05	3.85e-05	1.91e-05	5.76e-05	3.69e-05	4.43e-05	5.26e-05	2.35e-05	3.9e-05	3.28e-05	4.87e-05	1.84e-05	1.47e-05	3.43e-05	1.93e-05
243.133		5.64e-06	7.95e-07	4.66e-07	2.01e-06	2.16e-06	3.15e-06	1.76e-06	1.25e-05	5.48e-06	8.37e-06	2.32e-06	6.9e-07	4.97e-07	6.06e-07	5.13e-07	1.52e-06	1.14e-06	2.78e-06	5.54e-06	5.85e-06	2.55e-06	5.17e-07	9.88e-07	3.14e-07	1.63e-06	3.74e-06	1.76e-06	3.25e-06	8.79e-07	1.25e-06	4.12e-06	8.12e-06	7.63e-07	6.92e-06	2.73e-06	3.4e-06	8.68e-07	1.41e-06	3.38e-06	2.19e-06	8.53e-07	1.7e-06	2.32e-06	4.19e-07	4.74e-06	4.52e-07	1.12e-06	1.83e-06
244.079		0.000167	0.000169	0.000143	0.000151	0.000212	6.58e-05	0.000146	0.000196	0.00012	0.000133	0.000222	0.00024	0.000178	0.000151	0.000437	0.000165	0.000158	0.000209	0.000161	0.000121	0.000278	0.000214	0.000157	0.000125	6.33e-05	0.000301	0.00017	0.000158	0.000309	0.00031	0.000173	0.000107	0.000323	0.000159394	0.000266	0.000153	0.000437	0.000303	0.000358	0.000358	0.000175	0.000339	0.000211	0.000383	0.000175	0.000193	0.000233	0.000186
[truncated: 2,208 more rows]
[truncated: 135 more columns]

## Sheet: Positive 
m/z		HE01	HE02	HE03	HE04	HE05	HE06	HE07	HE08	HE09	HE10	HE11	HE12	HE13	IC001	IC002	IC003	IC004	IC005	IC006	IC008	IC009	IC010	IC011	IC012	IC013	IC014	IC016	IC017	IC018	IC019	IC020	IC022	IC023	IC024	IC025	IC026	IC027	IC028	IC029	IC030	IC031	IC032	IC033	IC034	IC035	IC036	IC044	IC045
[truncated: 3,113 more rows]
[truncated: 135 more columns]
